# Supplementary material for: Wiz regulates clustered protocadherin genes by restricting CTCF/cohesin loop extrusion in a genomic-distance biased manner
Source: PLoS Genet. 2026 Jul 16;22(7):e1012242. doi: 10.1371/journal.pgen.1012242 (PMC13395409; doi:10.1371/journal.pgen.1012242)
Supplement: S2 Table — (XLSX) [file pgen.1012242.s011.xlsx]

## Sheet: S1 Table DEGs in delWiz cells
S2 Table. Differentially expressed genes (DEGs) in ΔWiz compared to WT N2a cells. 4,187 DEGs were identified by DESeq2. 2,786 upregulated and 1,401downregulated genes are highlighted in red and green, respectively.
Gene	baseMean	log2FoldChange	lfcSE	stat	pvalue	padj	RNA-seq expression levels (FPKM)
							WT_r1	WT_r2	ΔWiz1-r1	ΔWiz1-r2	ΔWiz2-r1	ΔWiz2-r2
Il1b	1198.63	13.2813	1.52763	8.69408	3.5e-18	5.14e-16	0.06	0	9.67	32.05	33.29	32.85
Clec2i	641.018	12.3775	1.45441	8.51035	1.73e-17	2.26e-15	0	0	11.56	11.27	10.98	9.9
Amph	574.881	12.2209	3.45328	3.53892	0.000401765	0.00320946	0.05	0.03	0	7.67	7.72	6.87
Ahsg	503.23	12.0288	3.43067	3.50627	0.000454435	0.00355915	0.17	0	0	14.4	15.07	13.36
Fras1	456.339	11.8885	1.49851	7.93356	2.13e-15	2.07e-13	0	0.01	0.56	1.17	1.07	1.21
Dtna	444.941	11.8518	1.4629	8.10161	5.42e-16	5.87e-14	0	0	2.16	2.93	2.97	2.35
Rbfox3	433.982	11.8159	1.53315	7.70696	1.29e-14	1.1e-12	0	0	1.89	5.4	4.83	5.31
H2-M10.1	431.535	11.8073	2.30896	5.11366	3.16e-07	6.96e-06	0	0	0.15	11.2	11.81	10.89
Pdyn	387.614	11.6523	3.38334	3.44401	0.000573145	0.00426563	0	0	0	6.81	7.42	6.92
Gpr37l1	378.159	11.6171	1.6959	6.85009	7.38e-12	4.28e-10	0.08	0.05	0.56	9.22	8.08	9.92
Gm39896	324.17	11.3944	3.35173	3.39956	0.000674933	0.00487974	0.15	0	0.19	25.24	24.74	21.04
Lama3	319.374	11.3729	3.34782	3.3971	0.000681032	0.00491548	0.03	0	0.02	2.04	1.99	1.91
Add2	302.476	11.2949	1.72445	6.54987	5.76e-11	2.9e-09	0.01	0.01	0.17	1.67	1.98	1.73
Arhgap25	268.274	11.1221	1.46334	7.60052	2.95e-14	2.41e-12	0	0.02	1.7	2.1	2.06	1.74
Nrxn1	206.534	10.7426	1.47527	7.28183	3.29e-13	2.3e-11	0	0	1.12	0.64	0.68	0.82
Cdh12	179.681	10.5445	1.4823	7.11362	1.13e-12	7.42e-11	0	0	0.71	1.22	1.13	1.1
Gimap8	178.738	10.5341	1.49595	7.04176	1.9e-12	1.22e-10	0	0	1.98	1.71	1.27	1.15
Slc5a4a	175.381	10.5093	1.53253	6.85747	7.01e-12	4.12e-10	0	0	1.19	4.04	2.96	2.98
Hunk	168.85	10.4548	1.47033	7.1105	1.16e-12	7.56e-11	0	0.05	0.89	0.98	1.14	1.13
Abca8a	167.034	10.4386	1.66811	6.25776	3.91e-10	1.66e-08	0.02	0.02	0.16	1.77	1.57	1.42
5730460C07Rik	162.428	10.3975	3.22394	3.2251	0.00125928	0.0080913	0	0.1	0	2.99	3.75	3.05
Nlrp4g	160.389	10.3801	1.68468	6.16147	7.21e-10	2.88e-08	0.04	0	0.32	2.73	2.53	2.42
Gm5751	158.571	10.3613	1.51187	6.85329	7.22e-12	4.21e-10	0	0	9.06	5.88	6.01	3.08
Gm10499	156.926	10.3478	3.21313	3.22048	0.00127976	0.00819529	2.17	1.91	2.07	4.07	3.61	3.76
Il1bos	141.081	10.1951	1.69006	6.0324	1.62e-09	5.9e-08	0	0	0.48	4.24	4.25	3.89
Adgrg6	133.022	10.1076	1.57229	6.42854	1.29e-10	6.09e-09	0	0.01	1.05	0.47	0.44	0.47
Adgrl3	130.07	10.0753	1.56595	6.43402	1.24e-10	5.92e-09	0	0	0.96	0.41	0.46	0.23
LOC108168486	124.404	10.0109	1.49577	6.69281	2.19e-11	1.18e-09	0	0.08	1.7	1.52	1.46	1.27
Ppy	123.645	10.004	3.18528	3.14068	0.00168554	0.0102124	0	0	0	14.27	11.96	5.96
Trpv3	116.259	9.91675	1.52304	6.51115	7.46e-11	3.7e-09	0	0	0.39	0.55	0.84	0.57
Adam18	111.876	9.8581	1.48683	6.6303	3.35e-11	1.75e-09	0.04	0.08	1.42	1.35	1.24	1.01
Wdr64	104.933	9.76725	3.13583	3.11473	0.00184116	0.010985	0	0	0	1.13	1.09	0.76
Lrrfip1	101.434	9.7181	1.48107	6.56156	5.32e-11	2.71e-09	0.07	0	0.89	0.64	0.66	0.77
Gm5134	94.6888	9.62	1.76904	5.43798	5.39e-08	1.42e-06	0	0	0.18	2.08	2.36	1.1
Slc1a7	94.0518	9.60934	3.12633	3.07368	0.00211436	0.0122539	0	0	0	1.59	1.93	1.04
Sulf1	93.4282	9.5978	1.49413	6.42369	1.33e-10	6.27e-09	0	0.03	0.69	0.52	0.4	0.52
Fam205c	92.5891	9.5878	1.48473	6.45761	1.06e-10	5.1e-09	0	0	1.65	1.31	1.81	1.97
Slfn8	91.5457	9.5722	1.55354	6.16156	7.2e-10	2.88e-08	0.03	0	0.23	0.53	0.66	0.63
Atp8b1	90.4009	9.55223	3.10177	3.07961	0.00207274	0.0120492	0	0	0.02	0.69	0.68	0.59
Cd3e	89.0885	9.52935	1.85572	5.13512	2.82e-07	6.3e-06	0	0	5.77	0.96	0.28	0.98
Lincred1	85.6964	9.47513	3.0955	3.06094	0.00220642	0.0126934	0	0	0.04	0.79	0.57	0.51
Csf2rb	84.6587	9.45756	3.09083	3.05988	0.00221425	0.0127275	0	0	0.05	0.73	0.79	0.6
Parm1	82.19	9.4163	1.56012	6.03562	1.58e-09	5.83e-08	0.08	0	0.64	1.5	1.49	0.95
Snai2	76.6612	9.31175	1.57233	5.92228	3.18e-09	1.09e-07	0.04	0.04	2.07	0.77	0.96	0.96
Plg	76.1417	9.30638	1.51073	6.16019	7.27e-10	2.9e-08	0	0.06	0.52	0.78	0.81	0.54
Gm35798	74.2243	9.26898	1.76488	5.2519	1.51e-07	3.57e-06	0	0	0.11	0.94	0.87	1.21
Olfr1259	71.0634	9.20658	1.54485	5.95954	2.53e-09	8.86e-08	0	0	1.48	4.16	3.19	2.95
Ikbke	70.0118	9.18397	1.50333	6.1091	1e-09	3.81e-08	0	0.1	0.52	0.43	0.56	0.55
Clip4	68.1996	9.14611	2.19301	4.17057	3.04e-05	0.000372106	0	0.12	0	1.04	0.65	0.69
Csf2rb2	67.9086	9.1404	1.87396	4.87757	1.07e-06	2.03e-05	0	0	0.02	0.64	0.52	0.39
Hk3	66.1747	9.10266	2.1947	4.14757	3.36e-05	0.000406032	0	0.06	0.04	0.55	0.64	0.68
Mypn	65.7049	9.08911	1.66179	5.46948	4.51e-08	1.2e-06	0.03	0.03	0.72	0.24	0.16	0.18
Abca16	65.5625	9.08615	1.71265	5.3053	1.12e-07	2.78e-06	0.02	0.02	0.69	0.26	0.11	0.3
Cyp2d22	63.9772	9.05399	2.19962	4.11616	3.85e-05	0.000453707	0.03	0.03	0	0.81	1.28	0.91
Ndst4	63.8624	9.05201	1.49995	6.03485	1.59e-09	5.84e-08	0.04	0.02	0.33	0.39	0.5	0.35
Gm11127	63.8421	9.05093	2.19563	4.12224	3.75e-05	0.000443418	1.54	2.97	4.54	0.3	0.6	0.43
Dusp15	63.175	9.03747	1.52707	5.91816	3.26e-09	1.11e-07	0.03	0.5	0.31	0.79	1.17	1.31
Hdx	61.9142	9.00347	1.77464	5.07339	3.91e-07	8.38e-06	0	0.02	1.25	0.21	0.21	0.26
Fez1	61.7676	9.00327	2.19744	4.09716	4.18e-05	0.000485939	0	0	0	1.09	1.04	1.21
Gm30107	58.9365	8.93726	1.60356	5.57337	2.5e-08	7.05e-07	0.2	0	0.49	2.33	2.02	2.71
Gm31146	55.0276	8.83291	1.70467	5.18158	2.2e-07	5e-06	0	0	3.22	0.87	0.9	0.6
Rimklb	54.2867	8.81707	2.20956	3.99042	6.6e-05	0.000715129	0	0	0	0.69	0.52	0.46
Dock8	54.2103	8.81646	1.58934	5.54724	2.9e-08	8.08e-07	0	0	0.08	0.25	0.09	0.2
Gm34948	52.8937	8.7796	2.21396	3.96557	7.32e-05	0.000778219	0	0	0.05	0.79	1.06	0.7
Kcnh7	50.8959	8.72025	1.61677	5.39362	6.91e-08	1.78e-06	0.13	0.04	0.74	0.23	0.27	0.22
Wdr95	50.682	8.71992	1.575	5.53646	3.09e-08	8.57e-07	0	0.02	0.29	0.68	0.68	0.61
Tmem117	49.6638	8.68541	1.95089	4.45201	8.51e-06	0.000122596	0.07	0	1.88	0.18	0.17	0.25
Gm33370	49.6483	8.68539	1.52585	5.69218	1.25e-08	3.76e-07	0	0.06	0.77	0.25	0.73	0.65
Chrm1	47.8646	8.63728	1.5522	5.56452	2.63e-08	7.4e-07	0.01	0	0.14	0.28	0.22	0.28
Cyp2j6	47.5478	8.62254	1.56335	5.51542	3.48e-08	9.52e-07	0	0	0.59	0.39	0.39	0.26
Il16	46.6121	8.59449	1.64595	5.22158	1.77e-07	4.12e-06	0.05	0	0.39	0.09	0.2	0.16
Cdhr2	46.3749	8.58995	2.23158	3.84928	0.000118466	0.00116683	0.02	0	0	0.3	0.5	0.25
LOC108168967	44.8947	8.5432	2.23333	3.82531	0.000130606	0.00126468	0	0	0	0.54	0.77	0.57
Abcb4	44.8497	8.54168	2.2372	3.81802	0.000134526	0.00129639	0.13	0.05	0.06	0.45	0.27	0.53
Gm33228	44.4568	8.53096	1.5649	5.45144	5e-08	1.32e-06	0.1	0.04	0.23	0.23	0.31	0.19
Otogl	43.9243	8.50779	1.8175	4.68105	2.85e-06	4.77e-05	0.01	0.03	0.39	0.05	0.11	0.09
Gm31560	43.7564	8.50758	1.66582	5.10715	3.27e-07	7.16e-06	0.07	0.02	0.12	0.77	0.48	0.47
Gm33367	42.8603	8.47621	2.24162	3.78129	0.00015602	0.00146381	0.06	0	0.14	1.22	0.79	0.41
Gm15564	42.4248	8.46155	1.54018	5.49386	3.93e-08	1.06e-06	0.37	0.31	1.12	0.84	0.93	1.28
Gm16404	41.6525	8.43422	4.20706	2.00478	0.0449868	0.130384	0	0.61	1.31	1.88	3.24	3.29
Slfn4	41.4137	8.42711	1.52171	5.53793	3.06e-08	8.51e-07	0	0	0.33	0.38	0.46	0.45
Gpat2	41.3706	8.42522	2.24345	3.75547	0.000173015	0.00159749	0.04	0	0	0.64	0.45	0.29
Gm31525	41.2493	8.42115	2.24239	3.75544	0.000173037	0.00159749	0	0.03	0	0.47	0.59	0.74
Nat3	40.5111	8.39498	2.2353	3.75563	0.000172905	0.00159749	0	0	0.15	1.32	1.06	1.13
Gsg1l	40.3477	8.38807	1.54572	5.42665	5.74e-08	1.5e-06	0.02	0	0.35	0.41	0.33	0.19
Sp100	40.0963	8.37631	1.67229	5.00889	5.47e-07	1.12e-05	0.06	0.05	0.44	0.26	0.32	0.15
Btnl10	39.7246	8.36673	2.25609	3.70851	0.000208484	0.00187331	0.08	0	0	0.43	0.75	0.28
Cyp27a1	39.5064	8.36075	1.57147	5.32033	1.04e-07	2.58e-06	0.13	0.05	0.38	0.64	0.75	0.76
Apol11b	39.0388	8.33702	1.71792	4.85298	1.22e-06	2.26e-05	0	0	1.18	0.38	0.24	0.32
Oas1a	38.6647	8.3289	1.54016	5.40781	6.38e-08	1.65e-06	0.12	0	0.43	0.59	0.75	1.03
Hivep3	38.501	8.32326	1.64455	5.06112	4.17e-07	8.84e-06	0.17	0	0.06	0.47	0.49	0.44
Epb42	38.5396	8.32312	2.24164	3.71296	0.00020485	0.00184644	0	0	0	0.35	0.43	0.3
Itih5l-ps	38.3208	8.31651	1.69096	4.91823	8.73e-07	1.7e-05	0	0	0.09	0.32	0.43	0.25
Egflam	38.2838	8.31178	1.54327	5.38583	7.21e-08	1.84e-06	0	0	0.31	0.27	0.17	0.33
Lrp8os2	38.0618	8.30715	1.58593	5.23803	1.62e-07	3.82e-06	0.01	0.03	0.17	0.31	0.32	0.43
Spta1	36.9941	8.26411	2.24348	3.68361	0.00022995	0.00203747	0	0	0.02	0.12	0.14	0.11
Otog	36.3442	8.24048	1.61613	5.09891	3.42e-07	7.41e-06	0	0	0.04	0.11	0.12	0.11
Il9r	36.3128	8.23715	2.25542	3.65216	0.000260044	0.0022679	0.03	0	0	0.45	0.27	0.32
Amer3	35.7605	8.21519	2.25457	3.6438	0.00026864	0.00233106	0	0	0	0.27	0.41	0.23
Gm41321	35.6224	8.20534	1.8359	4.46937	7.84e-06	0.00011459	0	0.17	3.81	1.09	0.45	1.4
Cntn6	35.406	8.20138	1.59873	5.12993	2.9e-07	6.44e-06	0	0.03	0.1	0.38	0.32	0.16
Inpp5d	35.515	8.20099	1.66411	4.92816	8.3e-07	1.63e-05	0	0.02	0.4	0.16	0.15	0.09
Gm15753	35.2497	8.19102	1.67698	4.88439	1.04e-06	1.98e-05	0.07	0	0.77	0.31	0.07	0.42
Gm33404	34.8009	8.17744	1.72852	4.73089	2.24e-06	3.83e-05	0	0.06	0.07	0.71	0.49	0.84
Rims1	34.8544	8.17312	1.66624	4.90513	9.34e-07	1.8e-05	0	0	0.25	0.14	0.08	0.1
Gm32639	34.5765	8.16867	1.6617	4.91584	8.84e-07	1.71e-05	0	0.02	0.09	0.35	0.25	0.29
Ano4	34.471	8.16206	2.26643	3.60128	0.000316656	0.002645	0	0	0.08	0.52	0.22	0.18
Vmn1r112	34.1665	8.14884	2.41291	3.37719	0.000732314	0.00521562	0	0	0	0	0	0
Cd3g	33.6574	8.12312	1.7689	4.59219	4.39e-06	6.98e-05	0	0	2.2	0.36	0.38	0.75
Gm8909	33.349	8.1138	3.02958	2.6782	0.007402	0.0331942	0.07	0	0	1.56	2	1.94
Prop1	32.6853	8.08382	1.57861	5.12086	3.04e-07	6.72e-06	0	0	0.83	0.95	0.52	0.46
Slfn14	31.5297	8.03367	2.26787	3.54238	0.000396528	0.00317499	0.05	0	0	0.31	0.3	0.47
Gm33732	31.4503	8.03001	2.25847	3.5555	0.000377256	0.00304898	0	0	0.04	0.43	0.24	0.33
Trpm8	31.4161	8.02306	1.64726	4.87056	1.11e-06	2.09e-05	0	0	0.47	0.12	0.22	0.18
Gimap6	31.3009	8.02018	2.56363	3.12844	0.00175736	0.0105443	0.25	0	1.93	0.07	0	0.23
Gm13752	31.1976	8.01285	1.71619	4.66897	3.03e-06	5.03e-05	0	0	0.67	0.21	0.11	0.2
Gm34349	31.0003	8.01114	1.58492	5.0546	4.31e-07	9.08e-06	0.06	0.07	0.25	0.4	0.68	0.62
Isoc2b	31.0853	8.00899	1.58231	5.06159	4.16e-07	8.83e-06	0.18	0	1.06	0.8	0.68	0.56
Birc7	30.6157	7.98656	1.85774	4.29908	1.72e-05	0.000226839	0.07	0	1.58	0.11	0.44	0.4
H2-M10.2	30.4815	7.98474	2.27595	3.50831	0.000450958	0.00353514	0	0.08	0	1.25	0.77	1.06
Gm29864	30.443	7.97874	1.6459	4.84763	1.25e-06	2.31e-05	0	0	1.15	0.54	0.55	0.22
Cd3d	30.1637	7.96517	2.08744	3.81577	0.00013576	0.00130504	0	0	3.01	0.2	0.24	0.15
Oas1g	29.944	7.95736	1.57827	5.04181	4.61e-07	9.65e-06	0.04	0.09	0.42	0.32	0.38	0.37
Gm34450	29.6288	7.94405	2.26821	3.50235	0.00046118	0.00359561	0.12	0	0.08	0.24	0.26	0.48
Ptprh	29.7251	7.94356	1.60691	4.94336	7.68e-07	1.53e-05	0	0.06	0.3	0.15	0.18	0.06
Gm32391	29.483	7.93684	2.27286	3.492	0.000479414	0.00369923	0	0.13	0.09	0.4	0.36	0.44
Mpz	29.0651	7.91803	1.64249	4.82074	1.43e-06	2.6e-05	0.05	0	0.26	0.7	0.64	0.48
Sytl5	29.0541	7.9177	1.62859	4.8617	1.16e-06	2.18e-05	0	0	0.07	0.16	0.17	0.17
Gm34979	28.7292	7.90016	1.58641	4.97989	6.36e-07	1.29e-05	0.01	0.02	0.06	0.08	0.11	0.07
4930480K23Rik	28.1716	7.87159	1.5802	4.98138	6.31e-07	1.28e-05	0.03	0.06	0.26	0.48	0.3	0.35
Lrriq4	27.8973	7.85721	2.29783	3.4194	0.000627597	0.00458559	0	0.04	0	0.24	0.25	0.65
Abhd3	27.9854	7.85661	1.61864	4.85382	1.21e-06	2.25e-05	0.05	0	0.91	0.39	0.32	0.47
Gm15107	27.8731	7.85593	2.27312	3.45601	0.00054824	0.00412306	0.58	0.26	0.89	0.53	0.54	0.46
Ccdc108	27.3819	7.83199	1.58692	4.93535	8e-07	1.58e-05	0	0	0.11	0.18	0.13	0.14
Gm33149	27.3864	7.83178	1.74735	4.48208	7.39e-06	0.000109459	0	0	0.29	0.58	0.27	1.16
Gm20658	27.1129	7.81689	1.56719	4.98784	6.11e-07	1.24e-05	0.04	0.02	0.13	0.16	0.18	0.2
Spata17	27.0283	7.80555	1.77312	4.40216	1.07e-05	0.000148966	0	0	0.86	0.08	0.14	0.23
BC048644	26.6727	7.79249	1.63908	4.75418	1.99e-06	3.47e-05	0	0	0.09	0.3	0.36	0.09
Rac2	26.5842	7.78964	1.75342	4.44255	8.89e-06	0.000127156	0	0	0.08	0.25	0.23	0.43
Il7	26.6457	7.78752	2.57911	3.01946	0.00253223	0.0141056	0	0.04	1.15	0.15	0.08	0.02
Mansc1	26.4706	7.77713	1.59617	4.87238	1.1e-06	2.08e-05	0.12	0.04	0.55	0.48	0.27	0.32
Gm30723	26.4059	7.77427	1.57069	4.94958	7.44e-07	1.49e-05	0.03	0	0.3	0.29	0.29	0.24
Olfr99	26.3006	7.7734	1.76531	4.40341	1.07e-05	0.000148231	0	0	0.36	2.5	1.66	1.61
Mgat4c	26.4228	7.77316	1.70934	4.54746	5.43e-06	8.43e-05	0	0	0.56	0.27	0.3	0.15
Cadps	26.1724	7.76515	2.28274	3.40168	0.000669732	0.00484816	0	0	0.04	0.13	0.14	0.19
Il31ra	26.0965	7.76254	1.58958	4.88339	1.04e-06	1.98e-05	0	0	0.13	0.14	0.16	0.16
Gm39093	25.9872	7.75646	1.7232	4.50119	6.76e-06	0.000101552	0	0	1.37	8.91	4.05	3.7
Eps8l2	25.8757	7.74868	2.2979	3.37208	0.00074604	0.00529468	0.12	0.05	0.06	0.34	0.15	0.38
Sun5	25.6969	7.73861	2.29071	3.37826	0.000729453	0.00519739	0	0	0	0.31	0.24	0.25
Mroh2b	25.6689	7.73718	2.28377	3.3879	0.000704304	0.00505167	0.02	0	0.02	0.19	0.21	0.22
Pcdhb1	25.6529	7.73137	1.723	4.48717	7.22e-06	0.00010734	0	0	0.6	0.49	0.24	0.16
Platr26	25.3219	7.71933	1.74758	4.41715	1e-05	0.000141054	0.66	0	0	0.48	0.71	0.77
Klhl32	24.9594	7.69758	1.58152	4.86721	1.13e-06	2.12e-05	0	0.04	0.24	0.23	0.32	0.42
Pappa2	24.6354	7.67951	1.78399	4.30469	1.67e-05	0.000221675	0	0.02	0.02	0.08	0.15	0.07
3110083C13Rik	24.6503	7.67641	1.57334	4.87905	1.07e-06	2.02e-05	0.11	0.12	0.28	0.7	0.89	0.5
LOC105244648	24.5549	7.67319	2.36988	3.2378	0.00120455	0.00780373	0	0	0.34	0.97	1.88	0.42
Taf7l	24.546	7.67169	1.63159	4.70198	2.58e-06	4.36e-05	0	0.06	0.47	0.23	0.75	0.61
Fbxo15	24.4644	7.66387	1.58895	4.82324	1.41e-06	2.57e-05	0.06	0	0.62	0.55	0.45	0.3
Adamts17	24.3865	7.65825	1.66122	4.61003	4.03e-06	6.45e-05	0.03	0.05	0.16	0.07	0.08	0.16
Ifit1	24.1035	7.64617	2.33456	3.2752	0.00105586	0.0070283	0.03	0.03	0.04	0.51	0.15	0.36
Slamf8	24.0661	7.63861	1.83244	4.16854	3.07e-05	0.000375178	0	0.09	0.86	0.32	0.16	0.23
Rdh14	23.8815	7.63269	2.38447	3.201	0.00136951	0.00863473	0	0	0	1.34	0.98	0.25
Ankrd55	23.851	7.63125	2.29415	3.32639	0.000879792	0.00607731	0	0.02	0.06	0.72	0.6	0.3
Fat3	23.8068	7.62397	1.67861	4.54184	5.58e-06	8.64e-05	0	0	0.07	0.02	0.04	0.03
9330175M20Rik	23.7721	7.62267	1.65677	4.60091	4.21e-06	6.71e-05	0.04	0.04	0.4	0.3	0.28	0.13
Prg3	23.6968	7.6219	2.29437	3.322	0.000893743	0.00615145	0	0.05	0	0.14	0.4	0.32
4931409K22Rik	23.5035	7.60413	1.71026	4.44619	8.74e-06	0.000125123	0.03	0.02	0.3	0.17	0.08	0.11
Adgrv1	23.2532	7.59143	1.63492	4.64331	3.43e-06	5.61e-05	0.01	0.01	0.06	0.05	0.03	0.02
Gm39979	23.1215	7.58721	1.72101	4.40857	1.04e-05	0.000145448	0.03	0	0.09	0.35	0.15	0.19
Fbln5	22.953	7.57589	2.30052	3.29312	0.000990818	0.00669352	0.04	0	0	0.34	0.36	0.38
Sorl1	22.8269	7.56411	1.63811	4.61759	3.88e-06	6.26e-05	0.03	0.05	0.1	0.08	0.08	0.04
Pyy	22.6788	7.55984	1.76984	4.27149	1.94e-05	0.0002513	0	0	0.32	2.87	2.51	1.63
Dpt	22.6492	7.55661	1.58909	4.75531	1.98e-06	3.45e-05	0.05	0	0.33	0.44	0.45	0.43
Slc6a13	22.601	7.5559	1.64515	4.59284	4.37e-06	6.96e-05	0.08	0	0.41	0.67	0.99	0.91
Ptpn5	22.7094	7.55565	1.87932	4.02042	5.81e-05	0.000639111	0.02	0	0.42	0.08	0.23	0.05
Gm5622	22.5722	7.55134	1.69609	4.45222	8.5e-06	0.00012258	0	0.1	0.3	0.18	0.68	0.23
Atp2c2	22.544	7.54975	2.32445	3.24797	0.00116232	0.00759303	0.06	0.03	0.08	0.46	0.21	0.18
LOC108168861	22.5282	7.54891	2.31132	3.26607	0.00109053	0.00722555	0	0.02	0.02	0.22	0.11	0.17
Gm10012	22.4676	7.54689	1.81896	4.14903	3.34e-05	0.000404031	0	0	0.68	6.93	6.79	7.62
Zfp966	22.4098	7.54154	2.31401	3.25908	0.00111775	0.00737467	0	0	0.07	0.27	0.18	0.16
BC064078	22.5129	7.54149	1.77646	4.24522	2.18e-05	0.000278341	0	0	1.91	0.27	0.67	0.41
Gm35882	22.3258	7.53807	1.73022	4.35672	1.32e-05	0.000178748	0	0.02	0.04	0.07	0.18	0.11
Gm29776	22.2368	7.53027	2.31066	3.25892	0.00111836	0.00737584	0	0.02	0	0.13	0.21	0.13
Gm31881	22.1722	7.52618	1.70878	4.40442	1.06e-05	0.000147835	0.17	0.13	0.43	1.39	0.48	0.45
Opn5	21.9598	7.51201	2.31717	3.24189	0.00118741	0.00772108	0	0	0	0.78	0.31	0.55
Xkrx	21.8738	7.50666	2.34132	3.20617	0.00134514	0.00853143	0	0	0.09	0.62	0.87	0.55
Nalcn	21.7894	7.4997	1.61995	4.62959	3.66e-06	5.95e-05	0.07	0.04	0.08	0.06	0.09	0.15
Cfap57	21.7095	7.49573	2.31319	3.24044	0.00119347	0.0077436	0	0	0.05	0.1	0.13	0.22
1700001L19Rik	21.7035	7.49519	2.31328	3.24007	0.00119499	0.00775058	0	0.05	0.12	0.5	0.46	0.32
LOC108168210	21.67	7.49284	2.31945	3.23044	0.00123598	0.00797134	0	0	0.01	0.06	0.04	0.05
Gm9925	21.4792	7.48026	2.32053	3.22351	0.00126628	0.00812414	0	0	0.06	0.43	0.7	0.63
A430093F15Rik	21.4327	7.47891	1.69633	4.40889	1.04e-05	0.000145448	0	0	0.06	0.18	0.47	0.26
Gm19410	21.4723	7.47807	2.34296	3.19172	0.00141427	0.00885969	0.11	0.08	0.09	0.06	0.12	0.13
Cd34	21.3938	7.46795	1.78415	4.18572	2.84e-05	0.000351893	0.07	0.04	0.61	0.17	0.19	0.16
Gm39519	21.0029	7.44378	2.69183	2.76532	0.00568664	0.0268122	0.47	0	5.27	0.76	0	0.65
Gm6109	20.9085	7.44274	1.89397	3.92969	8.51e-05	0.000882065	0	0	0.31	2.73	4.21	1.48
Rgs6	20.9181	7.44188	2.33754	3.18363	0.00145439	0.009064	0	0	0	0.15	0.11	0.05
Lamc3	20.8982	7.43883	1.61281	4.61234	3.98e-06	6.39e-05	0.02	0.04	0.08	0.06	0.1	0.08
Epsti1	20.8161	7.43496	2.3197	3.20514	0.00134998	0.00855583	0.05	0.14	0.08	0.53	0.34	0.27
2026-09-04	20.7379	7.43109	1.82732	4.06667	4.77e-05	0.000542373	NA	NA	NA	NA	NA	NA
Prom2	20.6417	7.42264	2.35001	3.15855	0.00158555	0.00972989	0.06	0	0.03	0.28	0.11	0.08
Gm34235	20.3197	7.4002	1.646	4.49587	6.93e-06	0.000103491	0	0	0.27	0.67	0.62	0.4
1700019B03Rik	20.2446	7.39615	1.65321	4.47383	7.68e-06	0.000112516	0.11	0.17	0.14	0.23	0.18	0.5
Gm41370	20.2967	7.39296	1.76975	4.1774	2.95e-05	0.000362658	0	0	0.26	0.11	0.19	0.07
Slc9b1	20.0614	7.37667	1.68263	4.384	1.17e-05	0.000160394	0.11	0	0.35	0.32	0.22	0.07
Gm36190	19.8942	7.36963	2.33224	3.15989	0.00157827	0.00969558	0.06	0.06	0	0.65	0.61	0.33
Ppargc1a	19.7961	7.36048	1.61377	4.56104	5.09e-06	7.98e-05	0	0	0.11	0.11	0.08	0.19
Fcrlb	19.6328	7.35243	1.65964	4.43014	9.42e-06	0.000133697	0	0	0.37	0.24	0.71	0.35
C8a	19.4839	7.34097	1.62416	4.51984	6.19e-06	9.42e-05	0	0	0.09	0.15	0.15	0.18
LOC101055915	19.4903	7.34034	2.33396	3.14502	0.00166077	0.0100978	0	0.17	0	0.52	0.96	0.63
Ankrd36	19.4727	7.33746	1.66777	4.39956	1.08e-05	0.000150281	0	0	0.17	0.04	0.12	0.16
Slc18b1	19.3418	7.32912	2.34297	3.12813	0.00175924	0.0105511	0	0	0	0.35	0.5	0.2
5031434C07Rik	19.2648	7.31635	1.86893	3.91473	9.05e-05	0.000929174	0	0	0.58	0.22	0.17	0.03
Fndc1	19.2011	7.31459	2.49753	2.92873	0.00340346	0.017725	0.01	0	0.25	0.03	0	0.05
H2-M10.3	19.1452	7.31448	2.32582	3.1449	0.00166145	0.0100984	0	0	0.14	0.39	0.4	0.27
Gm30352	19.0929	7.3099	1.61533	4.52533	6.03e-06	9.21e-05	0.26	0	0.36	0.44	0.26	0.33
Gm14164	19.0666	7.30876	1.70753	4.28032	1.87e-05	0.000243977	0.05	0.11	0.14	0.62	0.19	0.23
Gm35280	19.0237	7.30505	1.62479	4.496	6.92e-06	0.000103491	0	0	0.16	0.12	0.14	0.11
2310047D07Rik	18.9424	7.29839	1.61258	4.52591	6.01e-06	9.19e-05	0.05	0.06	0.3	0.38	0.21	0.16
Zmat4	18.9616	7.29428	1.67547	4.35357	1.34e-05	0.000181039	0.04	0.04	0.16	0.07	0.07	0.07
Matn2	18.6621	7.27515	1.72226	4.22419	2.4e-05	0.000301852	0.07	0.09	0.2	0.09	0.12	0.24
Cdh6	18.4285	7.25258	1.88921	3.83896	0.000123558	0.00120799	0	0	0.13	0.03	0.05	0.05
Gm42225	18.4121	7.25132	1.699	4.268	1.97e-05	0.000254795	0	0.04	0.53	0.18	0.17	0.17
Higd1b	18.0541	7.22932	1.64591	4.39229	1.12e-05	0.000155269	0.16	0	0.52	0.11	0.25	0.43
Tmem116	18.0857	7.22774	1.64108	4.40425	1.06e-05	0.000147835	0.19	0.31	0.69	0.35	0.36	0.56
Tcp11x2	17.9024	7.21417	3.29606	2.18873	0.0286168	0.093359	0	0	0.83	0	0.03	0.1
Gm31976	17.8054	7.21002	2.345	3.07464	0.00210758	0.0122228	0.15	0	0.19	0.49	0.94	1.09
Nptx2	17.7895	7.20139	1.85661	3.87879	0.000104976	0.00104897	0.04	0	0.59	0.09	0.17	0.14
Gm40525	17.6505	7.19697	2.36202	3.04695	0.00231174	0.0131672	0.02	0	0	0.04	0.07	0
Gm32768	17.6266	7.19506	2.35805	3.05127	0.00227874	0.0130181	0	0	0	0.21	0.16	0.17
2810403D21Rik	17.4657	7.18228	2.35362	3.05159	0.00227636	0.0130087	0.13	0.13	0.16	0.23	0.74	0.53
Eya1	17.4401	7.18001	2.34289	3.0646	0.00217961	0.0125728	0	0	0	0.15	0.22	0.12
D5Ertd615e	17.3931	7.17592	2.37329	3.02362	0.00249774	0.0139722	0.03	0	0.03	0.26	0.24	0.13
Gm35478	17.2875	7.16734	2.34345	3.05845	0.00222482	0.0127736	0	0	0	0.13	0.18	0.1
Wdr93	17.2964	7.16445	3.30355	2.16872	0.0301043	0.0969684	0	0.04	0.95	0	0.11	0.03
Cxcl16	17.1729	7.1518	1.70792	4.18744	2.82e-05	0.000349749	0.17	0.16	0.25	0.2	0.24	0.27
Tifab	17.0727	7.14439	1.6376	4.36272	1.28e-05	0.00017487	0	0	0.21	0.16	0.14	0.17
LOC102639013	17.0066	7.14343	2.36612	3.01905	0.0025357	0.0141112	0	0	0.02	0.15	0.08	0.09
Gm14023	16.9786	7.14134	2.35402	3.03368	0.00241588	0.0135895	0.12	0	0.08	0.39	0.14	0.67
Hsd17b13	17.0352	7.14133	2.70476	2.64029	0.0082836	0.0362318	0.07	0.15	1.49	0.17	0.05	0.15
1700057G04Rik	16.9776	7.14124	2.35862	3.02772	0.00246409	0.01382	0	0.11	0	0.38	0.26	0.34
Zic2	16.9418	7.1319	1.71796	4.15137	3.3e-05	0.000400474	0.08	0	0.4	0.3	0.15	0.15
Sec14l5	16.5346	7.1033	2.3749	2.99099	0.00278075	0.0152238	0.01	0	0	0.13	0.14	0.09
Gm11732	16.525	7.10217	1.66715	4.26007	2.04e-05	0.000262418	0	0	0.25	0.36	0.38	0.23
Lrrc48	16.4789	7.09851	2.38045	2.982	0.00286369	0.0155541	0.04	0.04	0.2	0.12	0.29	0.37
Arid3c	16.4782	7.09802	2.36541	3.00075	0.00269311	0.0148147	0	0.05	0	0.43	0.46	0.24
LOC108167801	16.5345	7.09625	1.91922	3.69747	0.000217761	0.00194852	0	0.03	0.43	0.1	0.13	0.07
LOC108167879	16.413	7.09451	1.76141	4.02775	5.63e-05	0.000622336	0	0	0	0.68	0.63	0
H2-Q7	16.3866	7.08937	3.20181	2.21417	0.0268169	0.0889433	0.23	0	0.23	0.59	0.58	0.96
Tspo2	16.3776	7.08908	2.38386	2.97378	0.00294151	0.0158667	0	0.11	0	1.04	0.74	0.47
Gm13470	16.324	7.08447	2.36365	2.99726	0.00272419	0.0149522	0.48	0.17	0	1.26	0.42	0.84
Gm30248	16.3594	7.08056	2.04947	3.45482	0.000550668	0.0041377	0	0.01	0.27	0.02	0.06	0.04
Pla2g4e	16.3191	7.07926	2.66888	2.65252	0.00798933	0.0351682	0	0	0.27	0	0.04	0.03
Ros1	16.238	7.07123	1.68546	4.19543	2.72e-05	0.000338371	0	0	0.08	0.05	0.04	0.04
Gm31141	16.2404	7.07015	1.75412	4.03061	5.56e-05	0.000616806	0	0	0.45	0.2	0.15	0.26
Gm31231	16.2426	7.07013	1.91149	3.69874	0.000216668	0.00193976	0.03	0.03	0.4	0.07	0.15	0.11
Gm33243	16.1555	7.06975	2.37664	2.97468	0.00293295	0.0158353	0	0	0	0.29	0.43	0.19
Rbbp8nl	16.1513	7.06942	2.35943	2.99624	0.00273331	0.0149927	0	0	0	0.16	0.19	0.11
Tmprss2	16.0806	7.06187	1.75044	4.03433	5.48e-05	0.000608668	0	0.09	0.11	0.07	0.13	0.19
Gm3500	16.0948	7.05993	2.47498	2.85252	0.00433737	0.0215499	0	0.04	0.6	0.09	0.2	0
Gm3858	16.0934	7.05945	1.70569	4.13877	3.49e-05	0.000417235	0.04	0	0.33	0.13	0.21	0.14
Nrros	15.9946	7.0569	1.67032	4.22488	2.39e-05	0.000301589	0.04	0.04	0.15	0.25	0.29	0.26
Ptpn22	15.8063	7.03836	2.36501	2.97603	0.00292003	0.0157796	0.03	0.14	0.07	0.18	0.17	0.26
Nipal4	15.7732	7.03512	2.37375	2.96371	0.00303956	0.0162644	0.03	0.03	0	0.22	0.24	0.15
Gm34968	15.7704	7.03457	2.39809	2.9334	0.00335266	0.0175507	0	0	0.07	0.61	0.43	0.25
Cfi	15.7529	7.02829	2.63037	2.67198	0.0075405	0.0336662	0	0.04	0.63	0.03	0.06	0.08
Gm42035	15.6456	7.02336	2.37426	2.95813	0.00309513	0.0165071	0	0	0	0.17	0.11	0.11
Ccdc150	15.688	7.02279	1.66917	4.20737	2.58e-05	0.000323086	0	0	0.14	0.09	0.06	0.13
Gm35498	15.5483	7.00739	1.88672	3.71407	0.000203953	0.00183932	0	0	0.53	0	0	0.15
Gm29040	15.4708	7.00451	1.66282	4.21243	2.53e-05	0.000317074	0.04	0	0.31	0.17	0.36	0.21
Lrrc43	15.3846	7.00043	1.69029	4.14156	3.45e-05	0.000413922	0.04	0	0.16	0.25	0.17	0.14
Gm35941	15.3713	6.99778	2.38684	2.93182	0.00336979	0.0176082	0	0	0.14	0.72	0.28	0.55
Gm40338	15.3158	6.99184	1.67238	4.18078	2.91e-05	0.000358589	0.05	0	0.19	0.36	0.14	0.33
Slc6a5	15.3015	6.99106	2.39942	2.91364	0.0035724	0.0184651	0	0	0.02	0.22	0.11	0.08
Gpr20	15.3267	6.99075	1.84178	3.79564	0.000147262	0.00139688	0.04	0	0.16	0.44	0.27	0.07
Msantd1	15.224	6.97807	1.70056	4.1034	4.07e-05	0.000475267	0.07	0.07	0.13	0.08	0.08	0.07
1700048B10Rik	15.1496	6.97584	1.69492	4.11573	3.86e-05	0.000453935	0.15	0	0.48	0.42	0.58	0.15
Gm41231	15.0248	6.96645	1.69486	4.11033	3.95e-05	0.000463427	0	0	0.26	0.28	0.57	0.26
Csmd2	14.9572	6.95864	2.37268	2.93282	0.00335902	0.017568	0	0	0.02	0.02	0.03	0.03
Ces2f	14.9163	6.95473	2.38932	2.91076	0.00360553	0.0186028	0	0	0.02	0.08	0.09	0.17
Gm41690	14.9393	6.9519	1.81449	3.83133	0.000127452	0.00123832	0	0	0.53	0.62	0.07	0.07
Adrb3	14.8783	6.95076	2.42842	2.86225	0.00420642	0.021034	0	0	0	0.23	0.31	0.11
Shh	14.7834	6.94203	2.40224	2.88982	0.00385462	0.0195942	0	0	0	0.2	0.34	0.39
Rpl3l	14.7663	6.94018	2.38114	2.91464	0.00356097	0.0184226	0	0.09	0	0.44	0.36	0.55
Gm34412	14.7679	6.9396	1.74368	3.97985	6.9e-05	0.00074123	0	0	0.11	0.3	0.18	0
Spata31d1b	14.7793	6.93311	2.04207	3.39513	0.000685951	0.00494684	0	0	0.28	0.02	0.02	0.03
Bcl2l14	14.6901	6.93224	2.40838	2.87838	0.00399723	0.020188	0	0.05	0.06	0.39	0.15	0.18
Cyp4v3	477.25	6.92737	0.52638	13.1604	1.48e-39	1.42e-36	0.1	0	4.75	4.46	6.1	5.43
Spata31d1a	14.5525	6.92114	1.73503	3.98906	6.63e-05	0.000717785	0	0	0.04	0.06	0.11	0.08
Gm38293	14.4401	6.90953	1.75724	3.93204	8.42e-05	0.00087465	0	0	0.1	0.23	0.14	0.24
Dnaic2	14.4082	6.90293	1.72261	4.00726	6.14e-05	0.00066941	0.03	0.02	0.13	0.19	0.12	0.07
Tmem211	14.3765	6.90115	1.72144	4.00895	6.1e-05	0.000665476	0.02	0.02	0.13	0.13	0.16	0.22
Card14	14.3238	6.89617	2.43363	2.8337	0.00460125	0.0225389	0.05	0.05	0	0.14	0.14	0.06
Col4a4	14.3216	6.89161	1.71748	4.01264	6e-05	0.000657243	0.01	0.01	0.07	0.03	0.01	0.05
Gm36118	14.1338	6.87101	1.68982	4.06613	4.78e-05	0.000543268	0.05	0	0.38	0.25	0.19	0.15
Gm31152	14.0617	6.86482	1.71722	3.99764	6.4e-05	0.000694543	0	0	0.17	0.22	0.08	0.13
Gm32861	13.9348	6.85676	2.39173	2.86687	0.00414556	0.0207907	0	0	0	0.12	0.22	0.29
Gm31349	13.9246	6.85541	2.39263	2.86522	0.00416721	0.020887	0	0	0	0.5	0.51	0.46
Rnf135	13.916	6.85447	2.42226	2.82978	0.00465797	0.0227763	0	0.1	0	0.36	0.4	0.13
Gm42092	13.9076	6.8537	2.38849	2.86947	0.00411159	0.0206504	0	0	0	0.62	0.57	0.57
Nr5a1	13.8985	6.85278	2.38699	2.87088	0.00409326	0.0205823	0.09	0	0	0.24	0.08	0.17
Gm41031	13.8943	6.8479	1.91866	3.56912	0.000358188	0.00292517	0	0.33	0.61	0.7	0.47	0.06
Gm38700	13.8009	6.83452	1.83007	3.73458	0.000188032	0.00171318	0.1	0.11	0.54	0.11	0.14	0.07
Fhad1os2	13.7061	6.83137	3.25883	2.09627	0.0360587	0.110833	0	0	0.06	0.45	0.16	0.32
Ppp1r1b	13.6864	6.83072	2.39677	2.84997	0.00437233	0.0216872	0.08	0.04	0.07	0.24	0.38	0.27
Gck	13.6263	6.82444	2.41788	2.82249	0.00476524	0.0231822	0.03	0.03	0	0.14	0.2	0.09
Gm36299	13.6125	6.82303	2.41193	2.82886	0.00467136	0.0228223	0	0	0.11	0.18	0.34	0.19
Cxcl2	13.6765	6.8213	2.15159	3.17035	0.00152255	0.00941378	0	0	1.27	0.16	0	0.08
Gm32749	13.5873	6.82119	1.73913	3.92219	8.77e-05	0.000904658	0	0	0.1	0.25	0.18	0.18
Eqtn	13.6431	6.81817	2.06629	3.29972	0.000967805	0.00657183	0.13	0.06	0.74	0.03	0.03	0.08
A830029E22Rik	13.5604	6.81731	2.4041	2.8357	0.00457261	0.0224503	0	0	0.1	0.56	0.75	0.4
Gm31223	13.5392	6.8151	2.4019	2.83738	0.00454854	0.0223555	0.19	0.09	0.23	0.66	0.53	0.83
Kcna6	13.3781	6.7979	2.39267	2.84113	0.00449541	0.022164	0	0	0.03	0.1	0.09	0.12
D16Ertd519e	13.3853	6.7936	1.76042	3.85908	0.000113817	0.00112814	0	0	0.84	0.38	0.47	0.93
Gm3002	13.3432	6.79021	3.30938	2.0518	0.0401887	0.120203	0	0	0.04	0.02	0	0
Esrp2	13.3009	6.78938	2.39862	2.83053	0.00464705	0.0227293	0.03	0.07	0	0.2	0.14	0.18
Pde6g	13.1723	6.77617	1.69382	4.00053	6.32e-05	0.000686842	0.11	0.07	0.29	0.38	0.33	0.45
LOC105246710	13.1866	6.77545	1.70781	3.96733	7.27e-05	0.000773329	0.17	0.18	0.64	0.41	1.37	0.35
Gm30455	13.1681	6.77518	2.40796	2.81365	0.00489819	0.0237083	0	0.46	0	0.35	0.96	0.41
Wfdc6a	13.1778	6.7682	1.96862	3.43805	0.000585929	0.00434385	0	0	0.93	0.5	0.09	0.18
LOC108168283	13.1526	6.76751	2.85557	2.36993	0.0177913	0.0653435	0	0	0.07	0	0	0
Vmn1r158	13.1679	6.76629	2.03715	3.32145	0.000895526	0.00616126	0	0	1.22	0.43	0	0.2
Gm36614	13.0579	6.76259	2.42725	2.78611	0.00533448	0.0254096	0.18	0	0	0.63	0.29	0.41
Gab1	13.1223	6.76127	2.03005	3.3306	0.000866601	0.00601032	0.02	0.02	0.24	0.03	0.05	0.05
Gm40961	12.9581	6.75299	1.69792	3.9772	6.97e-05	0.00074664	0.08	0	0.29	0.34	0.48	0.41
Gm30914	12.9065	6.74615	2.41701	2.79111	0.0052527	0.0250995	0	0	0	0.39	0.18	0.35
Gm40187	12.8114	6.73605	1.72196	3.91186	9.16e-05	0.000938086	0.12	0	0.32	0.68	1.16	0.86
2310015A16Rik	12.8107	6.72792	1.8477	3.64124	0.000271331	0.00235204	0.14	0	0.59	0.27	0.12	0.03
LOC108167414	12.697	6.72272	2.41009	2.7894	0.00528056	0.0252116	0.1	0	0	1.24	0.46	0.75
Gstt3	12.7326	6.72129	2.58535	2.59976	0.00932895	0.03978	0.05	0.05	0.59	0	0.12	0.08
2310010J17Rik	12.6735	6.71972	2.41849	2.77847	0.0054615	0.0259101	0	0.33	0.41	0.8	0.49	0.24
Adal	12.6433	6.71638	2.40774	2.7895	0.00527901	0.0252112	0	0	0	0.26	0.27	0.25
H2-Q2	12.623	6.71411	2.41135	2.78437	0.00536316	0.0255137	0.08	0	0	0.41	0.7	0.57
Slc9a9	12.5398	6.69854	2.85873	2.34319	0.0191198	0.0690874	0	0	0.35	0.02	0	0
LOC105243004	12.387	6.68487	1.70509	3.92054	8.84e-05	0.000909736	0.06	0	0.15	0.09	0.13	0.13
Gabra3	12.3865	6.68114	1.73826	3.84358	0.00012125	0.00119016	0	0	0.15	0.08	0.12	0.09
Tex19.2	12.2901	6.67728	1.80931	3.69051	0.000223801	0.00199324	0	0	0.11	0.15	0.2	0.36
Gm30088	12.3055	6.67693	2.45511	2.71961	0.00653594	0.0299705	0	0	0.28	0.85	0.61	0.34
Spata45	12.2751	6.67563	1.81733	3.67333	0.000239413	0.00211695	0.24	0	0.3	0.35	0.19	0.81
Rhox4f	12.2732	6.6736	2.44931	2.72469	0.00643625	0.0295961	0.09	0	0	0.06	0.11	0.16
Stkld1	12.2938	6.67225	2.47409	2.69685	0.00699981	0.0317213	0	0.04	0.11	0.15	0.06	0.08
1700013F07Rik	12.2166	6.66867	1.74993	3.81081	0.00013851	0.00132604	0	0	0.41	0.72	0.33	0.54
Gm35063	12.2762	6.66824	1.7689	3.7697	0.000163442	0.00152348	0	0.19	0.69	0.61	0.14	0.14
Gm31986	12.2285	6.66816	2.42068	2.75466	0.0058753	0.0275317	0	0	0.24	1.19	0.74	0.58
Gm10865	12.1667	6.66166	1.74925	3.8083	0.000139926	0.00133613	0	0	0	0.73	0.46	0.65
H2-T-ps	12.1565	6.65992	2.5152	2.64787	0.00810014	0.0355559	0.2	0.21	0.44	0.35	0.14	0.55
Ces2g	12.0546	6.64937	1.74837	3.80318	0.000142853	0.00136106	0	0	0.11	0.15	0.22	0.16
Rasip1	12.0274	6.64384	2.48643	2.67204	0.00753922	0.0336662	0.08	0.03	0	0.27	0.17	0.06
Pkhd1l1	12.083	6.64294	1.90842	3.48085	0.000499823	0.00381395	0.05	0.01	0.05	0.02	0.01	0.01
Fam83a	11.9781	6.63859	2.42232	2.74059	0.00613289	0.0285136	0.08	0.17	0.05	0.23	0.32	0.19
Abcg8	11.934	6.6332	2.48519	2.6691	0.00760555	0.0338862	0	0	0	0.1	0.28	0.07
Gm12056	11.9122	6.63039	2.42542	2.73371	0.00626245	0.0289984	0	0.15	0.09	0.5	0.2	0.25
Sycp2	11.9085	6.62994	2.43251	2.72555	0.00641946	0.0295347	0.11	0.05	0.02	0.09	0.05	0.08
Gm38467	11.8734	6.62835	1.83468	3.6128	0.000302904	0.00256248	0	0	0	0.09	0.16	0.13
Gm41028	11.8876	6.62398	1.74657	3.79257	0.000149093	0.00141114	0	0	0.69	1.43	0.86	0.27
A430078I02Rik	11.8575	6.62389	2.43298	2.72254	0.0064783	0.0297497	0.04	0	0.05	0.17	0.14	0.23
Gm33926	11.851	6.62315	2.42394	2.7324	0.00628757	0.0290756	0	0	0	0.16	0.22	0.2
Gm31127	11.7914	6.6154	2.51698	2.62831	0.00858114	0.037268	0	0	0	0.14	0.04	0
Gm38766	11.7586	6.60399	1.87205	3.52768	0.000419223	0.00333191	0	0	0.28	0.16	0.06	0.17
Gm31465	11.6922	6.60365	2.4457	2.70011	0.00693166	0.0314871	0	0	0	0.25	0.15	0.32
Gm40721	11.7334	6.60271	1.74189	3.79054	0.000150318	0.00142038	0.07	0.04	0.09	0.06	0.08	0.11
Gm5796	11.7356	6.60056	1.81828	3.63012	0.000283294	0.00243489	0	0.05	0.18	0.04	0.1	0.1
LOC102640985	11.6634	6.6002	2.43733	2.70796	0.00676975	0.0308575	0	0	0	0.15	0.2	0.12
LOC108168870	11.7051	6.59816	1.7912	3.68365	0.000229913	0.00203747	0	0.3	1.85	0	0	0.79
Gm36447	11.6255	6.59509	2.4814	2.65781	0.007865	0.0347453	0	0	0.04	0.22	0.16	0.06
Gm36764	11.5985	6.58783	1.74897	3.76668	0.00016543	0.00153785	0	0.22	0.26	0.41	0.11	0.23
Nrap	11.584	6.58644	2.5038	2.63058	0.00852398	0.0370758	0.03	0.03	0.05	0.02	0.03	0.06
4933436E23Rik	11.5055	6.58061	2.42945	2.70868	0.00675519	0.0308088	0	0	0	0	0.05	0.05
Gm4211	11.5051	6.57388	1.82034	3.61135	0.000304612	0.00257265	0.08	0	0.19	0.19	0.16	0.24
Gm31431	11.393	6.56816	1.77411	3.70223	0.000213711	0.00191627	0	0	0	0	0	0.49
6430590A07Rik	11.3881	6.56524	1.89138	3.47114	0.00051825	0.00393016	0	0.12	0.3	0.86	0.69	0.19
Agbl4	11.3587	6.56206	2.43672	2.69299	0.00708139	0.0319983	0.06	0	0.17	0.23	0.3	0.13
Gm34572	11.3546	6.56181	2.4922	2.63294	0.00846501	0.0368567	0	0	0	0.09	0.37	0.44
Tspan8	11.4133	6.56112	1.88787	3.47541	0.000510065	0.00387663	0.13	0	0.97	0.52	0.1	0.38
Gm8013	11.3703	6.55968	1.71787	3.8185	0.000134267	0.00129502	0	0	0.93	0.98	0.54	0.68
Muc2	11.3411	6.5594	2.45088	2.67635	0.00744296	0.0333518	0.01	0	0.03	0.07	0.05	0.04
Asb5	11.339	6.55912	2.46022	2.66606	0.00767452	0.0341052	0.08	0.16	0	0.52	0.27	0.35
Ednra	11.2865	6.55038	1.78984	3.65977	0.000252446	0.00221173	0	0	0.1	0.15	0.06	0.1
Slc47a2	11.2802	6.54784	2.50767	2.61113	0.00902444	0.0387627	0.05	0.05	0.24	0.08	0.07	0.28
Esr2	11.2434	6.54762	2.4609	2.66066	0.00779877	0.034497	0	0	0.04	0.09	0.14	0.22
Ccdc103	11.247	6.54761	2.47056	2.65025	0.00804324	0.0353693	0.1	0.05	0.18	0.27	0.25	0.14
Mmel1	11.1887	6.54037	2.44053	2.6799	0.00736443	0.0330602	0.05	0.06	0.03	0.1	0.11	0.18
Pla2g2c	11.1529	6.53539	2.44608	2.67179	0.00754484	0.0336768	0.05	0	0	0.36	0.3	0.15
Unc13b	11.1274	6.53219	2.4399	2.67724	0.00742319	0.0332806	0	0	0	0.07	0.07	0.06
Rit2	11.1163	6.53077	2.44116	2.67527	0.00746683	0.0334153	0	0.06	0	0.38	0.35	0.26
Gm39624	11.0704	6.52518	1.74701	3.73505	0.000187678	0.00171138	0.04	0	0.09	0.17	0.16	0.11
Fsd2	11.0328	6.52008	2.4693	2.64045	0.00827958	0.0362234	0.05	0	0.03	0.1	0.18	0.07
Lrrc66	11.0694	6.51934	2.53935	2.56732	0.0102487	0.0427098	0.02	0	0.22	0.09	0.03	0.07
Gm34079	11.0196	6.517	1.75562	3.71208	0.000205566	0.00184999	0	0.03	0.1	0.14	0.08	0.24
Gm9936	11.0015	6.51617	2.44142	2.66901	0.00760755	0.0338864	0	0	0	0.06	0.11	0.11
LOC102633666	10.9909	6.51479	2.4451	2.66442	0.00771206	0.0342279	0	0.35	0.21	0.64	1.05	0.57
Gm29943	10.9823	6.51362	2.47043	2.63663	0.00837344	0.0365249	0	0	0.22	0.53	1.43	0.59
Myo15	10.9936	6.51184	2.50367	2.60091	0.0092976	0.0396589	0.01	0	0.02	0.03	0.02	0
Defb4	11.028	6.51014	1.8876	3.44889	0.000562887	0.00421113	0	0	0.72	0.96	0.44	0.64
Cd37	10.951	6.50963	2.45976	2.64645	0.00813419	0.0356872	0.09	0	0	0.16	0.37	0.52
Abcg1	10.9253	6.50532	2.49079	2.61176	0.00900784	0.0387205	0.02	0	0.02	0.12	0.07	0.05
1700016C15Rik	10.8804	6.50171	1.81317	3.58583	0.000336014	0.00277837	0	0.12	0.18	0.18	0.42	0.17
Cwh43	10.9343	6.50088	2.64682	2.4561	0.0140452	0.0548641	0.08	0.08	0.38	0.13	0.05	0
Gm4606	10.828	6.49274	2.48182	2.61612	0.00889342	0.0383435	0	0.1	0	0.21	0.22	0.07
LOC105245440	10.8363	6.49089	1.74361	3.72267	0.000197124	0.0017836	0.07	0.07	0.17	0.26	0.14	0.09
Htatip2	10.7483	6.48186	2.48366	2.6098	0.00905961	0.0388847	0	0	0	0.44	0.41	0.22
Gm40466	10.7792	6.48141	1.72633	3.75445	0.000173721	0.00160194	0	0.09	0.22	0.14	0.25	0.36
E130102H24Rik	10.779	6.48042	1.85214	3.49889	0.000467199	0.00362611	0.6	0.13	0.77	0.28	0.69	0.17
Gm15114	10.708	6.47713	2.45465	2.63872	0.00832207	0.0363723	0.04	0	0	0.25	0.21	0.28
Has2	10.6724	6.47245	2.45464	2.63682	0.00836862	0.0365201	0	0.02	0.03	0.09	0.1	0.13
BC021767	10.7359	6.47212	1.88335	3.43649	0.000589299	0.0043632	0	0.08	0.24	0.12	0.11	0.05
2310003N18Rik	10.648	6.46919	2.46355	2.62596	0.0086405	0.037469	0	0	0	0.47	1.31	0.41
Gm41055	10.637	6.46885	1.7606	3.67424	0.000238558	0.00211047	0	0.03	0.03	0.09	0.08	0.1
BC021891	10.6243	6.46035	2.58161	2.50245	0.0123337	0.0495394	0.02	0.02	0.19	0.02	0	0.06
Gm31294	10.5607	6.45718	2.44905	2.63661	0.00837396	0.0365249	0.07	0	0	0.15	0.17	0.14
Saxo2	10.5405	6.45	1.74543	3.69536	0.000219574	0.00196168	0	0.03	0.14	0.09	0.08	0.1
4930538K18Rik	10.4244	6.43756	2.59359	2.48211	0.0130607	0.0517348	0.08	0	0.14	0.23	0.26	0.02
Gm36926	10.4192	6.4371	2.48278	2.5927	0.00952269	0.0404285	0	0	0	0.91	0.42	0.27
6430553K19Rik	10.3996	6.43497	2.47535	2.59962	0.00933259	0.03978	0	0	0	0.31	0.43	0.42
Gm40492	10.4196	6.4332	1.76988	3.63482	0.000278177	0.00240171	0.36	0.18	0.22	0.74	0.41	0.4
1700015E13Rik	10.3688	6.43085	2.46018	2.61397	0.00894965	0.038528	0	0	0	0.09	0.61	0.51
Gm39003	10.3801	6.43045	1.72044	3.73768	0.000185729	0.0016963	0.05	0	0.19	0.19	0.07	0.14
B230311B06Rik	10.3629	6.42938	2.51935	2.552	0.0107107	0.0443025	0	0.3	0	1.04	0.58	0.36
Toporsl	10.3743	6.42616	1.92367	3.34057	0.000836071	0.00584096	0.04	0.04	0.22	0.08	0.19	0.05
Unc5cl	10.2969	6.42052	2.47128	2.59805	0.00937536	0.0399509	0	0	0	0.14	0.26	0.14
Gm34111	10.2947	6.41957	2.53119	2.53618	0.0112068	0.0459898	0.08	0.08	0.1	0.69	0.35	0.17
1700113B09Rik	10.3108	6.41534	1.83286	3.50017	0.000464959	0.0036159	0	0	1.29	0.44	1.01	0.77
A830005F24Rik	10.2762	6.41024	1.91963	3.33931	0.000839881	0.00585709	0.09	0	0.54	0.28	0.31	0.05
Flt1	311.34	6.40982	0.753426	8.50757	1.78e-17	2.3e-15	0	0.07	0.57	1.57	1.52	1.55
Gm11210	10.1744	6.40397	1.81767	3.52318	0.000426399	0.00338269	0	0.11	0.09	0.1	0.16	0.16
4933433N18Rik	10.1794	6.4039	2.46046	2.60272	0.00924864	0.0395284	0.11	0	0	0.28	0.25	0.16
Gm41818	10.148	6.39615	1.7994	3.5546	0.000378561	0.00305673	0	0.05	0.26	0	0.2	0.16
4930546C10Rik	10.0541	6.38646	2.46837	2.58732	0.00967267	0.0408839	0	0.04	0	0.16	0.15	0.15
Spag17	10.0996	6.38334	1.91158	3.3393	0.000839912	0.00585709	0.01	0.01	0.08	0.02	0.01	0.01
Gm36181	9.99979	6.3783	2.47003	2.58228	0.00981502	0.0412927	0	0	0	0.3	0.19	0.41
Gm32422	10.0279	6.37486	1.86538	3.41746	0.000632092	0.0046106	0.11	0.11	0.42	0.08	0.16	0.38
Gm39468	9.96406	6.37263	2.50521	2.54375	0.0109668	0.0451773	0	0	0	0.39	0.31	0.2
1700019D03Rik	9.99007	6.36901	1.80354	3.53139	0.00041338	0.00329164	0.03	0	0.17	0.09	0.06	0.09
LOC108167550	9.93679	6.36863	1.88094	3.38588	0.000709512	0.00508267	0	0	0.1	0.26	0.03	0.34
LOC433198	9.91737	6.36666	2.47553	2.57183	0.0101162	0.042301	0	0	0	0.1	0.13	0.13
Spock1	9.91649	6.35916	2.77107	2.29484	0.0217425	0.0759796	0	0	0.23	0.05	0.02	0
5430425K12Rik	9.91609	6.3584	1.88354	3.37578	0.000736069	0.00523507	0	0	0.43	0.26	0.05	0.05
5830432E09Rik	9.85528	6.35141	1.82379	3.48254	0.00049668	0.0037967	0.05	0.06	0.28	0.08	0.04	0.3
LOC102642435	9.86527	6.34869	1.94687	3.26097	0.00111031	0.00733681	0	0	0.13	0.04	0.05	0.02
LOC108168088	9.80146	6.34837	1.87998	3.37682	0.000733287	0.00521823	0.13	0	0.35	0.37	0.11	0.18
Otof	9.73649	6.33324	2.64753	2.39213	0.0167508	0.0625501	0	0	0.07	0.03	0.01	0
Nr3c2	9.66752	6.33	2.55164	2.48076	0.0131104	0.0519075	0.02	0.02	0	0.05	0.17	0.07
Gm31490	9.68476	6.32703	1.88876	3.34984	0.000808591	0.00567895	0.1	0	0.37	0.54	0.07	0.14
Gm39178	9.63846	6.32491	1.7862	3.54099	0.000398623	0.00318874	0	0.03	0.03	0.06	0.06	0.03
LOC108168369	9.61058	6.31587	2.55943	2.46769	0.013599	0.0535096	0	0	2.16	0.49	0	0.42
Fcgr2b	9.56541	6.31465	2.51374	2.51205	0.0120031	0.0484261	0	0	0	0.18	0.29	0.14
Gcnt3	9.60024	6.31443	1.76776	3.57199	0.000354282	0.00290015	0.02	0.05	0.17	0.1	0.08	0.09
Gm34156	9.55811	6.31118	1.76815	3.56936	0.000357849	0.00292379	0	0	0.05	0.03	0.04	0.06
Cdcp1	9.54488	6.307	1.77629	3.55065	0.000384277	0.00309508	0.02	0.04	0.06	0.06	0.03	0.06
Gm39890	9.47447	6.30076	2.48478	2.53574	0.011221	0.0460179	0	0	0	0.41	0.64	0.37
A730018C14Rik	9.44518	6.29578	2.49463	2.52374	0.0116115	0.0472338	0	0	0	0.07	0.03	0
Ccr7	9.42738	6.2933	1.82712	3.44439	0.000572344	0.00426334	0.05	0	0.12	0.2	0.25	0.07
Pappa	9.46145	6.29159	1.89387	3.32209	0.000893467	0.00615145	0.01	0	0.06	0.03	0.05	0.02
Lrrtm2	9.42771	6.28835	1.82634	3.44313	0.00057502	0.00427493	0.02	0.02	0.09	0.03	0.07	0.05
Irf4	9.41797	6.28764	1.93963	3.24166	0.00118834	0.00772197	0	0.02	0.1	0.04	0.11	0.01
Fam71f1	9.36329	6.28342	2.54073	2.47308	0.0133954	0.0528659	0.06	0.14	0	0.26	0.14	0.11
Gcsam	9.36014	6.2831	2.48853	2.52482	0.0115757	0.0471216	0	0	0	0.09	0.16	0.08
Ccdc155	9.35435	6.28222	2.49379	2.51915	0.0117639	0.0476622	0	0	0.04	0.09	0.07	0.13
Pde6b	9.34949	6.28143	2.51089	2.50168	0.0123606	0.0496356	0	0	0	0.1	0.07	0.05
LOC108168842	9.39721	6.27987	1.84696	3.40012	0.000673572	0.00487391	0.09	0	0.11	0.07	0	0
Gm41675	9.31663	6.27654	2.49627	2.51437	0.0119246	0.0481909	0	0.09	0.12	0.22	0.2	0.6
LOC108167850	9.31643	6.27296	2.57608	2.43508	0.0148885	0.0574253	0	0	0.48	1.21	0.56	0.54
Reln	9.31382	6.26854	2.78523	2.25064	0.0244086	0.0829054	0	0	0.06	0.01	0	0
Dusp27	9.25192	6.26137	2.54808	2.45729	0.013999	0.0547331	0	0.02	0.08	0	0.05	0.03
Gm36500	9.1748	6.25452	2.63581	2.3729	0.0176491	0.0650223	0	0	0	0.08	0.07	0.28
2900009J06Rik	9.1834	6.25043	2.5541	2.44721	0.0143968	0.0558695	0.7	0	1.5	1.25	0.16	0.65
LOC108167529	9.12947	6.24746	2.49438	2.50461	0.0122587	0.049284	0	0	0	0.1	0.21	0.12
Gm33474	9.1162	6.24538	2.50283	2.49532	0.0125842	0.0503456	0	0	0	0.07	0.12	0.2
Mettl7b	9.10649	6.24323	2.5115	2.48586	0.0129239	0.0512992	0	0	0	0.35	0.32	0.21
Gm42015	9.15684	6.24307	1.97826	3.15584	0.00160038	0.00978944	0.1	0.05	0.36	0.12	0.15	0.04
Pex11a	9.06718	6.23275	1.90658	3.26907	0.00107902	0.00717136	0	0.03	0.13	0.1	0.11	0.1
Gm6713	9.04616	6.22784	2.59208	2.40264	0.016277	0.0613803	0.01	0	0.09	0.04	0.02	0.04
Gm41589	8.97426	6.22265	2.52864	2.46087	0.01386	0.0543213	0.19	0.05	0	0.18	0.17	0.36
LOC100041708	8.96819	6.21811	1.97362	3.15062	0.00162923	0.00994422	0.15	0	0.37	0.17	0.21	0.24
Gm36855	8.92641	6.21514	2.53168	2.45495	0.0140905	0.0549966	0	0	0	0.08	0.18	0.26
Atp6v1c2	8.95307	6.21356	1.81196	3.42919	0.000605386	0.00445737	0	0	0.15	0.2	0.16	0.08
Gm40991	8.88437	6.20782	2.5487	2.43568	0.0148636	0.057345	0	0.03	0	0.11	0.06	0.18
Fa2h	8.91885	6.20603	1.83491	3.38219	0.000719102	0.0051364	0.14	0	0.18	0.12	0.08	0.08
Gm39129	8.86034	6.20336	2.55705	2.42598	0.0152671	0.0585339	0.03	0	0.04	0.11	0.07	0.15
Gm32401	8.78805	6.192	2.50507	2.47179	0.013444	0.0530453	0	0.09	0	0.06	0.08	0.13
Gtsf1	375.398	6.17456	0.818641	7.54245	4.61e-14	3.69e-12	0.42	0	6.12	20.98	17.34	18.28
5430437J10Rik	8.6733	6.17356	2.5103	2.45929	0.0139212	0.054491	0.18	0	0.11	0.37	0.27	0.33
Agbl1	8.66096	6.17085	2.52005	2.4487	0.0143372	0.055676	0.05	0	0.06	0.07	0.05	0.03
Gm34861	8.71127	6.17017	1.86502	3.30836	0.000938439	0.00640865	0	0.14	0.19	0.14	0.11	0.07
Tlr9	8.62313	6.16381	2.62049	2.35216	0.0186649	0.0678427	0	0	0	0.23	0.09	0.04
Gabra4	8.61745	6.1635	2.62214	2.35056	0.0187452	0.0680339	0	0	0.14	0.14	0.02	0.17
Ttpa	8.54674	6.15228	2.50824	2.45283	0.0141736	0.0552528	0	0	0	0.11	0.13	0.25
Gm40320	8.58719	6.15171	2.67288	2.30152	0.0213621	0.0752	0.05	0	0.43	0.12	0	0.07
Zfp973	8.5047	6.1444	2.60076	2.36254	0.0181502	0.0663079	0	0	0	0.14	0.09	0.18
Gm40608	8.49784	6.14421	2.51877	2.43937	0.0147129	0.0569165	0	0.14	0	0.15	0.24	0.28
Gmfg	8.46519	6.13682	2.57208	2.38593	0.0170358	0.0633531	0	0	0.13	0.31	0.42	0.09
LOC108167880	8.4553	6.13344	1.78237	3.44117	0.000579198	0.00429951	0	0	0.43	0.29	0.53	0.25
Mamstr	8.44281	6.13095	2.58826	2.36875	0.0178482	0.065455	0.04	0.04	0.11	0.14	0.05	0
LOC108167563	8.46221	6.13002	2.79282	2.19492	0.0281691	0.092202	0	0.04	0.19	0.02	0.03	0.03
Gm14440	8.41874	6.12363	2.63569	2.32335	0.0201605	0.0718521	0	0.03	0.13	0.1	0.08	0.04
Ctsq	8.36011	6.12061	2.51726	2.43146	0.0150383	0.057876	0.07	0	0.18	0.23	0.32	0.36
Actl7b	8.40332	6.11914	1.97243	3.10233	0.00192003	0.0113572	0	0	0.32	0.19	0.04	0.13
Gm33046	8.33145	6.11571	2.54099	2.40682	0.016092	0.0608695	0.07	0.22	0.09	0.12	0.12	0.37
Gm38516	8.31313	6.11065	2.57571	2.37241	0.0176724	0.0650595	0	0.16	0.1	0.06	0.24	0.35
Gm33201	8.30111	6.10955	2.65901	2.29768	0.02158	0.0756729	0.05	0	0	0.23	0.04	0.32
Rny1	8.28087	6.10653	2.51845	2.42472	0.0153204	0.058673	0	0	0	156.92	90.94	155.08
LOC108167756	8.26116	6.10312	2.54165	2.40124	0.0163394	0.0615214	0	0	0	0.19	0.26	0.13
Gm40206	8.25432	6.10198	2.53307	2.40893	0.0159996	0.0606264	0	0.11	0.07	0.17	0.16	0.31
Gm6410	8.207	6.09398	2.52101	2.41728	0.015637	0.0596466	0	0.16	0.07	0.14	0.26	0.3
Gm20492	8.19425	6.09178	2.52687	2.4108	0.0159176	0.0603858	0	0	0	0	0	0.42
Gm3912	8.19519	6.09111	2.55367	2.38524	0.017068	0.0634182	0.48	0	0	0.39	0.35	0
Ces5a	8.19348	6.08046	2.10453	2.88923	0.00386185	0.0196194	0	0	0.13	0	0.04	0.04
LOC108169056	8.14647	6.07938	1.93445	3.1427	0.00167399	0.0101646	0	0	0.12	0	0.14	0.07
4930563M21Rik	8.13764	6.07659	2.57016	2.36428	0.018065	0.066095	0	0.03	0.14	0.08	0.01	0
Gm16638	8.07964	6.06836	2.60365	2.33072	0.0197683	0.0708182	0.04	0	0.4	0.04	0.13	0.03
Syt8	8.05704	6.06738	2.52821	2.39988	0.0164006	0.0616573	0	0	0	0.17	0.19	0.09
Clic3	8.06125	6.06568	1.83058	3.31352	0.000921279	0.0063132	0	0.12	0	0.09	0.17	0.08
Axdnd1	8.07092	6.06414	2.58168	2.34891	0.0188285	0.0682211	0.15	0.02	0.07	0.05	0.02	0.04
Gm30091	8.03282	6.06156	1.79972	3.36805	0.000757015	0.00535827	0.05	0	0.13	0.15	0.11	0.1
Pate1	7.97675	6.05255	2.53733	2.3854	0.0170604	0.0634034	0	0	0	0.55	0.25	0.46
Gm31661	8.02029	6.04955	1.97587	3.06172	0.00220069	0.0126731	0	0.18	0.3	0	0.09	0.04
Gm39105	7.95336	6.04849	2.52333	2.39703	0.0165285	0.0620151	0	0	0.14	0.48	0.35	0.52
Pla2g16	7.94218	6.04652	2.52422	2.3954	0.0166024	0.0621991	0.15	0	0	0.25	0.35	0.34
Ppp1r27	7.93206	6.04466	2.546	2.37418	0.0175878	0.0648733	0	0	0.16	0.41	0.66	0.27
Gm36371	7.91984	6.04248	2.5508	2.36886	0.017843	0.0654498	0.09	0	0.11	0.23	0.49	0.14
A330033J07Rik	7.92721	6.03891	2.58041	2.34029	0.0192685	0.0694877	0	0	0.08	0.1	0.02	0.12
Gm31473	7.9033	6.03871	2.57039	2.34934	0.0188069	0.0681572	0	0	0.1	0.53	0.42	0.08
Epb41l4b	7.91427	6.03577	1.86162	3.24221	0.00118608	0.00771599	0	0	0.12	0.1	0.05	0.12
Gm39285	7.86663	6.03223	2.55962	2.35669	0.0184389	0.0672005	0	0.29	0.36	0.58	0.64	0.21
LOC105244158	7.89722	6.03046	2.74669	2.19554	0.0281251	0.0920929	0	0	0.35	0	0.07	0.03
Cacnb2	7.91261	6.03037	2.19073	2.75267	0.00591111	0.0276468	0	0	0.12	0.04	0.03	0
BC026585	7.85282	6.02982	2.54122	2.37281	0.0176535	0.0650223	0.15	0.23	0.04	0.2	0.13	0.1
LOC102636393	7.83955	6.02747	2.53528	2.37744	0.0174332	0.0644686	0	0.02	0.02	0.06	0.06	0.06
Glipr1l1	7.83014	6.02533	1.83959	3.27537	0.00105525	0.00702697	0.13	0.12	0	0.2	0.48	0
Gm648	7.83223	6.02007	2.6301	2.28891	0.0220845	0.0768004	0.1	0.1	0.38	0.08	0.22	0.21
Gm32412	7.82166	6.01623	2.76776	2.17368	0.0297291	0.0960656	0	0	0.17	0.03	0.06	0.06
Smim17	7.78523	6.01359	2.65743	2.26294	0.0236396	0.0807399	0.1	0.05	0.25	0.04	0.04	0.24
Gm12536	7.75552	6.01004	2.59618	2.31495	0.0206154	0.0731101	0	0	0.09	0	0.13	0.13
Gm31308	7.77797	6.00955	2.64799	2.26948	0.0232394	0.0798643	0.06	0	0.14	0.07	0	0.08
LOC105243553	7.75374	6.0052	2.63156	2.28199	0.0224901	0.0778646	0.01	0.01	0.06	0.03	0.02	0
Gm7160	7.74706	6.00504	1.83142	3.27889	0.00104215	0.00696399	0	0	0.58	0.59	0.18	0.34
Redrum	7.66567	5.99518	2.56208	2.33997	0.0192854	0.0695254	0.09	0	0.06	0.22	0.24	0.1
Gm1070	7.67213	5.99198	2.59146	2.31221	0.0207664	0.0735622	0.03	0.03	0.14	0.02	0.08	0.06
Gm14532	7.66357	5.99162	2.60203	2.30267	0.0212975	0.075026	0.05	0.05	0.11	0.15	0	0.2
Gm41551	7.64608	5.99152	2.58804	2.31508	0.0206086	0.0731101	0.07	0	0	0.26	0.05	0.5
Epb41l4a	7.69331	5.99103	1.93859	3.0904	0.00199887	0.0117148	0.03	0	0.11	0.08	0.02	0.04
Aifm3	7.63964	5.99049	2.54355	2.35517	0.0185141	0.0674226	0	0	0	0.05	0.09	0.07
1700125G02Rik	7.61519	5.98599	2.54996	2.34748	0.0189008	0.0684256	0	0	0	0.38	0.35	0.22
Ccrl2	7.5918	5.98159	2.57752	2.32068	0.0203044	0.0722128	0	0	0.08	0.18	0.36	0.13
Efcab9	7.52583	5.96857	2.5661	2.32593	0.0200221	0.0714476	0.25	0.17	0.17	0.2	0.19	0
Gm26849	7.55279	5.96729	2.63485	2.26475	0.0235279	0.0805132	0.05	0	0.29	0.14	0.06	0.03
Adcy5	7.53726	5.96443	2.62969	2.26811	0.0233225	0.080086	0	0.02	0.09	0.07	0.04	0.04
Gm33415	7.52918	5.96024	2.00013	2.97993	0.00288313	0.0156301	0.14	0.14	0.68	0.21	0.1	0.38
Gm35779	7.46314	5.95692	2.55365	2.33271	0.0196635	0.070532	0.04	0.15	0	0.26	0.2	0.03
Aqp8	7.43343	5.9513	2.56454	2.32061	0.0203079	0.0722128	0.13	0.07	0	0.11	0.15	0.34
Gm33230	7.43343	5.9513	2.56454	2.32061	0.0203079	0.0722128	0	0	0.1	0.2	0.19	0.25
Gm39908	7.43649	5.94381	2.73613	2.17234	0.0298297	0.0963002	0	0	0.24	0.04	0	0.15
Gm21814	7.3743	5.93921	2.58067	2.30142	0.0213679	0.075205	0.13	0.09	0	0.18	0.16	0.06
Gm5486	7.37186	5.93778	1.84336	3.22116	0.00127671	0.00818191	0.02	0.06	0.06	0.07	0.03	0.07
Trim38	7.34617	5.93397	2.55027	2.3268	0.0199759	0.0713418	0.11	0.09	0	0.27	0.14	0.11
Gm30556	7.33195	5.93159	2.69348	2.2022	0.0276509	0.0908861	0	0	0.31	0	0.38	0.88
LOC105244124	7.31265	5.92747	2.58055	2.29698	0.0216197	0.0757349	0.01	0	0	0.05	0.07	0.02
Gm5106	7.33762	5.92604	2.09012	2.83527	0.00457876	0.0224656	0.1	0.28	0.34	0.22	0.22	0.2
Smok4a	7.28926	5.92286	2.6187	2.26175	0.0237127	0.0809412	0.04	0	0.05	0.08	0.21	0.05
Ccdc17	7.26218	5.91778	2.58491	2.28936	0.0220585	0.0767512	0.12	0.11	0	0.04	0.14	0.06
Als2cr12	7.26113	5.91762	2.5746	2.29846	0.0215356	0.0755789	0	0.05	0.24	0.05	0.08	0.06
Gm29376	7.29471	5.91689	1.8471	3.20333	0.00135846	0.00859062	0	0.09	0.12	0.08	0.13	0.13
Ghsr	7.23604	5.9117	2.6307	2.2472	0.0246274	0.0833685	0.02	0	0	0.06	0.11	0.02
LOC102635252	7.20412	5.90448	2.70729	2.18096	0.0291866	0.0948827	0	0	0.07	0.31	0	0.08
Gm41043	7.18662	5.90215	2.61697	2.25534	0.0241123	0.0820934	0.03	0	0.02	0.07	0.1	0.07
Rs1	7.18906	5.90138	1.91382	3.08356	0.00204542	0.0119226	0	0.02	0.04	0.01	0.05	0.02
Gm39332	7.17019	5.89916	2.55494	2.30892	0.020948	0.0739845	0	0	0.03	0.07	0.1	0.08
LOC102638466	7.1292	5.89001	2.62045	2.24771	0.0245945	0.0833065	0	0	0	0.56	0	0.17
LOC108168245	7.1542	5.88948	1.97428	2.98311	0.00285338	0.0155153	0.01	0	0.03	0.02	0.03	0.01
Plcl1	7.1545	5.88905	1.95742	3.00858	0.00262468	0.0145218	0.03	0	0.06	0.04	0.01	0.05
Csf1r	7.11764	5.88892	1.86558	3.15662	0.0015961	0.00977021	0	0	0.03	0.05	0.06	0.05
Col15a1	7.12066	5.88828	2.64188	2.22882	0.0258257	0.0863551	0.05	0.05	0.06	0.04	0.02	0.02
Arl13a	7.10486	5.88626	2.58781	2.27461	0.0229293	0.0790196	0	0	0.06	0	0.06	0.12
Gm38948	7.11994	5.88591	1.87971	3.13128	0.00174047	0.010475	0	0	0.16	0.19	0.09	0.17
Gm16223	7.06819	5.87893	2.61403	2.249	0.0245128	0.0831444	0	0	0	0.03	0.09	0.12
Oaz3	7.0894	5.87643	1.84791	3.18004	0.00147256	0.00915071	0	0.11	0.15	0.26	0.08	0.26
C230037L18Rik	7.06849	5.8758	2.67811	2.19401	0.0282349	0.0923296	0	0.1	0.24	0.27	0.37	0.07
Gm31504	7.04637	5.87446	2.65216	2.21497	0.0267618	0.0887827	0.34	0	0	0.15	0.68	0.53
Gm3728	7.04216	5.87359	2.66212	2.20635	0.0273592	0.0900994	0	0	0.28	0.18	0.49	1.28
Sox13	7.01813	5.86826	2.56194	2.29055	0.0219895	0.0765786	0.05	0.03	0.03	0.1	0.07	0.07
Dnah3	7.02162	5.86753	1.8931	3.09943	0.00193891	0.0114452	0	0	0.02	0.01	0.01	0.02
Odf1	7.0211	5.86742	1.89592	3.09477	0.00196968	0.0115726	0	0	0.24	0	0.22	0.28
Gm15343	7.00538	5.86572	2.5624	2.28915	0.0220704	0.076767	0	0	0.03	0.19	0.08	0.1
9130409I23Rik	6.99053	5.86268	2.58318	2.26956	0.0232343	0.0798627	0	0	0.14	0.22	0.12	0.25
Gm15413	6.98093	5.85704	2.67606	2.18868	0.0286202	0.093359	0	0	0.06	0.03	0.03	0.28
LOC108169189	6.97575	5.85621	2.64293	2.2158	0.0267052	0.0886754	0	0	0.4	0.49	0	0.21
Gm41960	6.95701	5.85598	2.58242	2.26763	0.0233516	0.0801538	0.12	0.12	0	0.14	0.26	0.13
Vmn1r148	6.95987	5.85588	2.04856	2.85854	0.00425593	0.0212349	0	0	0	0.04	0.08	0
Gm39145	6.98555	5.85202	1.99667	2.93089	0.00337989	0.0176396	0.04	0	0.22	0.11	0.1	0
Gm30364	6.90115	5.84398	2.78612	2.09753	0.0359468	0.110607	0	0	0.05	0.06	0.28	0.05
8030423F21Rik	6.86712	5.83688	2.57165	2.2697	0.0232257	0.0798492	0.03	0	0	0.1	0.07	0.09
Gm32903	6.85718	5.83083	2.66374	2.18896	0.0285997	0.0933274	0.02	0.02	0.05	0.01	0.06	0.01
Caln1	6.86068	5.83032	2.636	2.21181	0.0269799	0.0893108	0	0	0.09	0	0.1	0.05
Gm33159	6.85297	5.82993	2.6088	2.23472	0.0254359	0.085453	0.06	0	0.12	0.05	0.09	0.14
Naa11	6.86768	5.82982	2.74862	2.12099	0.0339222	0.106301	0	0	0.18	0.05	0.02	0.11
Car13	6.8705	5.82951	2.77427	2.10128	0.0356166	0.10987	0	0.18	0.33	0.04	0	0.13
Uqcrh-ps1	6.82782	5.82886	2.5764	2.2624	0.0236727	0.0808367	0	0	0	0.79	1.21	1.36
A530040E14Rik	6.86267	5.82713	2.81402	2.07075	0.0383822	0.116168	0	0	0.11	0.03	0	0.03
Cntnap2	1073.29	5.82045	1.28499	4.52956	5.91e-06	9.05e-05	0.25	0.11	0.38	15.35	13.75	15.73
Gm36229	6.76133	5.81396	2.64526	2.19788	0.027958	0.0917378	0	0	0	0.16	0.08	0.11
Gm3704	6.75132	5.81285	2.64864	2.19465	0.0281886	0.0922307	0	0	0.1	0.06	0.09	0.23
Mdrl	6.74011	5.80463	2.63242	2.20505	0.0274506	0.090314	0.2	0	0.38	0.41	0.38	0
Gm32449	6.71454	5.80449	2.57764	2.25186	0.0243308	0.0827065	0	0.03	0.1	0.08	0.04	0.1
Gm6329	185.763	5.80239	0.638887	9.08203	1.07e-19	1.93e-17	0	0.13	8.05	6.09	7.31	7.65
Gm38555	6.66669	5.79445	2.59663	2.23153	0.0256463	0.085929	0	0.21	0	0.06	0.16	0.08
Gm35378	6.66564	5.79426	2.58738	2.23943	0.025128	0.0845974	0	0.06	0.15	0.13	0.17	0.08
Gm34882	6.64963	5.78971	2.63093	2.20063	0.0277619	0.0911814	0.23	0.12	0.15	0.3	0.27	0.27
9430021M05Rik	6.6374	5.78718	2.61992	2.20891	0.0271806	0.0896518	0	0	0	0.27	0.07	0.14
Gm40780	6.66643	5.7847	2.06233	2.80494	0.00503262	0.0242295	0	0	0.02	0.02	0.01	0
Gm11958	6.61453	5.78235	2.6218	2.20549	0.02742	0.0902651	0.06	0	0	0.32	0.1	0
Gm34784	6.60137	5.78053	2.64245	2.18756	0.0287015	0.0935708	0	0	0	0.06	0.05	0.42
Gm29681	6.61697	5.78022	1.85465	3.11661	0.00182942	0.0109299	0	0	0.05	0.08	0.01	0.05
Zmynd12	6.6002	5.7794	2.59748	2.22501	0.0260807	0.0870555	0.09	0	0	0.16	0.05	0.21
Gm39251	6.58763	5.77094	2.01779	2.86003	0.00423597	0.021148	0.12	0.1	0.05	0.14	0.05	0.2
LOC105245279	6.55217	5.76711	1.94866	2.95952	0.00308119	0.016455	0	0	0.1	0.07	0.09	0.16
Gm10406	6.58766	5.7671	2.19681	2.62522	0.00865932	0.0375317	0.04	0.09	0.26	0	0.15	0.1
Gm33668	6.55356	5.76535	2.72038	2.11932	0.0340636	0.10662	0	0	0.21	0.14	0.25	0.72
LOC108169138	6.52686	5.76384	2.59528	2.22089	0.0263582	0.0877604	0	0	0.16	0.31	0.48	0.28
Fsip1	6.49978	5.75804	2.5976	2.21668	0.0266451	0.0885273	0.05	0	0.04	0.07	0.12	0.06
Gm30446	6.48966	5.7558	2.6135	2.20233	0.0276417	0.0908734	0	0	0.06	0.08	0.12	0.1
LOC108168812	6.48545	5.75487	2.61918	2.19721	0.0280057	0.0918245	0	0	0.02	0.04	0.04	0.06
Gm33485	6.47733	5.75169	2.74819	2.0929	0.0363581	0.111379	0	0	0.49	0.18	0.13	0
Runx1	6.43434	5.74276	2.6149	2.19617	0.0280797	0.0919618	0	0	0.04	0.06	0	0.06
Nat1	6.42772	5.74228	2.01262	2.85314	0.00432898	0.0215223	0	0	0.04	0.29	0.11	0.1
LOC108168178	6.46791	5.74224	2.7742	2.06987	0.0384645	0.11636	0.02	0	0.14	0	0.02	0.02
Rhox4a2	6.4237	5.74051	2.59865	2.20903	0.0271723	0.0896518	0	0	0	0.18	0	0.08
LOC666331	6.40083	5.73548	2.61615	2.19234	0.0283553	0.0926672	0	0	0.12	0.19	0.2	0.13
Gm32687	6.39857	5.73081	2.64888	2.16349	0.0305036	0.0979612	0	0	0.09	0.13	0	0.15
Tbc1d2	6.37427	5.72976	2.59713	2.20619	0.0273708	0.0901203	0	0	0	0.09	0.04	0.08
Gm31966	6.36468	5.72749	2.64433	2.16595	0.030315	0.0975194	0.09	0.05	0.14	0.08	0.18	0.07
C030004G16Rik	6.37833	5.7249	1.88115	3.04329	0.00234004	0.0132582	0	0	0.09	0.1	0.07	0.05
Gm41173	6.36035	5.71866	2.77345	2.06193	0.039214	0.11802	0.04	0	0.23	0.03	0.03	0.08
LOC102634873	6.2962	5.71232	2.66458	2.1438	0.032049	0.101841	0	0.09	0.06	0.1	0.09	0.19
Slc34a3	6.27122	5.70658	2.71457	2.1022	0.0355355	0.109698	0	0	0	0	0.12	0.16
LOC108168866	6.29048	5.70567	2.75232	2.07304	0.0381684	0.115689	0	0	0.19	0.04	0	0.2
Gm10532	6.29509	5.70408	2.70678	2.10733	0.0350888	0.108866	0.04	0.15	0.23	0	0.13	0
Gm38870	6.29964	5.70401	2.75393	2.07123	0.0383377	0.116099	0.02	0.02	0.14	0.04	0.05	0
Gm5103	6.23654	5.69809	2.62465	2.17099	0.0299321	0.0965626	0.09	0	0.09	0.22	0.25	0.15
Npy4r	6.2558	5.69333	2.02657	2.80934	0.00496439	0.0239681	0	0	0.2	0.19	0.04	0.04
Gm40939	6.21104	5.69241	2.61753	2.17473	0.0296504	0.0958846	0	0	0.01	0.04	0.04	0.03
Ooep	6.24496	5.69196	2.81699	2.02058	0.0433229	0.12698	0	0	0.56	0.07	0.07	0.07
Ccdc36	6.19671	5.68922	2.61091	2.17902	0.0293301	0.0952051	0.03	0.03	0	0.07	0.08	0.06
Gm13262	6.17542	5.68421	2.66711	2.13122	0.0330708	0.10426	0.12	0.06	0	0.05	0.31	0.14
Slc7a15	6.17279	5.68376	2.6311	2.16022	0.0307555	0.0985795	0	0	0.08	0.11	0.19	0.15
Gm26666	6.17249	5.67861	1.90082	2.98745	0.00281313	0.0153708	0	0.05	0.06	0.07	0.06	0.05
Gm10046	6.15086	5.66749	2.06163	2.74903	0.0059772	0.0279179	0	0	0.67	0	0.13	0.13
Gm12506	6.09501	5.66194	2.70954	2.08963	0.0366509	0.112036	0	0.03	0.02	0.11	0.06	0.04
Gm36107	6.07975	5.66138	2.64162	2.14315	0.0321013	0.101988	0	0	0.07	0.11	0.1	0.24
Gm31690	6.07068	5.65941	2.61412	2.16494	0.0303926	0.0976774	0.03	0.13	0	0.07	0.1	0.06
E230013L22Rik	6.05304	5.6568	1.99011	2.84245	0.00447677	0.0221102	0	0	0.06	0.04	0.2	0.13
Capn12	6.09993	5.65679	2.86741	1.97279	0.0485197	0.137754	0	0	0.13	0.04	0	0.04
Gm34552	6.09099	5.65485	2.06416	2.73954	0.00615256	0.028568	0	0	1.07	0.84	0	0.95
Gm40190	6.0573	5.65476	2.74901	2.05701	0.0396848	0.119027	0.06	0.14	0	0.33	0.1	0.09
Gm35634	6.06655	5.65405	2.70035	2.09382	0.0362761	0.111246	0.17	0.28	0.22	0.79	0.21	0.39
Gm35714	6.05852	5.65052	2.67652	2.11114	0.03476	0.10813	0	0	0.09	0.05	0.07	0.02
2210008F06Rik	6.04451	5.64874	2.68354	2.10496	0.0352945	0.109302	0	0.1	0.25	0.24	0	0.22
1700024P16Rik	6.02494	5.64848	2.71964	2.07692	0.0378091	0.114927	0.02	0	0	0.02	0.05	0.02
4930439D14Rik	6.01863	5.64733	2.63993	2.13919	0.0324201	0.10276	0	0.11	0.14	0.18	0.34	0.34
LOC108167743	6.01905	5.64609	2.6751	2.11061	0.0348061	0.108243	0.02	0	0.02	0.07	0.04	0.03
Gm11634	6.03529	5.64556	1.9302	2.92485	0.0034462	0.0179042	0.03	0.03	0.08	0.09	0.04	0.02
Gm19696	6.01589	5.64527	2.70544	2.08664	0.0369208	0.112681	0	0	0	0.11	0.02	0.08
Gabrr2	5.98237	5.63762	2.65995	2.11944	0.0340531	0.10662	0.04	0	0.17	0.14	0.13	0.06
Cabp5	6.00613	5.63561	2.75696	2.04414	0.0409398	0.121814	0	0	0.23	0	0.06	0.06
Gm31437	5.94623	5.62912	2.67688	2.10286	0.0354776	0.109638	0.02	0	0.02	0.05	0.06	0.01
LOC108169157	5.93991	5.62764	2.67673	2.10243	0.0355156	0.109692	0	0	0.02	0.04	0.01	0.07
Smyd1	5.95063	5.62409	2.68644	2.09351	0.0363032	0.11129	0	0	0.06	0.04	0	0.04
Gm36043	5.9202	5.62314	2.64	2.12998	0.0331731	0.104467	0	0.03	0.06	0.03	0.16	0.05
Gm12514	5.9181	5.62272	2.62082	2.14541	0.0319204	0.101544	0	0	0.05	0.13	0.09	0.09
BB557941	5.92513	5.61804	2.67976	2.09647	0.0360402	0.110799	0.2	0	0.37	0.09	0	0.15
Gm26550	5.92509	5.61781	2.08462	2.69488	0.00704132	0.031859	0.05	0	0.1	0	0.02	0.03
Gm33235	5.87879	5.61337	2.64446	2.12269	0.0337802	0.105914	0.03	0.07	0.04	0.05	0.07	0.13
4921529L05Rik	5.86604	5.6103	2.65611	2.11222	0.0346674	0.107987	0	0.06	0	0	0.09	0.27
Perp	5.89526	5.60966	2.7747	2.02172	0.0432057	0.126824	0	0	0.3	0.05	0.05	0.18
G0s2	5.86751	5.60925	2.69855	2.07862	0.0376526	0.114529	0	0.11	0.26	0.58	0.3	0.15
Cr2	5.87469	5.60336	2.76654	2.02541	0.0428257	0.125966	0	0.02	0.07	0.01	0.03	0.02
Gm39572	5.84096	5.60304	2.6605	2.10601	0.0352035	0.109084	0	0.52	0	0.19	0.09	0.17
1700030C10Rik	5.80376	5.59423	2.63797	2.12066	0.0339505	0.106351	0	0.06	0	0.22	0.12	0.12
Ccdc65	5.79259	5.59153	2.64313	2.11549	0.0343878	0.107408	0.08	0	0.2	0.14	0.05	0.08
Gm39751	5.74966	5.57303	2.74818	2.0279	0.0425704	0.125365	0.02	0	0.18	0.02	0.09	0.04
C430002N11Rik	5.72917	5.5726	2.7225	2.04687	0.040671	0.121224	0.13	0.07	0.16	0	0.04	0.13
Gm36116	5.75038	5.57216	2.82127	1.97505	0.0482625	0.137324	0.12	0	0.31	0	0	0.13
Gm35113	5.7027	5.56829	2.69254	2.06804	0.038636	0.116695	0	0.01	0.02	0.06	0.03	0.02
Gm36532	5.7095	5.56489	1.95522	2.84618	0.00442476	0.0219099	0.05	0	0.09	0.08	0.09	0.04
Cma2	5.68362	5.56464	2.76596	2.01183	0.0442378	0.128886	0	0	0	0.06	0.15	0.17
Vmn1r32	5.68573	5.56044	2.6753	2.07843	0.0376697	0.11456	0.05	0	0.17	0	0.11	0.15
Gbp7	142.336	5.55678	1.12773	4.92741	8.33e-07	1.63e-05	0.06	0.03	1.87	0.36	0.34	0.42
Rhox3c	5.63703	5.54688	2.71018	2.04668	0.0406891	0.121257	0	0.1	0.24	0.18	0.06	0.27
Ccdc114	5.61345	5.54651	2.64637	2.09589	0.0360918	0.110835	0.07	0.07	0.05	0.08	0.08	0.11
Gm33387	5.61345	5.54651	2.64637	2.09589	0.0360918	0.110835	0	0	0.11	0.12	0.2	0.23
Gm30086	5.63481	5.54502	2.7129	2.04394	0.0409592	0.121851	0.06	0.03	0.1	0.09	0	0.06
1700001J11Rik	5.65245	5.54478	2.07019	2.67839	0.00739778	0.0331839	0	0	0.13	0.08	0.05	0.02
Elmo1	181.649	5.54317	2.69739	2.05501	0.0398779	0.119481	0.07	0.02	0.06	2.11	2	1.91
Spata31d1d	5.60965	5.53755	1.96276	2.82131	0.00478284	0.0232547	0	0	0.05	0.03	0.04	0.03
LOC105246914	5.58557	5.53436	2.71279	2.0401	0.0413403	0.122603	0.04	0.08	0.09	0.09	0.13	0
Gprin2	5.54959	5.52901	2.70726	2.04229	0.0411228	0.122211	0.01	0.01	0	0.04	0.01	0.01
Dusp13	5.53853	5.52767	2.68937	2.05537	0.0398428	0.119417	0	0	0	0.07	0.07	0.31
Gm28857	5.56151	5.52547	2.79034	1.98021	0.0476799	0.136216	0	0	0.63	0.67	0	0
LOC108169096	5.53511	5.52514	2.03546	2.71444	0.00663876	0.0303731	0	0	0.25	0.35	0.23	0.15
Gm39355	5.5559	5.51872	2.12655	2.59515	0.0094549	0.0402202	0	0	0.32	0.15	0.13	0.07
Fn3k	5.49754	5.51586	2.71781	2.02953	0.0424047	0.125002	0	0.02	0	0.36	0.13	0.21
Trim15	5.48532	5.51283	2.69664	2.04434	0.0409205	0.121791	0	0.04	0.1	0.18	0.03	0.13
Gm42005	5.51141	5.51274	2.7651	1.99369	0.0461863	0.132898	0	0	0.13	0.1	0.05	0
Gm39394	5.4539	5.50473	2.72999	2.0164	0.0437586	0.127901	0	0	0	0.14	0.08	0.04
LOC105243964	5.4497	5.50395	2.65336	2.07433	0.0380483	0.115406	0.14	0.06	0.14	0.09	0.08	0.1
Gm38687	5.45796	5.50061	2.70616	2.03263	0.0420903	0.124369	0	0.05	0.12	0.12	0.19	0.04
Oc90	5.47767	5.49958	2.12311	2.59034	0.00958816	0.0406363	0	0	0.15	0	0	0.03
Klf1	5.42525	5.49769	2.6592	2.06742	0.0386945	0.11679	0.06	0	0	0.14	0.17	0.16
4931402G19Rik	5.40185	5.49158	2.6873	2.04353	0.0410004	0.121952	0	0.04	0	0.08	0.16	0.13
Tyrobp	5.3891	5.48824	2.69966	2.03293	0.0420591	0.124334	0	0	0	0	0.31	0.43
Inhbc	5.37425	5.48433	2.71837	2.0175	0.043643	0.127628	0	0	0	0.04	0.1	0.17
Gm41327	5.36676	5.48209	2.78934	1.96537	0.0493712	0.139427	0	0	0	0.16	0.44	0.15
Tas2r135	5.39161	5.4753	2.15941	2.53555	0.011227	0.0460179	0	0	0.48	0.12	0.22	0.11
Pinlyp	5.33694	5.47335	2.67961	2.04259	0.0410929	0.122164	0	0.42	0	0.12	0.22	0.3
Gabra5	5.33589	5.4731	2.6717	2.04855	0.0405065	0.120901	0.03	0	0.09	0.05	0.02	0.07
Gm39840	5.32051	5.46889	2.7273	2.00524	0.0449372	0.130284	0.03	0	0.08	0.03	0.02	0.09
LOC108169205	5.29816	5.46329	2.66352	2.05115	0.0402521	0.12033	0.03	0.08	0.06	0.06	0.06	0.06
Gm32431	5.28594	5.46008	2.66479	2.04897	0.0404648	0.120819	0	0.1	0.12	0.26	0.32	0.23
Pglyrp4	5.28436	5.45962	2.67728	2.03924	0.041426	0.122815	0.05	0	0.06	0.08	0.11	0.14
LOC102637354	5.31045	5.45906	2.73667	1.99479	0.0460661	0.132685	0.06	0	0.07	0.04	0.03	0.01
6430531B16Rik	5.2774	5.4575	2.7521	1.98303	0.0473639	0.135493	0	0	0	0.08	0.33	0.06
Gm32026	5.27108	5.45605	2.6956	2.02406	0.0429643	0.126309	0	0	0.15	0.3	0.09	0.46
Sbspon	5.25676	5.452	2.76378	1.97266	0.0485344	0.137754	0.04	0	0	0.1	0.06	0.21
Gm26782	5.25137	5.45075	2.72118	2.00308	0.0451686	0.130822	0.14	0.14	0.17	0.1	0.46	0.18
Zfp804b	114.724	5.44714	0.675487	8.06402	7.38e-16	7.75e-14	0.04	0.02	0.71	0.8	0.71	0.95
D730045A05Rik	5.20828	5.43784	2.7098	2.00673	0.0447786	0.129977	0	0	0.09	0.23	0	0.11
Gm30505	5.15938	5.42487	2.6771	2.0264	0.0427243	0.125711	0.05	0.05	0	0.17	0.12	0.11
Erp27	5.18243	5.42485	2.74091	1.97922	0.0477917	0.136467	0	0	0.12	0	0.07	0.15
Gm33250	5.15415	5.41945	2.74176	1.97663	0.0480831	0.136974	0	0.03	0.09	0.08	0.03	0.05
Gm15319	5.12165	5.41469	2.67963	2.02069	0.0433121	0.12698	0	0.04	0.03	0.06	0.04	0.08
Gm36457	5.10785	5.41089	2.69418	2.00836	0.0446048	0.129626	0.18	0.19	0.23	0.32	0.3	0.71
4930548H24Rik	5.09931	5.40843	2.72684	1.98341	0.0473221	0.135419	0	0	0	0.07	0.13	0.09
BC023829	367.262	5.39047	0.83824	6.4307	1.27e-10	6.04e-09	0.07	0.23	6.15	5.41	5.55	4.89
Olfr459	5.02511	5.38966	2.14387	2.51399	0.0119374	0.0482178	0	0	0	0.25	0.35	0.35
LOC102636733	5.0206	5.38535	2.70003	1.99456	0.0460914	0.132736	0	0.38	0	0.32	0.29	0.28
Serpind1	4.99615	5.37859	2.69939	1.99253	0.0463135	0.13313	0	0	0.05	0.09	0.14	0.08
Dio1	4.98498	5.37536	2.73251	1.96719	0.0491614	0.138996	0.05	0	0	0.12	0.19	0.07
Muc1	4.9696	5.37125	2.69129	1.99579	0.0459573	0.132468	0.07	0	0.09	0.09	0.11	0.11
Gm39758	4.97309	5.3677	2.72946	1.96658	0.0492314	0.139124	0	0	0	0	1.29	0
LOC108168325	4.94357	5.36388	2.71456	1.97596	0.0481588	0.137106	0	0	0.24	0.16	0.43	0.68
Gm30413	4.84304	5.33376	2.70176	1.97418	0.0483611	0.137477	0	0	0	0.46	0.43	0.14
Npffr1	4.84198	5.33343	2.70974	1.96825	0.0490396	0.138741	0	0	0	0.07	0.05	0.08
Scpep1os	4.85755	5.33214	1.98746	2.68289	0.00729892	0.0328175	0.11	0.12	0.15	0	0.16	0
LOC108167931	4.80636	5.32321	2.71178	1.96299	0.0496472	0.139977	0	0	0.11	0.14	0.19	0.12
Gm36166	4.80531	5.32292	2.70878	1.96506	0.0494074	0.139506	0	0	0	0.06	0.06	0
Zmiz1os1	4.79489	5.31054	2.05516	2.58401	0.00976601	0.0411267	0.01	0.04	0.07	0.03	0.01	0.02
Akr1cl	4.59725	5.25634	2.05128	2.56246	0.0103932	0.0432077	0	0	0	0.11	0.05	0.1
F10	1915.51	5.24891	0.522712	10.0417	9.99e-24	2.97e-21	0.57	0.38	5.33	23.64	21.73	23.4
Adam1b	4.57107	5.24361	2.23308	2.34815	0.0188668	0.068331	0	0	0.07	0.02	0.08	0
Gm33695	4.47189	5.21491	2.06781	2.52194	0.0116708	0.0473899	0	0	0	0	0	0
Olfr1257	4.35752	5.1812	2.09052	2.47842	0.0131964	0.0521761	0	0	0.17	0	0.11	0.21
Gm32820	82.5727	5.13256	1.12488	4.56276	5.05e-06	7.92e-05	0.02	0.05	0.11	0.82	0.7	0.85
Mir344b	4.09218	5.08887	2.05556	2.47565	0.0132992	0.0525344	0	0	0	0	0	0
Homer2	91.2969	5.08423	1.04112	4.8834	1.04e-06	1.98e-05	0.01	0.02	0.09	0.37	0.35	0.37
Tcf7l1	87.353	5.05729	0.960622	5.2646	1.4e-07	3.37e-06	0.06	0.03	0.31	1.33	1.23	0.91
3300002A11Rik	4.02342	5.05526	2.22998	2.26696	0.0233928	0.0802632	0	0	0.23	0.27	0	0.06
Mpped1	76.4201	5.02668	0.775813	6.47923	9.22e-11	4.48e-09	0.03	0.06	0.74	0.81	0.72	1.01
Ptprt	925.734	5.02219	0.619853	8.10223	5.4e-16	5.87e-14	0.08	0.06	0.54	3.01	3.01	2.73
Rpl31-ps12	3.82751	4.98945	2.11077	2.36381	0.0180881	0.0661514	0	0	0.3	0.36	0.17	0.48
Nlrp10	255.827	4.97793	1.01433	4.90762	9.22e-07	1.78e-05	0	0.12	0.62	2.1	2.37	2.1
Erg	154.476	4.97779	1.21951	4.08181	4.47e-05	0.000512948	0.11	0.04	0.11	1.99	1.86	1.39
Gm34178	3.80919	4.97616	2.15306	2.3112	0.0208217	0.0736022	0.03	0.01	0.02	0.01	0.02	0.01
Trim55	203.353	4.95642	0.852022	5.81724	5.98e-09	1.94e-07	0.17	0	3.22	2.38	2.33	2.13
Ppp1r1a	83.7388	4.95135	1.77232	2.7937	0.00521083	0.024934	0.06	0.09	0.08	2.36	2.28	2.24
Mapk4	1496.83	4.8779	0.947974	5.14561	2.67e-07	5.99e-06	0.34	0.36	1.33	13.14	12.94	12.48
Rbmxl2	3.53283	4.86565	2.30271	2.11301	0.0345998	0.107883	0	0	0.25	0.08	0.07	0.07
Klhdc7b	3.50282	4.85512	2.31508	2.09718	0.0359781	0.110648	0	0	0.12	0.15	0	0.03
Ablim2	304.367	4.85468	1.74048	2.78928	0.00528255	0.0252141	0.08	0.05	0.21	3.58	3.03	2.4
5430401H09Rik	119.454	4.76323	1.00736	4.72841	2.26e-06	3.87e-05	0.18	0.23	0.3	1.96	1.34	1.7
Gm38497	3.19641	4.72738	2.18091	2.16762	0.0301876	0.097182	0	0	0	0	0	0
Gm40912	3.19362	4.72703	2.24876	2.10206	0.0355479	0.109717	0	0	0.01	0.01	0	0
Gm34362	3.0826	4.67312	2.3063	2.02624	0.0427401	NA	0	0	0	0	0.17	0.16
Wdr17	141.352	4.66158	1.0413	4.47669	7.58e-06	0.000111585	0.1	0.05	1.87	0.65	0.57	0.66
Cdhr1	67.481	4.64236	0.859062	5.40398	6.52e-08	1.68e-06	0	0.04	0.57	0.31	0.47	0.35
Gm30774	237.329	4.64125	0.913543	5.0805	3.76e-07	8.1e-06	0.31	0.82	7.78	10.5	8.36	11.02
Cd99l2	790.35	4.63626	0.21774	21.2927	1.33e-100	3.81e-97	0.26	0.37	6.9	7.37	7.01	6.69
Bricd5	2.98097	4.62946	2.28847	2.02295	0.0430786	NA	0	0	0.42	0.11	0.33	0.13
Gm13237	49.1876	4.60026	0.942357	4.88165	1.05e-06	2e-05	0	0.08	0	1.44	0.85	1.25
Prkcb	589.777	4.56609	1.28146	3.5632	0.00036636	0.00297497	0.11	0.07	0.12	2.71	3.22	3.13
Gm34586	71.6552	4.55489	1.01873	4.47116	7.78e-06	0.000113733	0.01	0.02	0.11	0.33	0.31	0.19
Sp110	71.746	4.55272	1.11512	4.08272	4.45e-05	0.000511968	0	0.04	1.88	0.42	0.47	0.28
Olfr1258	30.5197	4.52397	0.979598	4.61819	3.87e-06	6.25e-05	0.14	0	1.2	2.11	1.95	1.59
Ltbp2	191.465	4.52244	0.754573	5.99338	2.06e-09	7.34e-08	0.02	0.01	0.13	1.13	0.93	0.76
Gm7694	83.0901	4.39544	1.79111	2.45403	0.0141265	0.0550939	0.07	0	0	0.65	0.45	0.67
2026-03-01	83.3383	4.39344	0.867535	5.06428	4.1e-07	8.73e-06	NA	NA	NA	NA	NA	NA
Gm12060	6.74109	4.3378	1.97389	2.19759	0.0279783	0.0917695	0	0	0.15	0.19	0.09	0.66
Slfn10-ps	128.3	4.27974	0.922084	4.64138	3.46e-06	5.65e-05	0.07	0	0.67	0.94	0.97	0.92
Gpld1	320.936	4.2538	0.620579	6.85457	7.15e-12	4.19e-10	0.07	0.19	0.63	3.1	3.12	2.52
Sprr2f	224.518	4.23982	2.04351	2.07477	0.038008	0.115324	0.17	1.23	0.21	18.29	20.5	18.16
Adgrd1	350.875	4.21445	0.672168	6.26993	3.61e-10	1.55e-08	0.1	0.17	0.56	3.16	3.14	3.17
Psg16	134.251	4.20613	0.924864	4.54783	5.42e-06	8.42e-05	0.16	0.04	1.22	1.15	1.4	1.45
Nrcam	664.677	4.19794	0.403825	10.3954	2.6e-25	8.23e-23	0.24	0.08	1.58	3.81	3.57	3.83
Hs3st1	205.565	4.17217	0.863094	4.83396	1.34e-06	2.45e-05	0.19	0.2	12.91	2.02	1.9	2.51
Acss1	48.923	4.16562	0.924706	4.5048	6.64e-06	0.000100013	0	0.05	0.45	0.41	0.38	0.25
Nfe2	63.1741	4.11692	1.31	3.14268	0.00167411	0.0101646	0.17	0.05	0.15	1.59	1.76	1.33
H2-M3	1711.33	4.08581	0.451535	9.0487	1.45e-19	2.54e-17	1.46	2.53	13.7	42.55	36.84	43.16
Nap1l3	138.608	4.08411	0.655731	6.22833	4.71e-10	1.96e-08	0.03	0.16	2.52	1.46	1.22	1.08
Snora47	5.67532	4.07624	1.85561	2.19671	0.028041	0.09187	0	0	0	0	0	0
Skint2	44.711	4.07386	1.15361	3.53138	0.000413392	0.00329164	0.08	0	0.51	1.54	1.8	0.75
Pls3	1708.66	4.07327	0.139363	29.2277	8.63e-188	7.43e-184	0.83	0.98	15.29	18.27	17.27	15.55
Ankrd29	216.296	4.04236	0.449302	8.99699	2.32e-19	3.99e-17	0.08	0.14	1.08	2.17	2.26	2.71
Iqsec3	265.815	4.04185	2.00767	2.0132	0.0440935	0.128574	0.09	0.07	0.06	1.53	1.51	1.46
Gm35558	39.16	4.03481	1.07038	3.7695	0.000163575	0.00152389	0.05	0.02	0.14	0.29	0.47	0.37
Slamf9	369.767	4.02865	0.431635	9.33347	1.02e-20	2.12e-18	0.56	0.67	14.39	8.92	9.83	5.87
Plekhg1	597.971	3.99396	0.34678	11.5173	1.08e-30	5.99e-28	0.15	0.17	1.69	3.07	2.71	2.5
Zfp354b	21.1754	3.98417	1.05818	3.76511	0.000166474	0.00154422	0.07	0	0.25	0.2	0.25	0.09
P2rx3	6316.03	3.97233	0.879444	4.51687	6.28e-06	9.52e-05	3.31	2.4	7.26	62.37	64.42	53.7
Gbp3	77.8482	3.96621	1.59197	2.49139	0.0127245	0.0507823	0.09	0.03	2.54	0.07	0.27	0.21
Fam135b	177.734	3.93686	0.736049	5.34864	8.86e-08	2.23e-06	0.04	0.04	1.12	0.3	0.26	0.32
Gm31445	265.392	3.93027	0.726529	5.40965	6.31e-08	1.64e-06	0.43	0.14	0.88	6.57	6.63	5.54
2410012E07Rik	25.2034	3.9162	1.08423	3.61195	0.000303902	0.00256965	0	0.06	0.31	0.46	0.55	0.66
Gm32371	54.195	3.8858	1.00607	3.86236	0.000112295	0.00111563	0.04	0.08	0.25	0.58	0.2	0.72
4921511H03Rik	43.8506	3.86577	1.04704	3.6921	0.000222406	0.00198184	0.04	0.02	0.65	0.63	0.21	0.12
Wbscr17	57.739	3.84883	0.974633	3.94901	7.85e-05	0.000822881	0.06	0.02	0.58	0.7	0.4	0.58
Samd9l	290.166	3.84798	0.576556	6.67408	2.49e-11	1.32e-09	0.07	0.18	2.99	1.32	1.58	0.93
Rps15a-ps6	149.858	3.82272	0.951142	4.01908	5.84e-05	0.000641145	0.24	0.73	0.6	9.62	9.45	9.01
Mef2b	216.32	3.82242	1.89274	2.01951	0.0434339	0.127168	1.27	2.32	2.19	7.97	6.21	5.58
2026-09-03	2900.85	3.8174	0.13681	27.9029	2.46e-171	1.41e-167	NA	NA	NA	NA	NA	NA
Nyx	96.6484	3.80816	1.28449	2.96473	0.00302945	0.016224	0.04	0.14	0.1	0.9	1.05	0.62
Gm39854	27.8021	3.78829	1.06728	3.54949	0.000385985	0.00310647	0.34	0	2.17	0.29	0.79	1.27
Nwd1	535.241	3.78283	0.689931	5.48291	4.18e-08	1.12e-06	0.16	0.12	0.29	2.23	2.14	1.73
Rasgef1c	36.4089	3.76791	1.17031	3.21958	0.00128379	0.00821807	0.07	0	0.09	0.63	0.36	0.4
Sprr1a	35.8507	3.74857	1.85437	2.02147	0.0432307	0.126875	0.22	0	0.14	2.39	2.5	1.53
Sdk2	4583.14	3.74272	0.469306	7.97502	1.52e-15	1.53e-13	0.8	0.86	3.93	14.28	14.92	13.37
Gm32885	481.807	3.74146	0.243	15.397	1.72e-53	2.68e-50	0.11	1.13	15.92	16.66	17.26	18.92
Il1a	26.6412	3.73428	1.87896	1.98742	0.0468758	0.13432	0.03	0.05	0	0.28	0.52	0.26
Trim54	197.005	3.72316	0.742228	5.01619	5.27e-07	1.09e-05	0.32	0.17	0.69	4.75	4.14	4.34
Gm11007	26.3179	3.71332	1.32695	2.79839	0.00513577	0.0246297	0.09	0	0.14	0.21	0.37	0.17
Cda	279.583	3.71119	0.595608	6.23093	4.64e-10	1.94e-08	0.72	0.63	3.59	13.34	15.53	14.73
Gm20875	218.573	3.69232	0.943441	3.91368	9.09e-05	0.000932373	0.7	0.27	0.33	7.55	8.21	8.63
Cnga3	864.274	3.63845	0.554447	6.5623	5.3e-11	2.71e-09	0.71	0.6	1.98	9.88	8.81	7.58
Gm31007	51.3296	3.62806	1.04732	3.46412	0.000531965	0.0040147	0.1	0.21	1.45	0.7	1.66	0.63
Cfap221	283.304	3.62009	0.41247	8.77661	1.68e-18	2.66e-16	0.25	0.25	1.28	2.27	2.72	1.95
Cyp4f40	49.1919	3.61578	1.83429	1.97122	0.0486993	0.138028	0.11	0	0.16	0.82	0.88	0.74
C3	315.301	3.60584	1.00017	3.60522	0.000311883	0.00262296	0.28	0.05	0.2	3.71	2.68	3.38
Ptch2	60.6348	3.59174	1.04554	3.4353	0.000591889	0.00437484	0.08	0.06	0.42	0.26	0.48	0.62
Wfdc12	268.983	3.58568	0.392423	9.13728	6.4e-20	1.21e-17	1.11	0.57	8.17	13.03	10.18	10.74
Mep1b	63.9851	3.57457	1.08951	3.28091	0.00103474	0.00693064	0.11	0.08	1.15	0.48	0.45	0.83
C8b	49.193	3.56541	0.990463	3.59974	0.000318537	0.00265942	0.08	0.12	0.53	0.51	0.31	0.68
Fer1l6	396.698	3.55529	0.650887	5.46222	4.7e-08	1.24e-06	0.13	0.09	0.26	1.72	1.65	1.57
Olfr1372-ps1	46.8476	3.53816	1.02249	3.46033	0.00053951	0.00406113	0.18	0	0.52	1.1	1.32	0.96
Ccdc188	15.6556	3.53486	1.25908	2.8075	0.00499283	0.0240649	0.1	0.16	0.2	0.16	0.18	0.02
BC030499	31.9554	3.52983	1.02312	3.45007	0.000560446	0.00419652	0.13	0.08	0.29	0.27	0.27	0.41
Zfp493	31.6699	3.51429	1.02697	3.42201	0.000621599	0.00455142	0.03	0.05	0.33	0.2	0.24	0.36
Gstm6	164.914	3.48538	0.741662	4.69941	2.61e-06	4.4e-05	0.34	0.34	1.09	5.81	5.23	4.84
Diras2	1027.86	3.47928	0.447363	7.77731	7.41e-15	6.54e-13	0.97	0.54	3.66	10.23	9.87	9.38
4732490B19Rik	29.8953	3.47373	1.28645	2.70024	0.00692902	0.0314834	0.08	0	0.1	0.56	0.33	0.51
Nlrp14	150.693	3.46977	0.927849	3.73959	0.000184323	0.00168794	0.17	0.08	3.7	0.57	0.57	0.82
B020018J22Rik	85.3224	3.46441	1.0806	3.20601	0.00134588	0.00853302	0.1	0.05	0.44	0.69	0.86	0.78
Mfap5	44.39	3.45692	1.45736	2.37205	0.0176897	0.0650955	0.15	0	2.8	0.32	0.63	0.29
Pdzk1ip1	362.41	3.44965	0.835829	4.12722	3.67e-05	0.000435724	1.55	0.27	1.85	17.3	18.02	15.63
BC049715	15.1263	3.4464	1.23386	2.79318	0.00521926	0.0249674	0	0	0.28	0.12	0.11	0.18
Drd1	73.9239	3.43847	0.772776	4.44951	8.61e-06	0.00012372	0.09	0.06	0.25	0.91	1.36	0.7
Ptpn14	103.516	3.43358	0.392386	8.75052	2.12e-18	3.26e-16	0.03	0.03	0.33	0.32	0.39	0.31
Vipr2	33.67	3.426	1.09377	3.13228	0.00173453	0.0104503	0.02	0.05	0.34	0.25	0.19	0.2
Pkd2l2	22.1189	3.40972	1.15791	2.94473	0.00323236	0.0170532	0.06	0.06	0.13	0.56	0.3	0.37
Cacna2d1	109.852	3.4097	0.549102	6.20959	5.31e-10	2.16e-08	0.1	0.13	1.29	0.75	0.62	0.73
Gm38515	32.1337	3.40405	1.14515	2.97259	0.00295297	0.0159085	0.72	0.37	0.45	1.75	3.23	1.26
Hfe2	29.3912	3.40304	1.05811	3.21616	0.00129919	0.00829197	0.05	0.1	0.43	0.47	0.76	0.46
Susd1	407.492	3.40135	0.41166	8.26252	1.43e-16	1.66e-14	0.29	0.22	1.97	4.01	3.96	4.45
Fam132b	35.5621	3.39416	1.01995	3.32777	0.000875435	0.00606181	0.06	0.1	0.47	0.38	0.43	0.66
Gad2	25.3793	3.38433	1.12665	3.00387	0.00266565	0.0146965	0	0.03	0.08	0.16	0.2	0.17
Gm42333	155.698	3.38391	0.853891	3.96292	7.4e-05	0.000784963	0.36	0.13	0.53	3.91	3.19	3.1
Gm33721	27.8212	3.36202	1.08879	3.08785	0.0020161	0.0117848	0.06	0	0.19	0.24	0.33	0.16
Gm12865	17.3021	3.34797	1.30328	2.56889	0.0102025	0.0425794	0	0	1.84	0.12	0.34	0.43
Gm16432	24.0183	3.34214	1.13395	2.94735	0.00320511	0.0169433	0.09	0.05	0.1	0.33	0.21	0.15
Dusp26	175.741	3.32917	0.335869	9.9121	3.69e-23	1.04e-20	0.35	0.15	3.16	2.68	2.25	2.29
Sptbn2	276.495	3.30868	0.411958	8.03159	9.62e-16	9.91e-14	0.04	0.07	0.42	0.95	0.86	0.87
Pdgfc	54.949	3.2918	1.41067	2.3335	0.019622	0.0704729	0.09	0.19	1.89	0.22	0.31	0.37
Svopl	62.6765	3.2863	1.07413	3.05948	0.00221721	0.0127384	0.16	0.07	0.4	0.9	0.88	0.86
Myh7b	289.331	3.27789	0.768874	4.26323	2.01e-05	0.000259125	0.13	0.09	0.16	1.26	1.35	1.25
Ppm1j	110.973	3.27143	1.07947	3.03058	0.00244086	0.0137075	0.37	0.06	1.15	1.9	2.07	1.64
Mcf2l	914.008	3.26145	0.388832	8.3878	4.95e-17	6.04e-15	0.36	0.41	1.83	5.05	4.77	4.83
Frmpd3	15.8806	3.22218	1.53217	2.10301	0.0354645	0.109638	0.01	0	0.15	0.01	0.06	0.08
Pabpc4l	39.0888	3.21196	1.37238	2.34043	0.0192613	0.0694877	0	0.07	0.75	0.18	0.24	0.1
LOC102638047	28.3121	3.20829	1.18168	2.71502	0.00662723	0.0303366	0.08	0.04	0.73	0.11	0.18	0.35
Gm39622	18.7624	3.20163	1.18822	2.69448	0.00704988	0.0318894	0.25	0	0	0.75	1.21	1.01
Gm14296	62.1551	3.16567	0.976152	3.24301	0.00118275	0.00769899	0.04	0.06	0.05	0.49	0.29	0.72
Tmem14a	36.6137	3.16399	1.03087	3.06925	0.00214594	0.0124077	0.2	0.14	1.47	1.57	1.27	1.5
Parp14	228.761	3.1627	0.509074	6.21265	5.21e-10	2.13e-08	0.1	0.1	0.39	0.91	0.97	0.85
Pde1b	328.655	3.15459	0.253593	12.4396	1.59e-35	1.14e-32	0.31	0.32	2.58	3	2.81	2.8
Wfdc15a	608.469	3.14776	0.247099	12.7388	3.6e-37	2.81e-34	5.74	6.29	58.13	62.83	56.6	61.1
Dyrk4	472.15	3.14619	0.543163	5.79235	6.94e-09	2.2e-07	0.41	0.38	1.36	5.47	5.45	5.86
Gm33697	24.0711	3.14289	1.16671	2.69381	0.00706396	0.0319363	0.02	0	0.06	0.15	0.09	0.06
Dusp23	105.178	3.13449	1.12779	2.77933	0.0054472	0.0258565	0.19	0.61	1.34	3.06	2.37	2.51
Phf24	75.9784	3.13141	0.62361	5.02143	5.13e-07	1.06e-05	0.03	0.06	0.18	0.41	0.42	0.38
Th	1822.84	3.13035	0.871678	3.59118	0.000329183	0.00273372	3.27	2.46	4.09	37.07	36.57	37.19
A730017C20Rik	616.442	3.12488	0.290852	10.7439	6.33e-27	2.53e-24	1.19	1.29	15.5	11.62	10.57	10.6
Dok7	45.8398	3.11832	1.29613	2.40587	0.0161338	0.0609868	0.03	0.09	0.11	0.64	0.72	0.79
Myo5c	73.3033	3.10891	1.28286	2.42341	0.0153754	0.0588443	0.06	0.05	0.05	0.3	0.32	0.25
Adgrf4	851.635	3.10076	0.316828	9.78688	1.28e-22	3.29e-20	1.38	0.81	6.28	11.3	10.6	10.43
Pcdhb9	167.379	3.09672	0.347305	8.87624	6.92e-19	1.13e-16	0.23	0.18	2.14	1.6	1.93	1.33
Myo15b	248.788	3.08759	0.745065	4.14406	3.41e-05	0.000410033	0.08	0.05	0.1	0.77	0.66	0.46
Lmo2	3303.98	3.08757	0.786577	3.92532	8.66e-05	0.00089458	8.27	8.18	14.27	88.72	89.87	85.35
Gpr158	1262.46	3.08581	0.461847	6.68145	2.37e-11	1.27e-09	0.75	0.56	2.1	6.71	6.57	6.84
Kremen2	96.8895	3.06552	1.23173	2.48879	0.0128179	0.0510028	0.38	0.05	0.31	1.88	1.91	1.42
Srp54b	298.557	3.06117	0.780959	3.91975	8.86e-05	0.000911137	0.22	0.31	0.39	2.25	6.28	3.98
Gm4665	11.7065	3.06085	1.33302	2.29618	0.0216659	0.0758349	0	0	0.08	0.13	0.04	0.14
Prss16	82.2467	3.05571	1.0761	2.83962	0.0045167	0.0222499	0.05	0.35	1.05	1.31	1.28	1.33
Kcnj9	185.827	3.03896	0.605396	5.01978	5.17e-07	1.07e-05	0.15	0.21	0.42	1.57	1.56	1.36
Gm20522	11.18	3.02833	1.30221	2.32553	0.0200439	0.0715105	0	0	0.16	1.43	0.11	0.24
Fhdc1	570.185	3.0239	0.734418	4.11741	3.83e-05	0.000451562	0.35	0.32	0.32	3.53	3.32	2.92
Snora15	5.68233	3.02316	1.52609	1.98098	0.0475941	0.136061	0	0	0	15.16	0	0
Gm41287	34.2816	3.01495	1.11811	2.69648	0.00700772	0.0317404	0.06	0.09	0.47	0.15	0.25	0.31
Zfp965	21.9826	3.00204	1.10736	2.71098	0.00670844	0.0306348	0.2	0	0.48	0.54	0.32	0.54
Mturn	64.3022	3.00056	0.556836	5.38858	7.1e-08	1.82e-06	0.04	0.08	0.46	0.54	0.38	0.33
H60b	39.5465	2.99453	1.31007	2.28577	0.0222675	0.0772807	1.18	1.79	2.91	0.63	0.78	0.45
Rln1	21.0571	2.93991	1.1948	2.46059	0.0138708	0.0543307	0.3	0.16	0.59	1.33	1.11	1.5
Gm40705	15.7665	2.93205	1.30634	2.24448	0.0248018	0.083712	0.09	0	0.66	0.13	0.24	0.18
Adamts13	54.5119	2.92026	1.07567	2.71482	0.00663125	0.0303468	0.07	0.03	0.11	0.2	0.03	0.16
Pkd1l2	34.852	2.91762	1.10133	2.64917	0.00806892	0.035446	0	0.04	0.07	0.12	0.07	0.07
Gm28321	629.393	2.90858	0.473788	6.13899	8.3e-10	3.24e-08	1.44	0.91	16.22	7.83	6.87	6.4
Trp53cor1	94.0877	2.90341	0.473787	6.1281	8.89e-10	3.43e-08	0.1	0.14	0.6	1.09	0.97	0.78
Mir124a-1hg	139.121	2.89494	0.654589	4.42254	9.75e-06	0.000138036	0.07	0.21	0.63	1.54	1.32	1.25
Atp7b	197.942	2.87753	0.33426	8.60864	7.39e-18	1.01e-15	0.12	0.18	0.8	1.01	1.21	0.91
Adra2a	10.0979	2.86841	1.27467	2.25032	0.0244289	0.082958	0.03	0	0.11	0.12	0.11	0.13
Spin2c	31.1642	2.86654	1.22358	2.34274	0.0191429	0.0691564	0.07	0.15	1.35	0.35	0.64	0.62
Proz	20.7181	2.8635	1.21877	2.3495	0.0187986	0.0681414	0	0.07	0.4	0.22	0.19	0.25
Acoxl	19.997	2.86261	1.43839	1.99014	0.046575	0.133715	0	0	0.03	0.26	0.12	0.1
Adgrf2	33.5519	2.86044	1.17722	2.42982	0.0151062	0.0580854	0	0.04	0.08	0.13	0.1	0.2
Dnah11	32.3853	2.85361	1.20343	2.37122	0.0177292	0.0652131	0.03	0.03	0.11	0.12	0.12	0.04
Gm33357	14.708	2.82866	1.21782	2.32271	0.0201945	0.0719554	0.1	0.11	0.26	0.34	0.31	0.08
LOC108168754	36.5437	2.82244	1.16371	2.42539	0.0152919	0.0586162	0.11	0.1	0.29	0.82	0.79	0.52
Akr1b7	93.3611	2.82155	1.17543	2.40044	0.0163753	0.0616024	0.19	0.34	0.91	2.97	2.09	1.73
Gm33682	84.496	2.81653	1.42342	1.9787	0.0478492	0.136564	0.04	0.09	0.02	0.59	0.64	0.73
LOC108167358	12.1617	2.81186	1.24047	2.26676	0.0234047	0.0802802	0.02	0	0.08	0.04	0.05	0.03
Sp140	220.216	2.80901	0.555288	5.05865	4.22e-07	8.93e-06	0.37	0.23	3.69	1.82	1.37	1.67
Trpc5os	350.342	2.7991	0.511644	5.4708	4.48e-08	1.19e-06	0.41	0.68	6.7	2.87	2.76	2.05
Gm14634	11.9899	2.79384	1.26284	2.21236	0.0269421	0.0892554	0.07	0	0.17	0.17	0.32	0.21
Rgs11	155.086	2.79105	1.38962	2.00851	0.0445896	0.129604	0.18	0.13	0.05	1.93	1.51	1.75
Irgm2	266.843	2.78934	0.471929	5.91052	3.41e-09	1.16e-07	0.36	0.4	1.14	3.11	3.03	2.84
LOC108167577	254.4	2.78708	0.837245	3.32887	0.000871993	0.00604041	0.26	0.29	0.19	2.48	2.58	2.37
Ggta1	403.51	2.78235	0.32208	8.63869	5.69e-18	7.89e-16	0.53	0.54	4.92	3.01	3.19	2.92
Rnf186	90.7501	2.78147	0.774563	3.59101	0.000329397	0.00273417	0.45	0.16	0.79	3.13	3.06	2.39
Gm11454	173.356	2.77829	0.665623	4.17396	2.99e-05	0.000367659	0.25	0.25	0.45	2.13	2.55	1.89
Gm32038	124.714	2.77451	0.790066	3.51174	0.000445186	0.00350266	0.21	0.28	0.19	2.04	1.42	1.39
4930401G09Rik	14.4946	2.76158	1.32371	2.08624	0.0369569	0.112771	0	0	0.12	0.37	0.18	0.22
Kcnh1	67.0032	2.76044	0.66371	4.1591	3.2e-05	0.000389354	0.03	0.07	0.53	0.21	0.17	0.18
Gm30789	125.132	2.75335	0.439298	6.26763	3.67e-10	1.57e-08	0.12	0.05	0.76	0.53	0.57	0.44
Gm29932	92.8467	2.75182	0.89022	3.09117	0.0019937	0.0116884	0.24	0.5	0.2	3.43	3.15	2.82
Lgr6	18.6514	2.75064	1.19014	2.31118	0.0208227	0.0736022	0.03	0.03	0.08	0.14	0.11	0.1
Sap25	7.17639	2.75039	1.39486	1.9718	0.0486324	0.13794	0	0	0	0.26	0	0
Wdr78	38.4794	2.74841	1.13751	2.41616	0.0156853	0.0597646	0.1	0.1	0.33	0.16	0.19	0.25
Gm41705	11.5017	2.73203	1.39174	1.96303	0.0496423	0.139977	0.01	0	0.02	0.01	0.04	0.05
E330020D12Rik	56.0019	2.73027	0.653153	4.18015	2.91e-05	0.000359081	0.13	0.03	0.87	0.56	0.28	0.35
Gm29921	55.58	2.72545	0.663675	4.10661	4.02e-05	0.000469664	0.14	0.06	0.18	0.64	0.63	0.65
Thrsp	62.6201	2.72518	0.499629	5.4544	4.91e-08	1.3e-06	0.31	0.24	1.09	1.64	1.42	1.63
Serpinb9	298.975	2.72248	0.26385	10.3183	5.83e-25	1.76e-22	0.66	0.5	3.23	4	4.57	4.48
Rian	565.276	2.70845	0.723863	3.74167	0.000182805	0.00167582	1.01	0.49	0.56	7.62	6.5	6.15
Pacsin1	810.799	2.70775	0.530872	5.10058	3.39e-07	7.38e-06	0.9	0.69	1.58	6.6	5.82	5.03
Srcin1	667.842	2.70705	0.515678	5.24949	1.53e-07	3.61e-06	0.62	0.34	1.01	3.37	3.24	2.94
4930407I02Rik	18.7115	2.70427	1.3167	2.05382	0.0399928	0.119784	0.04	0.08	0.39	0.19	0.12	0.12
Dpcr1	53.6202	2.69927	1.12969	2.38939	0.0168762	0.062882	0.03	0.19	0.83	0.51	0.45	0.5
P2rx1	357.62	2.69612	0.979019	2.7539	0.00588893	0.027573	0.74	0.5	0.13	5.77	5.9	5.61
LOC102640399	152.395	2.69511	1.27919	2.10689	0.0351272	0.108931	0.06	0.02	0.26	0.23	0.21	0.18
Cerkl	25.4564	2.692	1.2626	2.1321	0.0329982	0.10405	0.21	0.1	0.56	0.2	0.37	0.44
C7	379.052	2.68845	0.344695	7.79949	6.22e-15	5.57e-13	0.56	0.54	2.24	4.15	4.3	4.42
Lzts1	170.022	2.6842	0.450385	5.95979	2.53e-09	8.86e-08	0.14	0.17	0.82	1.21	1.23	0.9
Calcrl	1024.49	2.67993	0.212267	12.6253	1.53e-36	1.15e-33	0.91	1.21	5.86	8.81	8.09	7.62
Gm10505	16.0142	2.67635	1.29947	2.05957	0.0394398	0.118487	0	0.07	0.27	0.2	0.33	0.5
LOC108168383	44.305	2.67539	1.11577	2.39779	0.0164941	0.0619547	0.22	0.05	0.57	0.78	0.66	0.89
Itga2b	245.148	2.67537	0.814606	3.28425	0.00102253	0.00686221	0.17	0.23	0.16	2.7	2.27	1.73
Gm34502	85.4986	2.6751	0.811179	3.29779	0.000974497	0.00661265	0.41	0.39	0.75	2.58	2.59	2.5
Gm9234	124.852	2.66309	0.802951	3.31662	0.000911122	0.00625605	1.08	0.84	1.02	7.53	7.95	10.76
Gm33195	183.834	2.65936	0.476776	5.57779	2.44e-08	6.88e-07	0.16	0.36	0.8	1.64	1.35	1.39
LOC108167749	10.9931	2.65708	1.35106	1.96666	0.0492222	0.139121	0.02	0	0.07	0.14	0.07	0.04
4931415C17Rik	54.4255	2.65649	1.13367	2.34326	0.0191158	0.0690874	0.11	0.22	0.8	0.56	0.73	0.59
Lncenc1	143.242	2.65416	0.563643	4.70893	2.49e-06	4.23e-05	0.35	0.12	0.86	1.45	2.02	1.13
Rdh12	45.2262	2.65309	1.30616	2.03121	0.0422336	0.124651	0.1	0.21	0.19	1.15	0.99	0.72
Epha10	320.163	2.65278	0.67711	3.9178	8.94e-05	0.000918006	0.32	0.43	0.45	3.09	3.15	2.08
Gm30188	64.0072	2.64539	0.726891	3.63932	0.000273363	0.00236727	0.06	0.09	0.18	0.68	0.61	0.4
Gm35456	43.1925	2.6375	1.31724	2.0023	0.0452523	0.130977	0.24	0.05	0.18	0.84	0.42	0.83
LOC108168402	35.2788	2.63147	0.675045	3.89821	9.69e-05	0.00098027	0.01	0.03	0.13	0.15	0.15	0.11
LOC108168328	23.6677	2.62694	1.128	2.32885	0.0198673	0.0710719	0.09	0	0.39	0.3	0.34	0.3
Aldoc	937.048	2.62395	1.26865	2.06831	0.0386109	0.11666	1.99	1.29	0.3	15.2	15.09	13.8
Clec2f	291.641	2.62232	0.22858	11.4722	1.82e-30	9.21e-28	1.13	1.06	6.25	7.22	7.29	8.39
Gm36649	25.7008	2.6195	1.15641	2.26521	0.0235	0.0804594	0.22	0	0.64	0.24	0.48	0.47
Grm1	827.383	2.61493	0.334448	7.81866	5.34e-15	4.83e-13	0.6	0.91	2.38	4.56	4.95	4.5
LOC102631805	103.021	2.6092	0.778278	3.35252	0.000800787	0.00563795	0.1	0.05	0.08	0.52	0.63	0.42
Gm41556	42.3491	2.60642	1.24702	2.09013	0.0366064	0.11192	0.23	0.05	0.19	0.93	0.66	0.72
Gm35150	16.9657	2.60575	1.26981	2.05207	0.0401625	0.120203	0.05	0.4	0.25	0.07	0.44	0.4
A430035B10Rik	18.9916	2.59954	1.27687	2.03588	0.0417625	0.123685	0.06	0	0.14	0.43	0.52	0.3
Mgst2	170.734	2.59624	0.818988	3.17005	0.00152411	0.00941668	2.35	1.34	1.36	14.36	12.9	13.97
Galnt6	175.272	2.59428	0.791917	3.27596	0.00105305	0.00702321	0.12	0.14	0.07	1.03	1.22	0.8
Smco3	33.3096	2.5801	1.28821	2.00285	0.0451932	0.130866	0.18	0	0.17	0.42	0.7	0.76
Fry	3523.29	2.57081	0.446475	5.75801	8.51e-09	2.66e-07	1.55	1.3	2.99	10.95	11.09	10.25
Atp2b3	1445.69	2.55079	0.927788	2.74932	0.00597185	0.0279005	1.25	0.95	0.92	8.26	7.4	7.86
Gm39000	39.4351	2.54382	0.724449	3.51139	0.000445769	0.00350551	0.11	0.18	0.44	0.76	1.03	0.74
Fam101a	64.7383	2.53589	1.28292	1.97666	0.0480804	0.136974	0.45	0.06	0.3	1.62	1.46	1.18
Pdk1	1014.79	2.52379	0.700195	3.60441	0.000312861	0.0026262	1.99	0.7	1.52	10.69	10.89	10.27
Gm6277	28.0998	2.5205	1.2039	2.09362	0.036294	0.111281	0.28	0.14	0.61	0.74	0.78	0.41
Gm33817	30.0522	2.5199	1.28262	1.96465	0.0494547	0.139572	0.43	0	0.37	0.49	1.34	0.98
1700024F13Rik	23.7476	2.49923	1.22818	2.03491	0.0418603	0.123868	0.18	0.18	0.45	0.72	1.19	1.29
Neb	276.546	2.49791	0.317607	7.86476	3.7e-15	3.42e-13	0.03	0.02	0.15	0.23	0.22	0.23
Esyt3	73.8894	2.48982	0.736908	3.37874	0.000728201	0.00519062	0.06	0.06	0.11	0.77	0.6	0.43
Pcdhb2	162.839	2.48667	0.310984	8.15689	3.44e-16	3.89e-14	0.32	0.33	1.51	1.97	1.76	2.11
Gm32950	24.3489	2.48608	1.23134	2.019	0.0434868	0.127279	0.04	0.12	0.15	0.26	0.35	0.43
Mamdc2	220.017	2.46815	0.351459	7.02257	2.18e-12	1.38e-10	0.41	0.3	1.51	2.21	2	1.9
Brinp2	1709.57	2.46604	0.538938	4.57573	4.75e-06	7.48e-05	2.42	1.88	3.2	15.41	14.96	13.94
Nrxn3	881.813	2.45809	0.567645	4.33033	1.49e-05	0.000199989	0.82	0.43	0.89	4.53	4.06	3.65
Rpl32l	117.755	2.45773	0.756292	3.24972	0.00115519	0.00755796	1.07	1.29	1.39	8.2	5.86	9.16
Gm4705	52.5069	2.4571	1.08434	2.26599	0.0234522	0.080323	1.37	0.57	0	8.34	7.67	8.72
4732419C18Rik	74.1054	2.45323	0.615612	3.98503	6.75e-05	0.000728339	0.31	0.25	0.53	1.69	1.4	1.05
Pmfbp1	141.89	2.45177	1.1716	2.09267	0.0363787	0.111409	0.16	0.13	0.58	0.77	0.68	0.73
Gucy2g	57.4682	2.44975	1.19805	2.04479	0.0408758	0.121729	0.12	0.03	0.19	0.39	0.52	0.4
1700019N19Rik	51.354	2.43791	1.15743	2.10631	0.0351777	0.109024	0.36	0.09	0.7	1.41	1.17	1.52
Xkr4	377.599	2.43398	0.365998	6.65027	2.93e-11	1.54e-09	0.41	0.2	1.01	1.58	1.45	1.12
Rassf4	129.299	2.43106	0.648774	3.74716	0.000178847	0.00164392	0.09	0.11	0.2	0.76	0.77	0.56
Inadl	32.1673	2.42914	1.18988	2.04151	0.0412002	0.122335	0.04	0.09	0.07	0.3	0.11	0.15
Itgal	230.505	2.41225	0.691647	3.48768	0.00048723	0.00374443	0.2	0.2	0.16	1.55	1.44	1.36
A330074K22Rik	162.178	2.41163	0.710434	3.39458	0.00068733	0.00495056	0.51	0.14	0.61	2.82	2.22	1.82
Inhbe	94.2502	2.40653	0.666977	3.60811	0.000308432	0.00260029	0.38	0.18	0.65	2.07	1.28	1.1
9030617O03Rik	280.13	2.39721	0.517223	4.63477	3.57e-06	5.81e-05	0.47	0.35	1.02	3.17	3	2.38
LOC108167446	27.81	2.3952	1.1793	2.03103	0.042252	0.124662	0.21	0.1	0.45	0.42	0.35	0.54
Gm31816	148.224	2.39242	0.630539	3.79425	0.000148088	0.00140394	1.15	0.92	1.84	8.5	5.51	6.37
Gm40557	33.2488	2.39106	1.17567	2.03379	0.0419727	0.124136	0.13	0	0.17	0.41	0.38	0.35
Nags	133.164	2.39072	0.746649	3.20194	0.00136508	0.00861977	0.44	0.38	0.35	2.48	3.11	2.01
Aldh5a1	891.639	2.39022	0.450014	5.31143	1.09e-07	2.69e-06	1.03	0.96	2.02	6.97	6.78	5.94
Platr25	47.2187	2.38874	0.565036	4.2276	2.36e-05	0.000298406	0.06	0.08	0.33	0.31	0.28	0.27
Vwf	1035.23	2.38529	0.513506	4.6451	3.4e-06	5.56e-05	0.61	0.52	0.94	3.97	4.05	4.05
Cd1d1	132.086	2.37426	0.493957	4.8066	1.54e-06	2.77e-05	0.48	0.35	3.08	1.27	1.76	2
Lhx5	1149.38	2.37174	0.454246	5.22127	1.78e-07	4.12e-06	2.65	2.27	4.73	14.99	14.24	12.73
LOC108167746	81.8293	2.36448	0.588145	4.02023	5.81e-05	0.000639111	0.12	0.48	0.81	1.99	1.93	1.38
Gm32702	14.7133	2.36214	0.969794	2.43571	0.0148626	0.057345	0.02	0.02	0.02	0.08	0.11	0.11
Gm39673	365.904	2.36024	0.480524	4.91181	9.02e-07	1.75e-05	0.4	0.3	0.62	1.88	2.01	1.88
A530006G24Rik	21.7724	2.35973	1.18243	1.99567	0.04597	0.132475	0.15	0	0.48	0.5	0.46	0.28
Gm6402	254.025	2.35952	0.786923	2.99841	0.0027139	0.0149052	0.9	1.64	12.21	9.08	2.39	3.43
Pygl	2853.48	2.35171	1.11779	2.10389	0.035388	0.109479	5.25	3.95	1.61	34.39	33.24	31.42
5330417C22Rik	120.656	2.34879	0.42085	5.58107	2.39e-08	6.79e-07	0.15	0.14	0.43	0.93	0.96	0.52
Rgs20	120.914	2.34417	0.350944	6.67962	2.4e-11	1.28e-09	0.29	0.49	2.27	2.33	2.45	2.38
Pcdhb10	219.639	2.34413	0.316015	7.53468	4.9e-14	3.9e-12	0.56	0.39	2.02	2.81	2.56	2.29
Ksr2	323.391	2.33162	0.292567	7.96953	1.59e-15	1.59e-13	0.23	0.15	0.52	0.72	0.94	0.73
Slc16a14	99.7431	2.33063	0.401568	5.80382	6.48e-09	2.08e-07	0.25	0.18	1.35	0.7	0.85	0.8
H2-K2	70.2387	2.32932	0.803943	2.89737	0.00376306	0.0192082	0.25	0.13	0.33	1.29	1.94	0.9
Ankef1	97.4783	2.3269	1.1765	1.97782	0.0479493	0.136736	0.34	0.06	0.85	0.73	0.93	0.72
Gm33834	39.7907	2.32378	0.584248	3.97738	6.97e-05	0.00074664	0.09	0.14	0.62	0.48	0.22	0.5
Gm42271	99.4617	2.32332	0.64872	3.58139	0.000341776	0.00281654	0.15	0.11	2.52	0.91	0.83	1.06
Cetn4	99.0397	2.32177	0.405312	5.72836	1.01e-08	3.11e-07	0.28	0.74	1.58	2.52	3.18	3.13
Shcbp1l	58.2206	2.31937	1.17559	1.97295	0.0485017	0.137754	0.25	0	0.48	0.7	0.75	0.65
Tmprss11e	127.219	2.30945	0.737756	3.13038	0.00174583	0.0104927	0.24	0.08	0.3	1	1.48	1.35
Rorb	222.806	2.3068	0.412079	5.59797	2.17e-08	6.21e-07	0.07	0.23	0.74	0.76	0.78	0.81
Gm5083	63.6779	2.29797	0.769995	2.98439	0.00284143	0.0154674	0.38	0.39	0.24	2.18	2.25	2.89
Stard6	268.777	2.29003	0.585881	3.9087	9.28e-05	0.000947584	0.85	0.35	1.45	2.75	3.82	3.02
Ankrd37	749.188	2.28994	1.08973	2.10139	0.035607	0.10986	5.48	2.8	1.97	33.76	30.52	31.39
F7	1138.4	2.2832	0.367382	6.21478	5.14e-10	2.11e-08	4.03	3.01	8.19	20.07	18.81	18.47
Sh3tc1	230.787	2.283	0.3121	7.31497	2.57e-13	1.83e-11	0.37	0.22	1.2	1.3	1.27	1.67
LOC105246409	102.274	2.2815	0.692658	3.29383	0.00098833	0.00668809	0.36	0.06	1.24	0.72	0.93	0.94
Dlk2	78.7602	2.27706	0.547067	4.1623	3.15e-05	0.000384481	0.27	0.43	0.88	1.66	1.86	2.27
Snx20	65.1997	2.27634	0.564216	4.03453	5.47e-05	0.000608559	0.21	0.45	1.97	1.32	1.13	1.26
Tmem178	32.8738	2.26423	0.651228	3.47687	0.000507307	0.00386078	0.12	0.13	0.4	0.87	0.79	0.5
Car6	69.0042	2.25797	0.814352	2.77272	0.00555906	0.0263077	0.24	0.18	2.11	0.42	0.31	0.8
Btnl9	107.892	2.24125	0.614734	3.64588	0.000266476	0.00231568	0.19	0.28	0.29	1.51	1.4	1.89
LOC108168233	126.461	2.23941	0.737254	3.03749	0.00238555	0.0134452	1.28	1.67	1.64	7.09	7.58	5.22
Gm40841	188.914	2.23844	0.314096	7.12661	1.03e-12	6.83e-11	0.36	0.28	1.48	1.27	1.22	1.5
Gm826	74.6685	2.23609	0.780083	2.86648	0.0041507	0.0208103	0.57	0.42	0.51	2.66	2.33	1.94
Gm36222	222.019	2.23427	0.544524	4.10316	4.08e-05	0.000475429	0.43	0.53	5.09	2.01	1.97	1.45
Rasgef1a	144.899	2.23103	0.698171	3.19554	0.00139571	0.00877454	0.24	0.33	0.31	1.57	1.65	1.21
Gm33280	99.4333	2.2229	0.694379	3.20128	0.00136818	0.00862985	0.28	0.19	0.31	1.19	1.31	1.38
Mx1	89.8886	2.21004	0.646421	3.41889	0.000628781	0.00459034	0.2	0.12	0.25	1.1	0.86	0.8
Gstm7	280.719	2.19753	0.644646	3.4089	0.000652256	0.0047436	1.41	0.94	1.54	8.95	8.09	7.16
Gm36726	250.091	2.19691	0.281777	7.79663	6.36e-15	5.66e-13	0.51	0.54	2.98	1.75	2.16	2.72
Tnfaip3	239.75	2.18513	0.413388	5.28591	1.25e-07	3.04e-06	0.39	0.2	0.9	1.45	1.6	1.72
Nlrp4f	917.587	2.18464	0.71723	3.04594	0.00231956	0.0131943	1.34	1.78	0.93	9.07	8.83	9.4
Brdt	49.3726	2.18103	0.540458	4.03552	5.45e-05	0.00060678	0.04	0.07	0.38	0.27	0.33	0.19
Rbm20	97.8816	2.17298	0.805426	2.69792	0.00697737	0.0316446	0.1	0.06	0.06	0.43	0.47	0.43
Ikzf2	212.585	2.17068	0.640061	3.39136	0.000695465	0.00499869	0.14	0.24	1.61	0.5	0.57	0.58
Ahnak2	393.693	2.17022	0.563717	3.84984	0.000118195	0.00116549	0.2	0.19	0.27	1.14	1.13	0.85
Il15ra	258.015	2.16974	0.402422	5.3917	6.98e-08	1.79e-06	1	0.86	2.59	3.75	3.89	4.9
Sncb	1244.82	2.16708	0.969737	2.2347	0.0254367	0.085453	6.23	3.7	3.1	27	26.36	24.1
Slc30a3	298.004	2.1667	0.800852	2.7055	0.00682026	0.0310631	1.17	0.9	0.53	6.83	6.13	6.17
Pipox	300.468	2.15808	0.441947	4.88311	1.04e-06	1.98e-05	0.97	1.02	2.05	4.91	4.67	4.45
Hey2	479.435	2.15075	0.205506	10.4656	1.24e-25	4.36e-23	1.44	1.22	5.08	7.24	6.14	5.92
Abcb1a	205.02	2.14499	0.373974	5.73566	9.71e-09	3e-07	0.33	0.13	0.87	1.34	1.35	1.01
Gm6252	63.1833	2.14367	1.08622	1.97352	0.048436	0.137617	0.46	1.11	0.19	3.61	3.22	5.23
Gm1821	429.722	2.13809	0.633127	3.37703	0.000732725	0.00521638	2.07	1.17	1.44	6.76	6.89	6.01
Pcdhga4	135.619	2.1347	0.374768	5.89025	3.86e-09	1.3e-07	0.19	0.19	0.89	0.95	0.6	0.88
Adck3	151.722	2.12938	0.381705	5.57862	2.42e-08	6.86e-07	0.32	0.28	1.07	1.65	1.1	0.89
Zfp831	283.139	2.12737	0.221982	9.58348	9.38e-22	2.27e-19	0.22	0.21	0.91	0.77	0.78	0.84
LOC102638448	274.859	2.12289	0.537379	3.95045	7.8e-05	0.000819416	2.43	4.87	6.61	19.99	16.58	15.46
Ppara	363.565	2.1212	0.41918	5.06036	4.18e-07	8.87e-06	0.42	0.3	0.76	1.68	1.65	1.73
Igsf9	992.872	2.11755	0.221621	9.55485	1.24e-21	2.96e-19	1.63	1.45	8.17	6.8	7.14	5.62
Spdye4a	63.0284	2.11673	0.679482	3.11521	0.00183816	0.0109748	0.27	0.12	0.46	1.06	0.91	1.16
4732471J01Rik	55.6421	2.11137	0.76997	2.74215	0.00610388	0.0284247	0.21	0.3	0.38	0.69	0.59	0.59
Gm36913	95.0048	2.11005	0.65371	3.2278	0.00124745	0.00802725	0.17	0.73	0.7	3.6	3.07	3.1
5730508B09Rik	72.7202	2.1075	0.511052	4.12384	3.73e-05	0.000440647	0.32	0.57	1.7	3.5	2.41	1.76
Adam3	340.71	2.10067	0.441359	4.75955	1.94e-06	3.39e-05	0.57	0.49	4	2.52	1.9	1.98
5830403F22Rik	18.608	2.09579	0.879679	2.38245	0.0171979	0.0638318	0.02	0.01	0.04	0.05	0.09	0.05
Nckap1l	2711.18	2.09254	0.234851	8.9101	5.1e-19	8.52e-17	3.5	3.52	9.96	20.14	19.4	19.27
Ptpn18	68.6558	2.08624	0.723336	2.88419	0.00392416	0.0198831	0.22	0.23	0.34	1.34	0.99	1.27
Igtp	126.331	2.0803	0.364672	5.70456	1.17e-08	3.52e-07	0.49	0.24	1.69	1.45	1.45	1.45
Gm16938	113.113	2.07905	0.664568	3.12842	0.00175748	0.0105443	0.19	0.26	0.28	1.27	1.13	0.95
Slc13a4	95.4087	2.07612	0.435809	4.76382	1.9e-06	3.33e-05	0.15	0.15	0.53	0.63	1.04	0.66
Xlr4a	117.034	2.07326	0.758984	2.73162	0.0063023	0.0290949	0.16	0.16	4.73	0.85	1.14	0.62
Cth	1581.27	2.06754	0.280452	7.3722	1.68e-13	1.22e-11	6.67	5.93	16.08	34.08	35.46	33.39
Prrt4	57.9055	2.06201	0.817599	2.52203	0.0116678	0.0473899	0.14	0.13	0.15	0.63	0.58	0.89
1700039I01Rik	42.2776	2.055	0.85941	2.39118	0.0167945	0.0626724	0.13	0.03	0.1	0.37	0.37	0.42
Fam46d	81.5481	2.05479	0.577779	3.55636	0.000376032	0.00304448	0.11	0.37	1.07	1.02	1	0.95
Smo	48.5117	2.05284	0.592402	3.46528	0.000529681	0.00400274	0.08	0.06	0.27	0.52	0.38	0.55
Ppp1r3b	233.908	2.04738	0.478359	4.28001	1.87e-05	0.000243977	0.35	0.5	0.84	1.82	2.23	1.82
A230006K03Rik	559.974	2.04635	0.393008	5.20688	1.92e-07	4.43e-06	0.88	0.76	1.61	4.13	4.19	3.82
Fam134b	769.568	2.04096	0.289523	7.04941	1.8e-12	1.16e-10	2.28	1.71	5.25	9.41	9.1	9.19
Mpp7	621.479	2.03303	0.269914	7.53213	4.99e-14	3.96e-12	1.03	1.1	2.99	4.88	4.4	4.39
Aim2	3035.37	2.03234	0.102248	19.8765	6.51e-88	1.4e-84	7.7	6.28	28.86	28.95	28.67	26.39
Tacr2	53.3959	2.02582	0.696738	2.90758	0.00364236	0.0187423	0.22	0.08	0.34	0.75	0.66	0.9
Fam179a	246.315	2.02203	0.412515	4.9017	9.5e-07	1.83e-05	0.57	0.32	1.12	2.34	1.56	1.63
Gm33656	40.109	2.01789	0.556512	3.62595	0.000287902	0.00246464	0.07	0.09	0.71	0.37	0.47	0.46
Khk	105.493	2.01785	0.530025	3.8071	0.000140608	0.0013419	0.6	0.42	1.04	2.86	2.77	1.63
Ssxb3	66.4859	2.01304	0.572279	3.51759	0.000435488	0.0034421	0.47	0.64	1.75	3.18	1.27	4.06
4930474H20Rik	116.323	2.01185	0.555289	3.62306	0.000291134	0.00248612	0.15	0.07	0.54	0.48	0.95	0.33
Amotl1	645.172	2.00857	0.237259	8.46575	2.54e-17	3.2e-15	0.51	0.41	1.45	2.02	1.89	1.72
Ccdc173	84.2568	2.00671	0.355806	5.63991	1.7e-08	5e-07	0.29	0.33	0.87	0.85	0.93	0.96
Rasgrf2	83.8135	2.0038	0.621363	3.22484	0.00126044	0.00809569	0.06	0.06	0.13	0.33	0.28	0.45
LOC108168086	30.7469	1.99656	0.676789	2.95004	0.00317731	0.0168533	0	0.25	0.61	2.24	1.32	1.62
Bend7	496.969	1.99624	0.343413	5.81294	6.14e-09	1.99e-07	1.4	0.91	2.45	3.71	4.7	4.56
Pcdhga1	39.2315	1.99513	0.742126	2.89912	0.00374213	0.019119	0.03	0.09	0.41	0.2	0.21	0.17
LOC108168817	35.0444	1.99009	0.678463	2.93323	0.00335459	0.0175555	0.06	0.06	0.12	0.23	0.21	0.31
Gm36572	62.5014	1.989	0.669832	2.9694	0.00298385	0.0160252	0.27	0.09	0.32	1.04	0.84	0.52
Slit2	2177.45	1.98685	0.351041	5.65988	1.51e-08	4.5e-07	1.83	1.37	10.65	5.52	5.83	6.15
Rab27a	809.467	1.98503	0.644788	3.07857	0.00207995	0.0120748	2.22	1.7	1.41	10.49	10.37	9.91
Kcp	161.381	1.97526	0.660671	2.98977	0.00279188	0.015275	0.26	0.1	0.25	1.16	0.9	0.55
Gm30181	11.5585	1.97294	0.927486	2.12719	0.0334042	0.104965	0.11	0.12	0.29	0.27	0.67	0.49
Rem2	112.395	1.97269	0.558841	3.52996	0.000415626	0.00330484	0.56	0.35	0.79	2.17	2.38	1.82
Stard5	933.683	1.97014	0.436313	4.51542	6.32e-06	9.58e-05	3	3.07	5.01	16.23	17.37	14.94
Dazl	169.744	1.9695	0.395621	4.97826	6.42e-07	1.3e-05	0.35	0.69	1.52	2.27	2.79	2.5
Scd3	253.888	1.96654	0.522014	3.76723	0.000165072	0.00153535	0.37	0.54	0.75	2.43	2.99	1.28
Batf3	163.649	1.96185	0.377905	5.19137	2.09e-07	4.77e-06	1.26	1.35	3.82	4.76	7.15	6.64
Pde4c	99.8256	1.96138	0.543804	3.60678	0.000310024	0.00261115	0.21	0.11	0.5	0.74	0.83	0.77
Snph	270.342	1.9565	0.270607	7.23003	4.83e-13	3.28e-11	0.31	0.5	1.54	1.4	1.44	1.68
Tppp	148.124	1.95387	0.671426	2.91003	0.00361396	0.0186295	0.27	0.17	0.22	1.12	0.96	0.81
ND4L	250.724	1.94896	0.693123	2.81186	0.00492563	0.0238077	7.06	13.5	8.93	28.12	37.84	40.73
Gm29260	334.819	1.94809	0.3757	5.18523	2.16e-07	4.92e-06	1.05	0.55	3.94	2.64	2.53	2.91
Gbe1	452.663	1.94132	0.18663	10.402	2.43e-25	7.89e-23	1.16	0.94	3.69	4.66	5.31	5.14
Slfn9	939.672	1.93446	0.194328	9.95458	2.41e-23	7.02e-21	1.09	1.02	3.21	3.57	3.93	4.12
A330076H08Rik	72.0793	1.9269	0.412629	4.6698	3.01e-06	5.02e-05	0.27	0.32	1.1	1.36	1.16	1.35
Got1l1	222.788	1.92574	0.395945	4.86365	1.15e-06	2.16e-05	1.02	0.47	2.51	4.08	4.9	2.56
Disc1	921.728	1.92256	0.349376	5.50284	3.74e-08	1.02e-06	0.94	1.09	2.1	4.39	3.87	4.42
Garem	5706.86	1.92215	0.695168	2.76501	0.0056921	0.0268122	9.55	8.12	9.29	43.84	43.37	38.28
Nrsn2	395.079	1.92191	0.432092	4.44792	8.67e-06	0.00012433	2.24	2.09	4.1	9.47	8.76	9.74
Gm16675	43.7965	1.92135	0.582882	3.29629	0.000979705	0.00663692	0.14	0.3	1.27	0.71	0.66	0.64
Ankrd6	2942.52	1.92123	0.828134	2.31995	0.0203434	0.0723093	4.39	3.86	2.74	20.82	20.98	18.73
Gm29771	79.9951	1.91898	0.571044	3.36049	0.000778052	0.00549975	0.15	0.15	1.08	0.54	0.29	0.5
ATP6	2096.97	1.91874	0.529837	3.62137	0.000293047	0.00249874	30.77	29.09	30.52	84.9	92.14	81.09
Tspan33	126.456	1.90544	0.737043	2.58525	0.00973084	0.0410288	0.56	0.44	4.23	1.28	0.98	0.91
Gpr156	141.913	1.89902	0.433148	4.38422	1.16e-05	0.000160364	0.16	0.3	0.59	0.94	0.87	0.97
Gm26910	38.6256	1.89796	0.64464	2.94422	0.00323768	0.017063	0.16	0.1	0.71	0.39	0.54	0.28
Egr1	3368.67	1.89307	0.284826	6.64641	3e-11	1.58e-09	9.31	9.85	21.57	42.5	43.09	39.92
LOC102636309	284.174	1.88916	0.474458	3.98172	6.84e-05	0.00073626	0.52	0.45	0.77	2.61	2.57	2.02
Agpat9	701.889	1.88751	0.470822	4.00896	6.1e-05	0.000665476	2.71	1.64	2.7	10.97	9.53	9.7
Greb1l	899.386	1.88711	0.158354	11.9171	9.64e-33	6.15e-30	0.65	0.79	2.5	2.99	3.1	3.22
B3gat2	145.232	1.88532	0.794573	2.37274	0.0176565	0.0650223	0.24	0.2	0.27	0.46	0.64	0.95
6030419C18Rik	421.301	1.88424	0.171204	11.0058	3.58e-28	1.54e-25	1.27	1.67	5.31	5.57	4.69	5.1
1810010H24Rik	253.773	1.88219	0.539128	3.49118	0.000480895	0.00370567	1.79	1.96	2.49	8.87	6.66	7.36
Etl4	939.705	1.87719	0.232626	8.06957	7.05e-16	7.45e-14	0.87	0.99	3.98	3.4	2.92	2.99
AA415398	76.7539	1.87004	0.599661	3.1185	0.00181772	0.010864	0.34	0.08	0.77	0.88	0.64	0.93
Cdkl2	364.578	1.86997	0.215574	8.67438	4.16e-18	5.86e-16	0.84	0.71	3.02	3.1	2.99	2.57
Gm29875	50.3062	1.86612	0.916573	2.03598	0.0417525	0.123676	0.08	0.11	0.03	0.59	0.59	0.46
Gm32965	25.6141	1.86299	0.697751	2.66999	0.00758534	0.0338049	0.14	0.14	0.35	0.52	0.72	0.33
Gm36188	40.4718	1.86217	0.668411	2.78597	0.00533681	0.0254096	0.16	0.21	0.2	0.89	0.54	0.93
Shtn1	1316.88	1.86099	0.272852	6.82049	9.07e-12	5.12e-10	2.46	1.61	5.38	7.98	8.64	8.75
Filip1	183.877	1.8457	0.547357	3.37202	0.000746184	0.00529468	0.25	0.31	0.46	0.93	1.39	1.07
Olfr368	39.2879	1.84284	0.813743	2.26465	0.0235341	0.0805132	0.12	0.77	1.57	1.96	1.46	2.39
Cemip	62.8237	1.84146	0.779594	2.36207	0.0181732	0.0663637	0.08	0.06	0.51	0.13	0.1	0.12
Gm12758	90.3826	1.8407	0.436149	4.22034	2.44e-05	0.000306596	0.47	0.39	1.42	1.85	2.34	1.5
Fgf11	150.049	1.83711	0.750067	2.44926	0.0143151	0.0556152	0.47	0.33	0.3	1.67	1.04	1.04
Thsd1	154.542	1.83608	0.315352	5.82232	5.8e-09	1.89e-07	0.3	0.33	0.91	1.19	1.2	0.94
Rps15a-ps4	38.4759	1.83423	0.647235	2.83394	0.00459778	0.0225332	0.57	0.44	1.25	0.92	1.8	2.09
Epha7	293.274	1.82181	0.79328	2.29656	0.021644	0.0757768	0.46	0.52	0.1	2.28	2.28	1.7
Unc13d	508.834	1.81739	0.695658	2.61248	0.00898886	0.0386581	0.93	0.62	0.38	4.22	3.34	4.02
Pcdhb3	203.033	1.81456	0.330841	5.64995	1.6e-08	4.72e-07	0.64	0.38	1.56	2.19	1.6	1.8
Gm5124	117.416	1.81084	0.515141	3.51524	0.000439361	0.00346634	0.3	0.49	2.21	0.95	0.93	1.01
Gm40078	59.2162	1.81078	0.862761	2.09882	0.0358326	0.110319	0.07	0.12	0.08	0.36	0.64	0.57
0610006L08Rik	73.5309	1.80755	0.508019	3.55805	0.000373625	0.00302682	0.33	0.59	1.02	1.47	1.41	1.25
Gm39345	152.793	1.803	0.66963	2.69253	0.00709122	0.0320343	0.99	0.8	0.8	3.33	4.03	3.8
Pcdhb13	63.6411	1.80262	0.571178	3.22255	0.00127054	0.00814839	0.24	0.08	0.56	0.65	0.4	0.61
Gm34632	97.1116	1.80131	0.439553	4.09804	4.17e-05	0.000484762	0.12	0.23	0.87	0.71	0.71	0.56
Crim1	189.646	1.79863	0.582113	3.08984	0.00200265	0.0117329	0.4	0.35	0.4	1.68	1.7	1.37
Acan	36.3291	1.79831	0.548604	3.27798	0.00104554	0.00698051	0.01	0.02	0.11	0.09	0.12	0.08
1700056E22Rik	26.0108	1.79642	0.684491	2.62446	0.00867874	0.0375831	0.34	0.25	1.4	0.58	1.06	1.12
Fetub	2418.82	1.7962	0.804969	2.23139	0.0256555	0.0859361	12.62	11.93	8.03	61.28	60.9	52.74
Atf3	607.536	1.79449	0.297337	6.0352	1.59e-09	5.84e-08	2.56	2.08	5.52	8.83	8.53	8.81
Colgalt2	82.9394	1.79444	0.747616	2.40021	0.0163855	0.0616272	0.22	0.14	1.27	0.39	0.27	0.42
LOC105244402	83.4114	1.79374	0.503175	3.56484	0.000364077	0.00295922	0.11	0.41	1.04	0.94	0.95	1.57
Ppfia4	68.1461	1.7924	0.762057	2.35205	0.0186703	0.0678478	0.14	0.03	0.08	0.3	0.39	0.24
Gm39244	292.548	1.78895	0.437123	4.09255	4.27e-05	0.000494034	0.8	0.67	1.27	2.75	2.71	2.66
Sh2d5	736.463	1.78717	0.468839	3.8119	0.000137901	0.00132267	1.98	1.45	2.44	7.32	7.92	6.17
Isg20	195.57	1.7846	0.704199	2.53423	0.0112695	0.04617	1.26	1.16	1.1	6.29	6.05	5.07
Xlr4c	299.736	1.78398	0.328728	5.42692	5.73e-08	1.5e-06	1.4	1.86	5.08	6.49	7.75	4.02
2026-03-04	626.553	1.78358	0.398629	4.47429	7.67e-06	0.000112367	NA	NA	NA	NA	NA	NA
Gm32788	47.5453	1.78232	0.688156	2.59	0.00959769	0.0406612	0.07	0.09	0.07	0.21	0.28	0.24
Ccng2	1446.41	1.78093	0.499025	3.56882	0.000358587	0.00292566	6.66	4.73	5.95	28.42	27.88	24.69
Aig1	661.535	1.77604	0.223226	7.95624	1.77e-15	1.76e-13	3.82	3.11	8.87	14.42	13.36	14.66
Gm39260	33.3044	1.77508	0.553078	3.20945	0.00132987	0.00844708	0.15	0.08	0.37	0.38	0.25	0.35
Tsga10ip	85.661	1.77429	0.449719	3.94533	7.97e-05	0.000833058	0.36	0.26	0.63	0.76	1.13	1.11
Tmem74b	95.7219	1.77318	0.489782	3.62035	0.000294207	0.00250615	0.25	0.23	0.18	1.21	0.7	1.06
Cspg5	237.61	1.76937	0.631955	2.79983	0.0051129	0.0245348	0.65	0.37	0.48	2.33	2.67	1.71
Txnip	4155.04	1.76912	0.358155	4.93955	7.83e-07	1.56e-05	14.49	11.63	21.61	51.02	54.5	53.09
Nudt16	95.7162	1.76123	0.622746	2.82817	0.00468147	0.0228587	0.59	0.21	0.92	1.91	1.95	1.42
Ak7	37.0332	1.76121	0.683786	2.57568	0.0100043	0.0419455	0.03	0.06	0.06	0.32	0.21	0.25
Id4	886.564	1.75994	0.223405	7.87778	3.33e-15	3.12e-13	5.74	6.92	16.87	24.32	22.64	25.59
Slc17a7	130.721	1.75681	0.573444	3.06361	0.00218682	0.0126059	0.44	0.48	0.67	2.23	1.27	1.73
Myb	3284.26	1.75326	0.742583	2.36103	0.0182244	0.0665367	7.18	7.14	5.63	32.23	31.78	30.24
Plekha2	4015.52	1.74741	0.489696	3.56835	0.000359236	0.00292956	8.48	5.38	7.28	30.69	30.94	28.02
Gm5148	266.91	1.74567	0.590642	2.95554	0.00312119	0.0166377	1.46	1.89	1.76	8.36	7.96	8.95
Abhd18	530.187	1.74545	0.454492	3.84045	0.000122808	0.00120271	1.36	1.71	1.76	5.3	6.16	5.05
Scrt2	449.579	1.74505	0.214843	8.12245	4.57e-16	5.1e-14	1.58	1.42	5.83	4.87	4.52	5.68
Gipr	287.38	1.74428	0.428357	4.07202	4.66e-05	0.000531811	0.6	0.95	1.1	3.42	3.16	2.86
Gm33031	30.1611	1.74391	0.613839	2.84099	0.00449739	0.0221674	0.19	0.1	0.59	0.4	1.04	0.36
Pcdhb4	258.017	1.74288	0.424012	4.20946	2.56e-05	0.000320804	0.49	0.82	1.32	2.25	2.59	2.58
Batf2	69.4035	1.7416	0.535103	3.2547	0.00113512	0.00745496	0.18	0.51	0.63	1.04	1.05	1.07
Pnck	176.267	1.74003	0.446836	3.89412	9.86e-05	0.000993528	0.61	1	1.45	3.97	3.66	2.64
Gm33699	153.027	1.73764	0.569792	3.04961	0.00229139	0.0130816	0.78	0.76	0.82	3.43	2.84	3.34
Rgs9bp	291.405	1.73159	0.48718	3.55431	0.000378966	0.00305857	0.51	0.35	0.61	1.64	1.69	1.53
Pvrig	72.9205	1.72942	0.677192	2.55381	0.0106553	0.0441371	0.06	0.14	0.81	0.37	0.35	0.25
Morc1	2296.37	1.7267	0.238343	7.2446	4.34e-13	2.99e-11	4.45	4.88	21.41	14.79	15.57	14.58
A230057D06Rik	219.424	1.72593	0.359931	4.79517	1.63e-06	2.92e-05	0.85	0.59	2.49	2.33	3.3	2.5
Tpk1	445.356	1.72452	0.182397	9.45472	3.24e-21	7.53e-19	1.59	1.54	4.09	5.44	6.09	6.11
Gm37013	124.695	1.72438	0.360859	4.77853	1.77e-06	3.12e-05	0.34	0.42	1.05	0.91	0.83	0.86
Rgs9	1360.68	1.72227	0.375564	4.58583	4.52e-06	7.16e-05	1.95	1.5	2.42	6.22	7.25	6.21
Gng4	233.902	1.72054	0.642791	2.67667	0.00743574	0.0333282	0.75	0.59	0.57	3.3	2.89	2.07
Gm30648	549.056	1.71951	0.32705	5.25763	1.46e-07	3.47e-06	1.63	1.76	3.26	6.23	5.52	5.76
Calr3	160.431	1.71644	0.34319	5.00143	5.69e-07	1.16e-05	0.68	0.89	2.2	3.03	2.86	2.33
Chgb	49708.8	1.71413	0.121452	14.1137	3.13e-45	3.37e-42	133.06	109.58	373.5	327.65	316.85	329.15
Sema4f	252.085	1.71136	0.607268	2.81813	0.00483035	0.0234393	0.6	0.49	0.56	2.33	2.42	2.15
Rec114	172.085	1.70785	0.59858	2.85317	0.00432856	0.0215223	1.39	0.99	1.44	5.33	6.54	4.47
Eml2	562.137	1.70725	0.660249	2.58577	0.00971615	0.040997	1.94	0.85	1.15	7.25	7.11	5.58
Trp53inp1	283.261	1.70306	0.447859	3.80267	0.000143146	0.0013631	0.53	0.65	0.92	2.48	2.5	2.08
LOC108168899	72.2137	1.69971	0.521467	3.25948	0.00111618	0.00736713	0.07	0.07	0.15	0.2	0.2	0.33
Gm30948	277.26	1.69936	0.500467	3.39555	0.000684911	0.00494141	0.52	0.57	0.72	1.41	1.94	1.72
Slc15a3	111.543	1.69695	0.45858	3.70044	0.000215222	0.00192822	0.29	0.38	0.74	1.58	1.49	1.06
Pcsk2os1	133.254	1.69417	0.371816	4.55648	5.2e-06	8.13e-05	0.18	0.18	0.96	0.6	0.42	0.56
LOC102643083	19.621	1.69293	0.840472	2.01427	0.0439815	0.12839	0.02	0.02	0.11	0.05	0.02	0.06
A830052D11Rik	90.7229	1.69275	0.762518	2.21995	0.0264225	0.0878965	0.55	0.25	0.41	1.77	1.75	2.09
Uba7	87.7047	1.69008	0.406844	4.15413	3.27e-05	0.00039687	0.13	0.11	0.29	0.7	0.56	0.79
Arhgef28	3920.03	1.68928	0.391167	4.31858	1.57e-05	0.000209957	5.08	4.69	6.86	19.27	18.93	17.8
Cyb561	1598.57	1.68754	0.49248	3.42662	0.000611143	0.00448824	7.83	5.63	7	32.11	31.72	28.47
Tspyl3	333.618	1.68732	0.51891	3.25167	0.0011473	0.00751777	1.07	1.15	1.29	5.08	4.46	4.06
LOC108168398	73.3554	1.68549	0.602755	2.79632	0.00516884	0.0247813	0.14	0.26	0.32	0.8	0.54	0.71
Ubxn10	44.9753	1.6854	0.732596	2.30058	0.0214151	0.0753073	0.11	0.22	0.34	0.45	0.92	0.36
Gm33302	140.988	1.68505	0.414602	4.06427	4.82e-05	0.0005469	0.96	1.07	5.59	2.93	2.62	2.78
Serpina1d	312.101	1.68355	0.706739	2.38213	0.0172127	0.0638728	1.55	1.4	11.48	2.62	2.77	2.42
Zfp459	116.794	1.68044	0.435046	3.86269	0.000112147	0.0011148	0.26	0.41	0.71	1.15	1.56	1.23
Slc8a3	310.878	1.67971	0.523772	3.20696	0.00134147	0.0085154	0.37	0.73	0.65	1.95	1.88	1.75
Obscn	484.657	1.67654	0.509255	3.29215	0.000994261	0.00670386	0.14	0.13	0.15	0.48	0.53	0.45
Gm31305	43.6879	1.67573	0.661767	2.5322	0.0113349	0.0463826	0.1	0.17	0.21	0.71	0.68	0.38
Onecut2	4886.26	1.67312	0.2754	6.07523	1.24e-09	4.63e-08	3.91	3.84	7.39	14.18	14.99	13.72
Oasl2	107.155	1.66874	0.325154	5.13214	2.86e-07	6.38e-06	0.33	0.33	1.16	1.07	0.96	0.81
Pcdha2	273.438	1.6685	0.397943	5.35614	8.5e-08	2.14e-06	0.39	0.37	0.84	1.57	1.19	1.25
LOC108168376	92.3861	1.66613	0.475177	3.50634	0.000454317	0.00355915	0.23	0.28	0.36	0.87	0.88	0.74
Slc43a3	468.243	1.66268	0.224178	7.41679	1.2e-13	9.06e-12	1.92	2.1	6.37	5.62	6.17	6.09
Gm9776	55.7802	1.6605	0.654373	2.53755	0.0111632	0.0458548	0.56	0.17	1.1	1.4	1.53	0.77
Gm38615	49.8942	1.65582	0.696641	2.37686	0.0174608	0.0645293	0.27	0.17	0.35	0.85	0.82	0.68
Fam78a	196.958	1.6546	0.590763	2.80078	0.00509796	0.0244824	0.51	0.59	0.66	2.43	2.06	1.83
Tmco6	394.094	1.65256	0.398356	4.14844	3.35e-05	0.000404779	1.69	1.96	3.03	8.21	7.96	8.08
Hrk	149.813	1.65164	0.420203	3.93058	8.47e-05	0.000879455	0.36	0.22	1.36	0.85	0.73	0.79
Mboat2	322.508	1.65093	0.566412	2.91472	0.00356004	0.0184226	1.14	0.95	0.53	3.41	3.56	3.52
4930562C15Rik	30.0497	1.64975	0.784734	2.1023	0.035527	0.109692	0	0	0.16	0.03	0.03	0.04
LOC108169202	42.7825	1.64716	0.512462	3.21421	0.00130803	0.00832989	0.04	0.05	0.12	0.17	0.16	0.12
Myo7a	2316.7	1.64441	0.320701	5.12755	2.94e-07	6.51e-06	2.27	1.89	3.57	7.67	7.7	7.25
Panx2	128.311	1.641	0.660746	2.48355	0.013008	0.0515852	0.35	0.47	0.39	1.45	1.42	1.44
Mst1	610.938	1.63898	0.462275	3.54548	0.000391902	0.00314593	1.65	1.8	2.16	7.76	8.31	8.01
Syngr4	110.824	1.63794	0.413258	3.96349	7.39e-05	0.000784064	0.82	0.54	1.75	3.25	3.5	2.76
Myo16	1267.28	1.63452	0.574557	2.84484	0.00444341	0.0219896	1.44	1.32	1	4.58	5.11	5.25
Gm20684	179.468	1.63369	0.412431	3.96112	7.46e-05	0.000788955	0.56	0.66	1.17	2.2	2.25	2.32
Gca	173.248	1.63365	0.756972	2.15814	0.0309171	0.0989383	0.47	0.75	3.9	1.37	0.95	1.06
Lpin1	1567.41	1.63188	0.564109	2.89285	0.00381764	0.0194436	3.17	1.6	2.18	10.53	10.11	8.3
Slc17a9	68.3942	1.63175	0.672083	2.4279	0.0151864	0.0582768	0.22	0.24	0.26	0.87	1.01	0.79
Zfp429	80.2623	1.63169	0.583533	2.79622	0.00517039	0.0247819	0.27	0.41	0.5	1.12	1.54	1.39
F13a1	165.022	1.62953	0.273399	5.96027	2.52e-09	8.86e-08	0.3	0.39	0.9	0.92	1.16	1.11
Gm12784	96.4084	1.62852	0.413481	3.93857	8.2e-05	0.000854308	0.31	0.46	0.95	1.53	1.48	1.22
Shpk	132.156	1.62848	0.506556	3.2148	0.00130535	0.00832201	0.72	0.4	0.41	1.21	2.08	1.45
Ypel1	146.275	1.62527	0.432803	3.75522	0.000173188	0.00159788	0.58	0.57	2.07	2.49	1.12	1.28
Paqr5	23.6226	1.62452	0.7702	2.10921	0.0349262	0.10844	0.03	0.1	0.39	0.15	0.19	0.19
Gal3st4	39.0305	1.62367	0.657178	2.47067	0.0134859	0.0531862	0.06	0.54	0.81	0.71	0.26	0.46
LOC108167614	207.692	1.62095	0.341691	4.7439	2.1e-06	3.63e-05	0.45	0.38	0.84	1.46	1.52	1.63
Noxred1	66.8391	1.61773	0.419775	3.85381	0.000116295	0.00114807	0.34	0.28	1.21	1.33	0.73	1.2
Pcdhb16	382.889	1.61497	0.259655	5.93721	2.9e-09	1e-07	0.83	0.8	2.15	2.91	2.9	2.03
Drp2	328.03	1.61377	0.506071	3.18882	0.00142854	0.00892874	0.28	0.49	0.43	1.27	1.53	1.51
Gm12070	100.856	1.61198	0.701196	2.29891	0.0215103	0.0755361	0.68	0.5	0.47	1.61	2.22	2.49
LOC106740	574.257	1.61195	0.415985	3.87503	0.00010661	0.00106283	7.07	6.25	8.82	25.8	25.07	24.25
ATP8	614.672	1.6118	0.568224	2.83656	0.00456022	0.0224066	79.1	30.41	41.78	111.41	114.84	97.75
Fer1l5	414.442	1.6114	0.339172	4.75097	2.02e-06	3.52e-05	0.07	0.19	0.38	0.53	0.42	0.63
Shroom1	268.008	1.61038	0.532672	3.02322	0.00250103	0.0139861	0.73	0.72	0.78	2.76	2.62	2.46
Immp2l	126.273	1.60783	0.356318	4.51235	6.41e-06	9.71e-05	1.4	1.3	2.91	3.57	3.97	3.62
Gstt2	45.1772	1.60781	0.506568	3.17392	0.00150395	0.00931213	0.55	0.29	0.89	0.85	0.72	1.02
Pex11g	264.915	1.60454	0.261506	6.13577	8.47e-10	3.3e-08	1.14	1.43	3.36	4.1	4.73	3.47
Pcdhb15	242.838	1.60256	0.23865	6.84949	7.41e-12	4.28e-10	0.9	0.83	2.48	2.68	2.94	2.41
Adamts16	45.2034	1.60165	0.564411	2.83773	0.00454359	0.0223549	0.09	0.12	0.21	0.38	0.21	0.24
Clybl	376.376	1.60121	0.504353	3.17478	0.0014995	0.00928793	2.32	2.19	2.59	11.88	9.7	9.05
Ccdc63	62.3985	1.59838	0.39695	4.02666	5.66e-05	0.000624431	0.26	0.21	0.44	0.47	0.57	0.44
Pbld2	55.2737	1.59546	0.574038	2.77937	0.00544646	0.0258565	0.19	0.18	0.55	1.11	0.41	0.84
Gm16108	24.4064	1.5949	0.804791	1.98176	0.0475067	0.135856	0.12	0.19	1.23	0.3	0.37	0.27
Cox20	108.645	1.59436	0.49544	3.21806	0.0012906	0.00825552	11.73	8.72	16.14	42.42	45.62	42.87
Rbfox1	268.64	1.58934	0.39381	4.03581	5.44e-05	0.00060642	0.53	0.78	2.6	1.53	1.41	1.96
Dapp1	1304.53	1.58897	0.510749	3.11105	0.00186423	0.0110804	3.52	3.75	3.05	14.17	14.82	12.14
Dll3	44.7213	1.58755	0.609038	2.60665	0.00914331	0.0391614	0.17	0.3	0.6	1.18	0.82	0.49
Zbed5	489.868	1.58149	0.222215	7.11692	1.1e-12	7.28e-11	1.52	1.93	4.48	27.97	32.12	30.3
Cox7b	4679.46	1.57646	0.310611	5.07537	3.87e-07	8.31e-06	48.37	40.91	71.76	195.61	187.46	191.48
Nlrp4e	749.836	1.57589	0.332844	4.73463	2.19e-06	3.77e-05	2.18	1.67	8.56	4.7	4.96	4.74
Gm5854	280.614	1.57521	0.664849	2.36928	0.0178229	0.0654177	4.29	2.34	2.32	12.24	11.02	9.52
Pstpip1	1293.39	1.57337	0.541172	2.90733	0.00364526	0.0187516	5.71	4.46	4.15	19.59	20.65	22.21
Gm35934	59.7469	1.57179	0.606551	2.59136	0.00955975	0.0405359	0.47	0.24	0.59	0.88	1.01	1.18
Pcdhb11	284.654	1.57112	0.272057	5.90179	3.6e-09	1.22e-07	0.98	0.69	2.79	2.66	2.46	2.02
6030443J06Rik	67.8246	1.57096	0.479011	3.2796	0.00103955	0.00695253	0.24	0.12	0.62	0.46	0.51	0.59
Il6	393.401	1.56679	0.255136	6.14101	8.2e-10	3.21e-08	3.3	3.29	8.73	12.41	13.35	10.07
Kcnn1	187.92	1.56639	0.43452	3.60487	0.000312315	0.00262531	0.58	0.59	0.87	1.84	1.94	2.05
Acpt	61.2696	1.56438	0.551326	2.83748	0.00454711	0.0223549	0.19	0.35	0.08	0.37	0.25	0.36
Mgst3	112.568	1.56276	0.392398	3.98258	6.82e-05	0.000734507	1.89	1.82	3.7	7.22	5.97	6.71
Tcn2	751.417	1.56184	0.137585	11.3518	7.27e-30	3.38e-27	3.01	3.29	8.2	10.41	9.7	9.82
Clstn3	974.412	1.56014	0.408535	3.81886	0.000134072	0.00129387	2.21	1.88	2.75	7.97	7.32	6.59
Epm2a	110.283	1.55808	0.572713	2.72052	0.00651802	0.0299002	1.1	0.98	0.96	2.47	4.22	2.88
Wbscr27	260.88	1.55805	0.374903	4.15589	3.24e-05	0.000394313	0.87	0.77	1.48	2.63	2.49	2.1
Ypel4	348.17	1.55694	0.475036	3.27752	0.00104723	0.00698708	0.97	0.75	2.38	4.72	4.33	4.23
Spry3	657.223	1.55427	0.200723	7.74336	9.68e-15	8.41e-13	1.93	1.85	6.52	5.71	6.12	5.12
Ckmt1	657.327	1.55357	0.390608	3.97731	6.97e-05	0.00074664	4	3.34	4.49	13.32	12.81	12.47
Gm33473	136.597	1.55333	0.398045	3.9024	9.52e-05	0.000965178	0.22	0.11	0.62	0.37	0.47	0.52
Adssl1	190.927	1.55317	0.500036	3.10612	0.00189563	0.0112321	1.08	0.6	1.22	3.68	3.49	2.16
Dnah10	47.1189	1.55072	0.51918	2.98686	0.00281862	0.0153773	0.02	0.01	0.08	0.03	0.06	0.05
Tenm2	100.925	1.54859	0.44169	3.50607	0.000454782	0.00356026	0.06	0.08	0.1	0.19	0.21	0.15
Atp1b1	1634.04	1.54752	0.189681	8.15851	3.39e-16	3.86e-14	6.64	6.62	25.19	18.73	21.2	20.99
COX3	1084.53	1.54441	0.597352	2.58542	0.00972594	0.0410182	18.49	17.16	11.77	44.88	45.55	43.15
Gm39551	23.5473	1.54163	0.783673	1.96718	0.049162	0.138996	0.09	0.17	0.72	0.27	0.88	0.38
Hcn4	1458.28	1.5413	0.513201	3.0033	0.0026707	0.0147102	4.3	3.16	3.48	13.53	14.84	13.58
Gm17768	309.18	1.54041	0.573399	2.68646	0.00722133	0.032519	1.23	1.22	6.9	2.24	2.17	2.18
Ttc30b	68.8921	1.53877	0.408076	3.77079	0.000162731	0.0015185	0.3	0.24	0.64	0.81	0.9	0.74
Fam169a	3153.75	1.53735	0.167305	9.18888	3.97e-20	7.67e-18	7.04	7.38	16.78	21.72	24.08	23.67
Pcdha3	215.999	1.53598	0.317129	4.65943	3.17e-06	5.24e-05	0.48	0.47	1.31	1.55	1.46	1.18
Pycr1	2851.17	1.5341	0.345602	4.43891	9.04e-06	0.000129108	15.15	14.31	21.34	53.74	53.54	49.73
Necab1	609.545	1.53326	0.361512	4.24124	2.22e-05	0.000282154	1.1	1.32	1.83	4.46	4.58	3.93
Gypc	1735.18	1.53317	0.574937	2.66668	0.00766049	0.0340517	6.9	7.08	4.33	22.69	22.94	22.16
Eno2	5196.42	1.53311	0.741091	2.06872	0.0385724	0.116605	22.63	14.89	13.85	74.67	73.84	65.12
Chml	979.539	1.53157	0.242563	6.31411	2.72e-10	1.21e-08	1.94	1.61	3.74	5.73	6.16	4.98
Trim66	1197.01	1.53061	0.288934	5.29743	1.17e-07	2.89e-06	1.15	1.22	2.09	4.1	3.83	4.13
2410021H03Rik	22.0241	1.53009	0.741426	2.06372	0.0390443	0.117604	0.27	0.14	0.17	0.4	0.74	0.54
Sctr	5024.85	1.52792	0.289932	5.26993	1.36e-07	3.29e-06	23.34	17.03	32.95	78.79	79.72	74.94
Tmem191c	100.532	1.52658	0.483086	3.16006	0.00157739	0.00969391	0.52	0.56	0.4	1.42	2.17	1.2
Rpl17-ps10	2029.39	1.52588	0.515835	2.95807	0.00309574	0.0165071	47.03	41.09	37.11	135.8	190.52	141.06
Rbpms2	920.972	1.52428	0.692281	2.20182	0.0276782	0.0909585	5.11	5.65	2.03	21.06	23.12	18.91
Rph3al	249.34	1.52359	0.584008	2.60884	0.00908486	0.0389833	0.5	0.62	0.27	3.02	3.52	3.42
Gnal	43.3362	1.52303	0.557167	2.73353	0.00626597	0.0290069	0.06	0.1	0.32	0.2	0.18	0.13
Gm17733	82.1376	1.5222	0.660665	2.30404	0.0212203	0.0748081	0.46	1.14	1.04	2.06	3.66	2.97
Gm11734	401.569	1.52212	0.516313	2.94806	0.00319778	0.0169262	1.39	1.44	1.31	4.68	4.83	4.63
9430085M18Rik	109.098	1.52207	0.339649	4.48131	7.42e-06	0.000109762	0.86	0.42	1.46	1.34	1.43	1.9
Myh14	235.144	1.52157	0.467177	3.25695	0.00112614	0.00741867	0.22	0.22	1.13	0.62	0.52	0.41
Hfe	203.149	1.51897	0.25859	5.87404	4.25e-09	1.42e-07	1.05	1.22	2.91	2.81	2.96	2.6
Pcdha11	11.0406	1.51795	1.89812	3.43142	0.000600436	0.00442471	0.07	0	0.17	0.08	0.12	0.02
Mterf1b	38.4983	1.51027	0.663378	2.27663	0.0228082	0.0786651	0.13	0.21	0.36	0.8	0.84	0.68
Slc10a6	30.9168	1.50743	0.724467	2.08074	0.0374573	0.114035	0.06	0.31	0.62	0.3	0.38	0.4
Nsg1	530.055	1.50334	0.348312	4.31608	1.59e-05	0.000212014	2.69	2.77	4.6	9.78	9.22	9.27
Abcb10	5662.28	1.5001	0.701292	2.13905	0.032432	0.10276	14.05	13.69	10.45	48.99	47.71	54.24
Atf6	5577.81	1.49943	0.383832	3.90647	9.37e-05	0.000954108	7.36	6.79	8.51	24.05	24.85	25.02
Gucy1a3	434.149	1.49651	0.502883	2.97586	0.0029217	0.0157796	1.08	0.71	0.97	3.25	3.16	2.98
Gm26947	251.932	1.49608	0.584745	2.55852	0.010512	0.0436486	0.51	0.44	0.34	1.48	1.78	1.42
Oas1c	260.319	1.49301	0.395002	3.77976	0.00015698	0.00147202	1.17	0.96	1.56	3.81	3.6	3.45
Zdhhc23	273.582	1.49051	0.247145	6.0309	1.63e-09	5.94e-08	0.46	0.62	1.4	1.61	1.43	1.53
Pcdhb5	210.211	1.48821	0.243391	6.95586	3.5e-12	2.14e-10	0.5	0.59	1.57	1.51	1.45	1.61
Nsg2	2527.37	1.48441	0.10324	14.3782	7.09e-47	8.71e-44	12.59	11.57	31.52	35.82	36.6	34.94
Jph3	1853.38	1.48195	0.410975	3.60595	0.000311012	0.00261819	5.3	4.3	5.71	15.33	15.65	14.48
Kifc2	198.922	1.48153	0.563039	2.63131	0.0085057	0.0370057	0.44	0.68	0.44	1.85	1.6	1.24
Adap1	545.046	1.48087	0.275713	5.37105	7.83e-08	1.99e-06	2.07	2.22	4.21	5.78	7.28	6.67
Rec8	1330.8	1.47722	0.370219	3.99012	6.6e-05	0.000715571	4.45	4.59	6.12	16.12	16.52	16.09
Xlr3a	2770.99	1.47705	0.21994	6.71571	1.87e-11	1.02e-09	12.45	12.29	23.77	40.24	48.21	40.48
Tnfrsf13b	186.39	1.47535	0.345338	4.27218	1.94e-05	0.000250935	0.81	0.74	1.62	2.59	2	2.66
Lin7b	49.1049	1.47448	0.623961	2.36309	0.0181231	0.066251	0.56	0.15	0.37	1.54	1.42	1.47
4632404H12Rik	179.502	1.47241	0.419126	3.51304	0.000443011	0.00349034	0.7	0.71	3.01	1.82	1.56	1.7
Tfr2	306.757	1.47169	0.289096	5.09066	3.57e-07	7.73e-06	0.8	0.82	1.76	2.79	2.38	2.5
Gap43	4558.81	1.47099	0.138455	10.6243	2.3e-26	8.78e-24	31.99	27.21	71.22	76.83	77.12	73.04
Bhlhe40	1339.49	1.47004	0.423277	3.47301	0.000514657	0.00390636	4.99	3.93	5.33	14.57	15.8	13.85
Hsh2d	69.1873	1.46901	0.719876	2.04064	0.0412867	0.122486	0.59	0.28	0.34	1.38	1.56	1.58
D430020J02Rik	345.781	1.46875	0.202445	7.25505	4.02e-13	2.77e-11	1.26	1.31	3.63	3.27	3.52	3.69
Gm35824	52.1758	1.46866	0.480653	3.05554	0.00224654	0.0128786	0.4	0.27	0.91	1.25	0.91	0.95
Gm38666	96.0251	1.46843	0.538716	2.7258	0.00641455	0.02952	0.3	0	0.88	0	0.67	0.39
Gm12762	219.122	1.46757	0.52347	2.80354	0.00505442	0.0243209	2.16	1.22	1.84	7.05	6.15	5.01
Gm41688	74.9241	1.46751	0.361184	4.06306	4.84e-05	0.000548642	0.47	0.75	1.95	1.56	2.24	1.93
Reep6	1413.91	1.46693	0.612038	2.39679	0.0165393	0.0620164	6.29	6.28	3.6	23.21	23.64	21.12
AI661453	68.0589	1.46603	0.472788	3.10082	0.00192985	0.0114074	0.14	0.09	0.29	0.34	0.2	0.32
Pf4	257.75	1.46041	0.318418	4.58646	4.51e-06	7.16e-05	6.36	4.55	17.48	22.24	14.56	15.34
Pcdhb20	372.997	1.45973	0.217736	6.54002	6.15e-11	3.09e-09	1.35	1.21	4.05	3.12	3.44	3.43
9330188P03Rik	106.092	1.45853	0.32142	4.53779	5.68e-06	8.75e-05	0.23	0.08	0.95	0.86	0.59	0.73
LOC108168395	567.651	1.45723	0.249367	5.84371	5.11e-09	1.68e-07	1.86	2.03	3.87	5.62	6.47	5.3
Dnah14	116.708	1.45605	0.37297	3.90393	9.46e-05	0.000961246	0.04	0.04	0.16	0.08	0.11	0.07
Fam13a	156.874	1.45232	0.390132	3.72264	0.000197152	0.0017836	0.27	0.35	0.56	0.73	1.05	0.83
Ddb2	127.042	1.4513	0.421479	3.44336	0.000574536	0.00427412	0.93	0.85	1.34	2.19	2.34	1.91
Esx1	63.0884	1.45119	0.694232	2.09036	0.0365854	0.111876	0.24	0.58	1.42	0.61	1.18	0.76
Ubap1l	42.3798	1.44927	0.672812	2.15405	0.0312359	0.0997172	0.18	0.25	0.51	0.66	0.47	0.17
Slc45a1	498.773	1.44695	0.442604	3.26916	0.00107865	0.00717136	2.58	1.33	2.82	6.83	6.24	5.93
Akr1c13	890.558	1.44349	0.146609	9.84585	7.14e-23	1.89e-20	6.63	6.79	18.22	20.42	19.55	18.4
Gm35658	78.5178	1.4431	0.513117	2.81242	0.00491702	0.0237727	0.26	0.11	0.39	0.6	0.34	0.43
Zbtb42	163.982	1.4426	0.351093	4.10888	3.98e-05	0.000465695	0.51	0.49	1.12	1.71	1.12	1.41
Foxp1	3305.28	1.44209	0.339183	4.25164	2.12e-05	0.000271284	4.94	4.74	6.97	16.68	16.28	18.31
Syt6	4387.59	1.43954	0.134618	10.6935	1.09e-26	4.27e-24	10.84	11.07	33.07	27.27	26.19	27.44
Atp2a3	2338.43	1.43795	0.557484	2.57936	0.00989828	0.0415515	5.32	4.56	3.21	18.1	17.28	15.93
Gstm4	418.267	1.43702	0.423977	3.38937	0.000700527	0.00503087	3.42	2.25	3.17	8.65	9.71	9.5
Pcdhb7	112.54	1.4368	0.4557	3.53572	0.000406658	0.00324253	0.34	0.29	0.55	0.82	1.03	1
Zscan30	212.478	1.43605	0.302371	4.74929	2.04e-06	3.54e-05	0.83	0.94	2.17	2.23	1.62	1.9
Gpr85	691.775	1.43515	0.153491	9.35007	8.76e-21	1.88e-18	2.83	2.92	8.11	8.26	8.2	8.68
Arhgap27	407.615	1.43492	0.508967	2.81928	0.00481316	0.0233709	0.91	0.75	0.96	2.94	2.56	2.81
LOC105247294	218.677	1.43269	0.307567	4.65815	3.19e-06	5.26e-05	1.18	1.33	2.04	3.3	3.39	3.32
Trib3	3514.34	1.43153	0.315677	4.5348	5.77e-06	8.87e-05	19.3	17.88	27.9	58.75	63.19	57.87
Gm41936	103.258	1.43117	0.350063	4.08834	4.34e-05	0.000501745	1.11	0	3.96	1.55	1.28	1.85
Gm12657	99.8981	1.43084	0.538964	2.6548	0.00793545	0.0349757	1.92	1.29	2.06	5.6	5.07	5
Hdac8	207.132	1.43015	0.390091	3.6662	0.000246184	0.00216569	0.7	1.27	2.34	3.16	2.13	3.35
Gm38560	117.913	1.42716	0.544959	2.61884	0.00882298	0.038078	1.18	0.59	1.8	3.04	3.21	2.3
Ptk2b	135.36	1.4232	0.435036	3.27145	0.00106999	0.00711683	0.13	0.34	0.91	0.64	0.62	0.62
Pqlc3	172.077	1.42265	0.514114	2.76719	0.00565422	0.0266846	0.92	1.1	1.4	3.64	3.93	2.8
LOC108167849	39.5487	1.4208	0.517775	2.74405	0.00606861	0.0282758	0.07	0.1	0.17	0.22	0.23	0.24
Fam196b	415.137	1.41885	0.574993	2.4676	0.0136023	0.0535105	0.9	0.68	0.62	2.28	2.57	2.72
Gm33610	35.4316	1.41862	0.591391	2.39878	0.01645	0.0618024	0.1	0.11	0.21	0.35	0.32	0.22
Rps6ka5	316.02	1.41679	0.344482	4.11281	3.91e-05	0.000458776	0.84	0.65	1.29	2.62	2.19	2.24
Camsap3	832.857	1.41295	0.528378	2.67414	0.00749222	0.0335115	2.16	1.52	1.48	7.04	5.78	5.54
Mthfs	41.3152	1.41236	0.531342	2.65811	0.00785806	0.0347414	0.65	0.54	1.16	1.35	2.18	1.3
Rimbp3	95.6891	1.41068	0.480398	2.93648	0.00331957	0.0174093	0.21	0.11	0.5	0.35	0.25	0.49
Accsl	118.447	1.40935	0.535174	2.63343	0.0084526	0.0368213	0.34	0.52	0.39	1.59	1.07	1.32
Gm14459	62.594	1.40916	0.628143	2.24337	0.0248727	0.083902	0.53	0.37	2.63	2.76	1.62	1.88
LOC108167802	93.6067	1.40713	0.370394	3.79902	0.000145268	0.00138178	0.24	0.2	0.43	0.67	0.64	0.65
Primpol	1388.01	1.40697	0.265785	5.29365	1.2e-07	2.93e-06	4.02	3.81	6.75	13.43	14.08	11.79
LOC102639979	30.0991	1.40597	0.697454	2.01586	0.0438144	0.128014	0.04	0.1	0.15	0.26	0.24	0.24
Gm42372	500.107	1.40582	0.29487	4.76761	1.86e-06	3.27e-05	0.94	1.35	2.25	3	3.29	2.57
Ctla2b	814.486	1.40536	0.322406	4.35898	1.31e-05	0.000177186	6.42	5.13	8.51	16.25	14.67	13.5
Rbm43	533.962	1.40445	0.203339	6.90692	4.95e-12	2.98e-10	2.84	2.43	5.74	7.29	7.57	6.71
Soat2	446.145	1.40397	0.326588	4.29891	1.72e-05	0.00022684	1.88	1.95	2.91	6.59	6.34	6.12
Gm35959	32.1279	1.40394	0.603234	2.32735	0.0199464	0.0712735	0.02	0.03	0.1	0.08	0.09	0.07
Prelid2	558.263	1.40289	0.4915	2.85431	0.00431308	0.0214557	7.38	6.15	5.62	27.21	25.04	23.14
Xlr3b	1028.57	1.40272	0.203902	6.8794	6.01e-12	3.55e-10	6.33	5.6	12.46	17.59	18.52	17.9
Tmem177	973.213	1.40176	0.155113	9.03707	1.61e-19	2.8e-17	2.97	3.56	8.6	8.2	9.1	8.72
Dcxr	53.0685	1.40168	0.621417	2.25561	0.0240951	0.0820814	0.42	0.34	0.55	1.65	1.84	1.78
Gm20627	26.6265	1.40046	0.658711	2.12606	0.0334984	0.105222	0.22	0.11	0.47	0.42	0.52	0.26
Pnma3	40.8968	1.39806	0.504934	2.76879	0.0056265	0.0265684	0.11	0.07	0.26	0.34	0.28	0.29
1110034G24Rik	255.392	1.39726	0.30037	4.65181	3.29e-06	5.41e-05	2.02	3.01	6.28	5.38	5.17	6.96
Naip5	1061.12	1.39531	0.228443	6.10793	1.01e-09	3.83e-08	1.96	2.03	3.86	7.04	6.79	6.04
Gng3	1986.82	1.39486	0.273204	5.10555	3.3e-07	7.21e-06	13.17	11.86	21.11	38.87	32.86	33.59
Nupr1l	28.5349	1.39448	0.688981	2.02398	0.0429726	0.126312	0.78	0.63	0.53	2.21	1.41	1.9
Pcdhb12	149.969	1.39413	0.365002	3.79208	0.000149392	0.00141319	0.69	0.41	1.6	1.62	1.45	1.09
Pirt	580.977	1.39269	0.382953	3.63671	0.000276141	0.00238772	1.4	1.26	1.99	4.8	4.28	3.39
2810408A11Rik	80.1286	1.38895	0.527057	2.6353	0.00840637	0.0366434	0.62	0.19	0.58	0.93	1.35	1
Cyb5r2	631.978	1.38799	0.287175	4.83327	1.34e-06	2.45e-05	2.79	3.13	5.21	9.37	9.74	8.31
Pcx	4244.65	1.38737	0.409881	3.38481	0.000712287	0.00509831	9.91	9.15	10.02	33.27	31.1	30.41
Mok	55.161	1.38657	0.434623	3.19029	0.00142132	0.00889331	0.26	0.21	0.87	0.49	0.48	0.33
C1ra	211.162	1.3858	0.309706	4.47458	7.66e-06	0.000112312	0.57	0.69	2.32	1.81	1.29	1.87
Cyp39a1	122.786	1.38276	0.396878	3.48411	0.000493783	0.00377959	0.23	0.55	1.35	0.99	1	1.05
Ctso	670.664	1.38264	0.147463	9.37615	6.84e-21	1.53e-18	2.44	2.24	6.27	6.24	7.1	6.6
4833447I15Rik	46.4794	1.38246	0.541717	2.552	0.0107106	0.0443025	0.42	1.02	1.67	1.02	2.28	2.01
Gm39348	222.765	1.38194	0.481502	2.87006	0.00410398	0.0206182	0.79	0.9	0.98	2.73	2.53	1.83
Ipw	312.987	1.3816	0.692072	1.99632	0.045899	0.132359	4.33	2.76	20.81	6.78	5.86	6.49
B230209E15Rik	205.561	1.38136	0.472367	2.92433	0.00345201	0.017929	0.82	0.8	0.82	2.2	2.8	2.59
Pcdhb21	172.897	1.38006	0.384075	3.35186	0.000802714	0.00564689	0.73	0.62	1.18	2.09	2.05	1.73
Neurl3	1337.34	1.37834	0.268557	5.13238	2.86e-07	6.38e-06	6.03	5.58	10.11	15.43	18	16.88
4930486L24Rik	933.26	1.37799	0.265856	5.18322	2.18e-07	4.96e-06	5.9	4.87	8.61	19.13	15.87	15.48
Gm35515	270.825	1.37656	0.29377	4.68584	2.79e-06	4.68e-05	2.3	1.68	3.82	4.11	5.37	4.66
Lman2l	2508.31	1.37597	0.281637	4.88562	1.03e-06	1.97e-05	11.94	9.71	16.39	35.05	32.68	32.53
Xist	78215.9	1.37355	0.0706713	19.4357	3.85e-84	7.36e-81	60.85	62.09	158.2	167.38	171.67	168.06
LOC102639505	61.9755	1.37309	0.579537	2.36929	0.0178221	0.0654177	0.11	0.08	0.26	0.61	0.62	0.5
Tfpi	1551.07	1.37272	0.309833	4.43051	9.4e-06	0.000133581	9.88	10.08	40.47	21.66	19.85	21.43
Zfp169	1069.88	1.37186	0.242451	5.65831	1.53e-08	4.53e-07	1.49	1.4	2.4	4.33	3.77	3.28
A230050P20Rik	96.9233	1.3701	0.378499	3.61982	0.00029481	0.00251004	0.3	0.3	0.78	1.33	0.83	0.79
Tmem59l	284.686	1.36691	0.374187	3.65301	0.000259186	0.00226157	2.29	1.56	7.34	3.95	4.39	4.25
Gcnt4	1742.44	1.36368	0.575015	2.37155	0.0177136	0.0651694	3.62	4.34	2.23	12.04	12.91	12.86
Nlrp9b	171.195	1.36218	0.29209	4.66356	3.11e-06	5.15e-05	0.53	0.6	1.57	1.26	1.35	1.4
Rnf112	174.772	1.36143	0.483579	2.81532	0.00487284	0.0235989	0.54	0.33	0.63	1.34	1.76	1.61
Gm20071	229.828	1.36066	0.354095	3.84264	0.000121717	0.00119406	1.4	1.59	2.27	3.78	3.49	4.04
Gm30321	86.6813	1.3559	0.548973	2.46988	0.0135158	0.053278	0.08	0.19	0.27	0.35	0.36	0.39
LOC108167924	39.8791	1.35539	0.625729	2.1661	0.0303038	0.0975194	0.18	0.05	0.5	0.27	0.26	0.24
Slco1a6	68.4018	1.35158	0.533235	2.53467	0.0112553	0.0461228	0.11	0.32	0.69	0.45	0.47	0.41
Kctd12	230.288	1.34957	0.621323	2.17209	0.0298485	0.0963429	0.48	0.64	3.01	1.03	0.95	0.84
Polr3gl	636.154	1.34904	0.225966	5.97008	2.37e-09	8.38e-08	3.23	3.47	7.45	8.42	11.01	8.44
Pcdhb17	438.131	1.34798	0.183131	7.45948	8.69e-14	6.61e-12	1.63	1.66	4.3	4.58	3.85	4
LOC102638940	100.768	1.34779	0.394781	3.41402	0.000640117	0.004662	0.32	0.42	0.68	0.57	0.52	0.96
LOC108168911	27.8842	1.34743	0.677587	1.98857	0.0467488	0.134023	0.04	0.05	0.06	0.12	0.11	0.11
B3gnt6	66.4119	1.34679	0.568276	2.36995	0.0177903	0.0653435	0.48	0.28	1.03	0.65	1.4	0.94
Efcab2	452.065	1.34192	0.353489	3.79622	0.00014692	0.00139517	1.8	1.77	2.48	4.53	5.65	5.98
Serpinb6a	1244.78	1.34097	0.187134	7.16585	7.73e-13	5.22e-11	9.09	7.14	17.13	23.69	22.71	24.34
Psmb9	139.356	1.33959	0.410394	3.26415	0.00109793	0.00726901	1.69	1.52	2.95	5.26	3.51	4.97
Ubc	8752.8	1.33861	0.342104	3.91287	9.12e-05	0.000934701	21.41	20.4	25.39	19.69	19.31	20.48
Tpd52l1	94.4391	1.33579	0.680768	1.96218	0.0497415	0.140174	0.46	0.93	0.53	2.02	1.58	2.21
Meg3	148.997	1.33497	0.619632	2.15446	0.0312044	0.0996906	0.19	0.19	0.09	0.51	0.79	0.75
Dynlt1a	211.471	1.32913	0.40068	3.31718	0.000909308	0.00624609	0.44	0.28	0.56	0.96	1.15	1.16
Sds	34.6025	1.32703	0.57516	2.30724	0.0210414	0.0742382	0.09	0.18	0.5	0.22	0.6	0.27
4933430I17Rik	130.673	1.32355	0.522703	2.53212	0.0113376	0.0463826	0.66	0.25	1.07	0.68	0.94	1
LOC105246847	123.768	1.32028	0.484491	2.72508	0.00642858	0.0295687	0.31	0.61	0.66	1.37	1.05	1.33
Gm38585	66.2722	1.31947	0.522429	2.52564	0.0115487	0.0470228	0.22	0.14	0.28	0.48	0.51	0.6
4930451G09Rik	74.9643	1.31932	0.486298	2.71298	0.00666803	0.0304746	0.31	0.14	0.47	0.61	0.55	0.54
C030039L03Rik	165.076	1.31928	0.502341	2.62626	0.00863284	0.0374453	0.58	0.18	0.79	1.26	1.04	0.95
6820431F20Rik	1631.8	1.31862	0.236243	5.58162	2.38e-08	6.78e-07	3.72	4.25	6.93	9.9	9.05	7.65
Gm30062	69.545	1.31845	0.483439	2.72723	0.00638681	0.0294081	0.5	0.37	1.35	1	0.71	0.83
Tbc1d8	24.493	1.31459	0.667657	1.96895	0.0489585	0.138579	0.06	0.04	0.13	0.07	0.26	0.1
Otop2	183.313	1.31206	0.633211	2.07207	0.0382587	0.115901	0.92	0.83	0.69	3.68	2.97	2.83
Tfap2b	223.502	1.30753	0.481888	2.71334	0.00666084	0.0304498	0.5	0.49	0.48	1.35	1.43	1.38
Zfp712	174.704	1.30641	0.42038	3.1077	0.0018855	0.0111798	0.42	0.68	0.83	1.46	1.77	1.44
Dubr	311.204	1.30576	0.31289	4.17322	3e-05	0.00036858	2.04	1.58	3.34	4.93	5.04	4.52
Lrrc55	283.726	1.30043	0.276848	4.69729	2.64e-06	4.44e-05	0.58	0.57	1.05	1.53	1.48	1.29
Tpmt	308.282	1.29844	0.257385	5.04472	4.54e-07	9.52e-06	1.13	1.29	1.97	3.87	3.68	3.61
Ciart	396.437	1.29843	0.35589	3.64841	0.000263872	0.00229548	3.54	1.6	4.42	6.51	6.85	7.52
Psd2	132.584	1.29831	0.542092	2.39499	0.0166208	0.0622402	0.24	0.3	0.18	1.05	0.73	0.63
LOC108167935	141.71	1.29784	0.486604	2.66714	0.00764988	0.0340309	0.72	0.6	0.84	1.53	1.8	1.38
Pigm	2401.86	1.29709	0.2711	4.78454	1.71e-06	3.05e-05	4.51	5.18	7.56	13.9	15.19	13.51
Zfp174	96.809	1.29525	0.407609	3.17767	0.00148464	0.00920918	0.17	0.29	0.44	0.62	0.68	0.41
Clmn	1512.9	1.2946	0.390661	3.31387	0.000920134	0.00631127	1.6	1.71	1.61	5.09	4.76	4.46
6330409D20Rik	41.4124	1.29445	0.525461	2.46345	0.0137608	0.0539971	0.33	0.25	1.14	0.45	1	0.82
LOC108167748	87.355	1.29419	0.515755	2.5093	0.012097	0.0487591	0.41	0.22	0.47	0.87	0.78	0.93
Ndrg4	2421.96	1.29406	0.372547	3.47355	0.000513629	0.00390199	10.9	7.21	11.13	31.08	29.62	25.25
Fgf14	229.887	1.29395	0.433461	2.98516	0.00283426	0.0154381	0.59	0.43	1.57	0.76	0.95	0.99
D930019O06Rik	115.168	1.29243	0.373428	3.46099	0.00053819	0.00405457	0.37	0.35	1.25	0.85	0.8	1.06
Irak3	108.08	1.29228	0.457835	2.8226	0.00476363	0.0231809	0.39	0.37	0.45	0.82	1.07	0.69
Map6d1	608.559	1.29177	0.325025	3.97438	7.06e-05	0.000754149	1.89	2.64	3.5	5.25	6.87	6.21
Lysmd1	91.7781	1.29021	0.437839	2.94678	0.00321101	0.016964	0.28	0.33	0.45	0.81	1.17	0.9
Alyref2	234.818	1.29007	0.378464	3.40869	0.000652754	0.00474522	2.59	2.46	3.63	6.93	5.89	5.96
Pcdhb14	135.647	1.289	0.331854	3.73831	0.000185262	0.00169457	0.49	0.5	0.89	1.26	1.36	1.34
Lrrn4	945.038	1.28887	0.467981	2.75412	0.00588505	0.0275623	3.02	2.09	2.33	7.9	8.12	7.64
Sbsn	101.595	1.28675	0.45387	2.83507	0.00458162	0.0224732	0.38	0.27	0.55	0.92	0.95	0.8
Slc7a3	2308.12	1.28377	0.418433	3.06804	0.00215466	0.0124455	12.16	12.39	11.56	45.13	44.82	38.48
Sh3bgrl	3358.12	1.28281	0.167039	7.67971	1.59e-14	1.34e-12	17.31	15.73	47.98	38.66	38.94	40.07
Katnal2	320.861	1.28204	0.501335	2.55725	0.0105504	0.043787	1.28	1.15	1.29	3.79	3.69	3.22
Zc3h6	702.932	1.27933	0.208103	6.14761	7.87e-10	3.1e-08	1.51	1.43	2.87	3.79	3.89	3.3
Ago4	165.503	1.27884	0.282127	4.53287	5.82e-06	8.92e-05	0.31	0.27	0.61	0.62	0.87	0.79
Carns1	80.3102	1.27873	0.522778	2.44602	0.0144441	0.056028	0.29	0.25	0.28	0.72	0.8	0.51
Msh5	132.839	1.27688	0.636456	2.00623	0.0448313	0.130064	0.25	0.7	0.37	1.17	1.21	1.02
B230369F24Rik	64.8393	1.27572	0.446397	2.85783	0.00426555	0.0212622	0.61	0.41	1.5	1.22	1.61	1.15
Xlr3c	2926.45	1.27564	0.204924	6.22492	4.82e-10	2e-08	19.23	21.43	34.63	54.77	50.04	55.68
Acss2	2099.5	1.27509	0.44849	2.84307	0.00446814	0.0220865	8.77	6.44	7.06	25.67	25.34	22.66
Gm15127	201.404	1.27427	0.25638	4.97023	6.69e-07	1.35e-05	1.23	0.7	1.86	1.66	2.48	1.3
A930017M01Rik	100.191	1.2734	0.607113	2.09747	0.0359518	0.110607	0.33	0.37	0.23	0.86	1.08	1.03
LOC108168420	30.5135	1.27243	0.618367	2.05772	0.0396171	0.118886	0.04	0.04	0.09	0.1	0.13	0.05
Emid1	1670.64	1.27206	0.536929	2.36914	0.0178296	0.0654286	7.76	6.62	4.56	22.2	23.34	21.61
Gjc1	379.939	1.2719	0.550695	2.30963	0.0209089	0.0738614	1.91	2.35	10.46	2.6	3.41	3.45
Gm36167	98.9255	1.27169	0.453094	2.80668	0.00500555	0.0241194	0.19	0.16	0.29	0.38	0.51	0.62
Lhx2	712.681	1.27122	0.150787	8.43056	3.44e-17	4.26e-15	3.83	4.29	9.87	9.06	9.17	9.88
Cd74	1271.84	1.26968	0.493642	2.57207	0.0101092	0.0422953	12.15	7.54	8.66	31.31	30.58	25.2
Rassf5	35.074	1.26757	0.587757	2.15663	0.0310347	0.0992406	0.14	0.11	0.14	0.24	0.35	0.32
Zbtb18	5354.69	1.26692	0.256806	4.93338	8.08e-07	1.59e-05	16.91	16.26	24.71	45.24	45.14	46.46
2900011O08Rik	433.525	1.26608	0.28436	4.45239	8.49e-06	0.00012258	1.82	1.87	3.03	5.11	5.47	4.57
Strip2	217.694	1.2659	0.453293	2.79267	0.00522752	0.0249938	0.34	0.55	0.64	1.58	1.08	1.19
Nat2	139.516	1.26439	0.33547	3.76901	0.000163899	0.00152608	1.09	1.02	1.69	2.01	2.63	3.19
Ankrd34a	340.41	1.26242	0.373335	3.38146	0.000721014	0.00514365	1.91	1.36	2.47	4.38	4.8	3.36
Gm8430	263.451	1.25873	0.568808	2.21293	0.0269024	0.0891563	5.19	5.79	4.09	13.24	13.05	12.32
Ndrg2	847.72	1.25812	0.553296	2.27387	0.022974	0.079126	5.26	3.58	2.76	13.58	14.83	13.69
Gm16740	26.493	1.25696	0.619355	2.02947	0.0424108	0.125002	0.67	0.57	0.39	0	0.45	0.6
Efna3	244.078	1.25597	0.364195	3.44862	0.000563464	0.00421361	1.81	1.79	2.23	5.41	5.22	2.77
Zfp951	168.219	1.25567	0.351488	3.57244	0.000353668	0.00289651	0.35	0.65	1.36	1.04	1.07	1.02
Shc4	139.88	1.25537	0.274898	4.56666	4.96e-06	7.78e-05	0.4	0.39	1.11	1	0.82	0.86
COX2	2643.34	1.25369	0.438657	2.85802	0.00426293	0.0212553	63.27	60.73	54.33	137.85	138.73	140.01
Gm32856	854.576	1.25192	0.135839	9.2162	3.08e-20	6.02e-18	1.71	1.6	4.3	3.57	3.81	4.13
Plag1	640.414	1.25126	0.296564	4.21919	2.45e-05	0.000307948	1.55	1.23	4.4	2.88	2.95	2.69
Adgrb3	191.198	1.24988	0.563701	2.21728	0.026604	0.0884247	0.57	0.49	2.31	0.8	0.76	0.93
Trim56	892.886	1.24988	0.184683	6.76773	1.31e-11	7.26e-10	3.3	2.47	7.8	6.61	6.86	6.35
A430105J06Rik	30.1245	1.24958	0.554026	2.25544	0.0241055	0.0820866	0.11	0.16	0.33	0.43	0.23	0.43
Fam171b	1883.03	1.24792	0.102398	12.1869	3.65e-34	2.42e-31	4.35	4.31	11.27	10.52	10	9.78
Nit1	1260.25	1.24708	0.363152	3.43406	0.00059462	0.00438911	10.03	10.72	11.74	29.35	30.42	27.82
Fgd4	82.431	1.24006	0.406203	3.0528	0.00226714	0.0129733	0.11	0.11	0.37	0.25	0.37	0.26
Timp1	423.592	1.23783	0.244417	5.06442	4.1e-07	8.73e-06	5.91	4.59	11.07	17.41	17.8	14.41
B430212C06Rik	57.1506	1.23602	0.630352	1.96085	0.049897	0.140497	0.2	0.32	0.43	0.35	0.52	0.83
Ceacam20	531.837	1.23514	0.162807	7.58655	3.29e-14	2.65e-12	1.52	1.86	3.88	4.61	4.35	4.57
Gm16386	125.74	1.23489	0.421291	2.9312	0.00337658	0.017633	0.21	0.34	0.64	0.75	0.89	0.7
Endod1	241.651	1.23391	0.29648	4.16186	3.16e-05	0.000384946	0.91	0.59	1.46	1.86	1.66	1.91
Bex4	721.976	1.23388	0.212304	5.81186	6.18e-09	1.99e-07	10.68	11.49	20.48	24.35	27.25	24.2
Rab39b	2619.38	1.23305	0.16634	7.41284	1.24e-13	9.29e-12	9.75	11.17	20.48	26.4	26.54	25.68
Ddx58	464.235	1.23202	0.271118	4.54422	5.51e-06	8.56e-05	1.09	0.83	1.81	2.94	2.73	2.23
Syt3	134.808	1.23198	0.418254	2.94553	0.00322404	0.0170224	0.35	0.76	1.29	1.83	1.32	0.84
Tmem266	80.816	1.23184	0.394579	3.12191	0.0017968	0.0107577	0.52	0.26	1.05	0.91	0.82	0.93
Fchsd1	692.369	1.2314	0.350303	3.51524	0.000439357	0.00346634	1.38	1.31	1.73	3.58	3.65	2.6
Shc3	105.837	1.23121	0.482743	2.55045	0.0107583	0.0444569	0.43	0.51	0.56	1.61	1.59	0.81
Gm15091	174.739	1.22985	0.286799	4.28818	1.8e-05	0.000236394	0.93	0.56	1.79	1.76	1.81	1.61
LOC102639982	164.032	1.22613	0.424618	2.8876	0.00388195	0.0197037	0.43	0.64	3.67	1.48	0.97	1.21
C77080	2268.8	1.22558	0.404175	3.03229	0.00242703	0.0136477	5.51	4.64	5.24	13.75	15.14	13.28
Nedd9	240.111	1.22504	0.302537	4.04923	5.14e-05	0.000578282	0.59	0.54	1.35	1.27	1.71	1
Ppfibp2	11769.2	1.22485	0.190147	6.44159	1.18e-10	5.65e-09	30.98	30.44	51.54	79.04	74.1	78.26
Sema4g	394.454	1.22444	0.581009	2.10743	0.0350802	0.108859	1.2	0.58	0.66	2.74	3.01	2.52
Gm14412	1002.22	1.22397	0.134348	9.11045	8.2e-20	1.52e-17	1.48	1.53	3.3	3.21	3.11	2.87
Fahd1	87.9267	1.22391	0.459835	2.66162	0.00777659	0.0344343	0.78	0.74	1.16	2.59	1.62	2
Dgka	693.818	1.22384	0.229071	5.3426	9.16e-08	2.3e-06	2.22	1.71	3.08	6.63	7.23	6.02
Apba1	996.603	1.22354	0.424952	2.87923	0.00398646	0.020151	1.92	1.44	1.69	4.43	4.7	4.19
Gria2	1593.01	1.22279	0.251126	4.86923	1.12e-06	2.1e-05	3.08	2.95	4.83	7.22	7.84	7.61
Gm33214	100.426	1.22253	0.589758	2.07294	0.0381778	0.115697	0.34	0.47	0.46	1.05	0.96	1
Gm31259	319.175	1.22202	0.388501	3.14548	0.00165815	0.010089	3.22	4.56	13.59	7.16	6.5	8.11
Gm35383	137.883	1.22201	0.359185	3.40217	0.000668539	0.00484156	0.14	0.23	0.49	0.28	0.41	0.39
Fam193b	3229.96	1.22184	0.356358	3.42869	0.000606504	0.0044637	9.91	8.83	12.14	22.56	24.04	21.41
Gstm1	1503.18	1.22147	0.301879	4.04623	5.2e-05	0.000584975	12.04	12.09	16.87	34.71	36.11	31.09
Gm40496	77.1984	1.22103	0.571979	2.13474	0.0327824	0.103551	0.62	0.3	2.14	0.84	0.64	0.82
Ikzf4	146.087	1.21794	0.308056	3.95364	7.7e-05	0.000809075	0.3	0.44	0.63	0.81	0.72	1.02
Sorcs2	111.747	1.21791	0.375738	3.24137	0.00118955	0.007724	0.16	0.17	0.32	0.39	0.55	0.47
Sstr3	211.711	1.21661	0.385251	3.15796	0.00158877	0.00974346	0.55	0.58	0.72	1.13	1.34	1.13
Creg2	513.815	1.21614	0.177878	6.83694	8.09e-12	4.64e-10	1.16	0.99	2.26	2.58	2.36	2.3
S100a1	220.613	1.21594	0.519239	2.34178	0.019192	0.0692902	3.92	3.59	3.99	12.65	11.1	12.08
Alkbh3os1	30.4405	1.21522	0.596463	2.03737	0.0416127	0.123304	0.21	0.05	0.33	0.36	0.45	0.29
Cul9	1684.5	1.21502	0.341918	3.55354	0.000380087	0.00306617	1.91	2.06	2.27	5.26	5.65	5.03
LOC105244657	97.8352	1.21432	0.438526	2.76909	0.00562129	0.0265511	0.79	0.79	1.62	1.24	0.94	1.95
Cdkl4	81.4369	1.21416	0.506491	2.3972	0.0165209	0.0620151	0.33	0.49	0.47	0.89	0.83	0.98
Edn3	133.186	1.21368	0.389933	3.11254	0.00185485	0.0110514	0.63	0.29	1.4	1.12	1.09	1.01
Mab21l2	1923.87	1.21271	0.115958	10.4582	1.34e-25	4.63e-23	10.11	9.86	21.84	23.68	20.91	21.64
Astn1	7557.99	1.21121	0.22423	5.40164	6.6e-08	1.7e-06	11.31	10.88	17.34	29.3	30.69	30.67
Car15	119.278	1.20989	0.347187	3.48482	0.000492464	0.00377621	0.94	0.86	1.63	1.61	2.15	2.46
Rimkla	1013.63	1.20829	0.401676	3.00812	0.00262869	0.0145393	3.25	3.09	3.31	9.1	9.14	7.84
Ccdc122	42.4164	1.20719	0.585856	2.06055	0.0393459	0.118289	0.31	0.48	0.58	0.61	0.45	0.79
Plcxd2	181.463	1.20713	0.501484	2.40712	0.016079	0.0608337	0.36	0.29	0.33	0.94	1	0.73
Rsl1	196.196	1.20638	0.312638	3.8587	0.00011399	0.00112921	1.23	1.07	2.18	2.66	3.5	2.5
C130083M11Rik	58.1167	1.20584	0.591629	2.03818	0.0415322	0.123087	0.05	0.24	0.35	0.75	0.66	0.69
Spata2l	82.3259	1.20522	0.506763	2.37827	0.017394	0.0643514	0.42	0.3	0.56	0.87	0.99	1
Akap3	261.44	1.20437	0.398895	3.01928	0.00253378	0.0141096	1.08	0.77	1.13	2.07	2.37	1.99
2010315B03Rik	332.609	1.20405	0.27605	4.3617	1.29e-05	0.000175422	1.26	1.58	2.7	3.41	4.28	3.58
Gm30956	56.5485	1.20321	0.604133	1.99162	0.0464126	0.133393	0.16	0.09	0.22	0.44	0.37	0.19
Tspyl4	2453.07	1.20102	0.192637	6.23465	4.53e-10	1.9e-08	8.86	7.42	14.72	19.51	20.38	19.81
Gtpbp2	3827.26	1.20045	0.381351	3.14789	0.00164451	0.0100238	13.28	12.15	13.13	39.89	38.26	33.52
Gm14322	291.627	1.19885	0.253752	4.72447	2.31e-06	3.94e-05	0.58	0.82	1.88	1.53	1.64	1.97
Bcl2	717.753	1.19673	0.156027	7.67002	1.72e-14	1.44e-12	1.85	1.62	3.6	3.4	2.94	2.96
Matk	230.752	1.19642	0.598848	1.99787	0.0457309	0.131984	1.08	1.23	0.73	3.96	3.71	3.24
6720489N17Rik	231.43	1.19511	0.280099	4.26674	1.98e-05	0.000255849	1.2	1.14	1.75	2.72	3.09	2.71
Gm35021	753.418	1.19489	0.15731	7.59575	3.06e-14	2.48e-12	4.9	4.5	10.62	11.6	11.1	10.74
Tnfaip8	315.864	1.19452	0.419273	2.84902	0.00438541	0.0217401	2.44	2.23	2.72	5.05	6.28	4.99
Dnajc6	420.79	1.19413	0.231167	5.16565	2.4e-07	5.43e-06	1.14	0.95	2.77	1.82	2.24	1.88
Ppp1r26	489.876	1.19302	0.186294	6.40395	1.51e-10	7e-09	0.98	0.85	1.83	2.03	1.81	2.1
Zfp438	475.832	1.19273	0.3187	3.74247	0.000182217	0.00167132	1.34	1.69	2.35	4.11	3.76	3.99
Zfp964	210.371	1.1882	0.279536	4.25062	2.13e-05	0.000272319	0.71	0.45	2.1	1.51	1.52	1.82
Ace	924.691	1.18732	0.569156	2.08611	0.0369686	0.112787	2.38	1.16	1.07	5.36	6.04	5.52
Etnk2	120.293	1.18727	0.395466	3.0022	0.0026804	0.0147495	0.79	0.42	0.98	1.75	1.62	1.52
Tmem82	59.1796	1.18684	0.51796	2.29137	0.0219421	0.0765061	0.33	0.4	0.51	1.21	0.94	0.49
Gm33764	698.787	1.1861	0.270742	4.38094	1.18e-05	0.000162407	1.9	2.51	3.68	5.58	5.19	5.99
Pcdhga5	144.165	1.18583	0.270035	5.15853	2.49e-07	5.63e-06	0.41	0.4	0.83	0.9	0.98	0.98
Plpp6	136.635	1.18496	0.373789	3.17014	0.00152366	0.00941668	0.56	0.88	1.31	1.74	1.98	1.63
Hmgcll1	497.884	1.18436	0.176125	6.72456	1.76e-11	9.65e-10	1.77	1.88	3.67	5.35	4.74	4.29
Pde1c	724.97	1.18414	0.325471	3.63823	0.000274523	0.00237611	1.22	1.8	4.59	2.84	2.95	2.62
Dcaf6	2043.45	1.18058	0.303978	3.88378	0.000102845	0.00103187	6.23	6.6	7.25	17.52	17.08	17.61
2610002M06Rik	1724.11	1.17986	0.186704	6.31941	2.63e-10	1.17e-08	3.87	3.99	6.82	10.91	9.91	10.23
B230118H07Rik	470.434	1.17942	0.187805	6.27999	3.39e-10	1.46e-08	4.12	5.17	11.5	11.4	12.24	13.1
Stc2	584.883	1.17844	0.215648	5.46464	4.64e-08	1.23e-06	4.25	2.93	7.61	8.45	7.32	7.23
Gm40346	304.936	1.17746	0.248258	4.74288	2.11e-06	3.64e-05	1.72	1.56	3.52	4.99	5.16	5.56
Pctp	281.922	1.17477	0.554743	2.11769	0.0342017	0.106904	0.75	1.38	0.9	2.75	3.27	3.17
C130046K22Rik	230.535	1.17443	0.310481	3.78262	0.000155187	0.00145759	0.75	0.71	1.32	1.61	2.05	1.8
Gm14295	837.405	1.17319	0.173764	6.7516	1.46e-11	8.09e-10	2.66	3.26	5.95	5.63	5.26	5.32
Gm30233	61.7762	1.17151	0.490363	2.38907	0.0168909	0.0629231	0.36	0.21	0.48	0.97	0.89	0.64
2500004C02Rik	71.3775	1.17135	0.398639	2.93838	0.00329936	0.0173244	0.22	0.55	1.21	0.8	0.94	1.17
Slc22a15	215.576	1.17026	0.304961	3.83742	0.000124336	0.00121215	0.41	0.37	1.18	0.73	0.8	0.77
Ero1lb	419.089	1.169	0.296002	3.94931	7.84e-05	0.000822854	1.66	1.04	2.65	4.24	3.13	3.63
Gm42056	77.5875	1.16807	0.552179	2.11539	0.0343969	0.107417	0.39	0.1	0.6	0.7	0.45	0.51
Gm12174	170.74	1.16623	0.45808	2.5459	0.0108995	0.0449647	2.36	2.73	2.84	6.76	6.26	6.24
Unc5a	1852.57	1.16543	0.36577	3.18624	0.00144136	0.00899907	5.95	5.13	6.18	14.93	16.84	14.95
Stat5a	667.076	1.16523	0.492993	2.36358	0.0180992	0.0661779	1.96	1.62	1.51	5.25	5.88	4.41
Omp	240.042	1.1648	0.281079	4.14404	3.41e-05	0.000410033	1.42	1.42	2.45	3.55	3.45	3.73
Upp1	462.534	1.16424	0.353241	3.29589	0.000981104	0.00664379	3.74	4.11	5.18	13.67	12.28	11.35
Prune2	16203.7	1.16357	0.421629	2.75971	0.00578533	0.0271767	14.19	13.3	11.33	35.64	34.92	31.24
Olfr69	84.4034	1.16343	0.460465	2.52664	0.0115158	0.0469334	0.4	0.58	1.21	1.89	1.72	0.99
Ogt	5756.92	1.16338	0.266146	4.37122	1.24e-05	0.000168595	13.35	13.91	18.78	38.46	41.09	36.9
Gm3716	224.529	1.16297	0.391033	2.97409	0.00293856	0.0158607	0.98	0.82	1.15	2.17	2.36	1.78
8030453O22Rik	77.782	1.16215	0.56148	2.06979	0.0384716	0.116362	0.37	0.12	0.59	1.08	1.06	1.08
Gm12338	264.386	1.15996	0.465322	2.4928	0.0126739	0.0506105	9.95	8.3	9.28	22.71	19.45	24.33
Zfp934	154.243	1.1596	0.295107	3.92943	8.51e-05	0.000882065	0.82	0.98	2.03	1.6	1.86	1.89
Rragd	5847.2	1.15771	0.464289	2.49352	0.0126483	0.050526	16.31	14.95	11.02	42.25	42.87	44.81
Angptl6	418.673	1.15469	0.394754	2.92509	0.00344361	0.0178962	3.18	3.15	3.5	9.33	8.44	7.95
Elf3	108.92	1.15297	0.457769	2.51866	0.0117802	0.047717	0.74	0.37	1.15	1.45	1.32	0.79
Sybu	206.645	1.15154	0.225797	5.09989	3.4e-07	7.39e-06	0.79	0.83	1.99	1.6	1.49	1.76
Csrnp3	3538.28	1.15057	0.20958	5.48986	4.02e-08	1.08e-06	4.65	4.82	7.52	11.32	11.44	11.29
Got1	4259.61	1.1504	0.369872	3.11026	0.00186922	0.0110947	25.7	25.11	25.52	70.42	66.8	67.62
Tle6	1224.51	1.15008	0.558153	2.06051	0.0393493	0.118289	5.54	5.95	2.6	15.74	16.3	14.58
Ptger4	514.733	1.15004	0.543678	2.11529	0.0344051	0.107423	2	2.5	10.13	3.5	2.94	2.96
4930579G18Rik	54.5636	1.14947	0.50394	2.28096	0.0225507	0.0780589	0.21	0.22	0.48	0.55	0.48	0.37
Kantr	281.375	1.1484	0.303036	3.78963	0.000150869	0.00142368	1.4	1.2	1.95	3.97	3.68	3.56
Tubb2b	5981.3	1.14744	0.15291	7.50401	6.19e-14	4.84e-12	36.5	32.76	63.54	85.36	81.88	79.21
Kank3	305.677	1.14595	0.464353	2.46784	0.013593	0.0534983	1.12	1.06	1.13	3.33	2.78	2.61
Mogat2	478.46	1.14564	0.431112	2.65741	0.00787429	0.0347774	3.49	2.61	2.94	9.29	8.5	6.84
4933432I03Rik	59.4499	1.14473	0.393763	2.90715	0.00364735	0.0187543	0.62	0.54	1.44	1.04	1.03	1.14
Zfp397	1663.13	1.14436	0.102122	11.2058	3.82e-29	1.73e-26	4.06	3.56	7.94	8.26	8.66	8.72
Pnrc1	455.023	1.14431	0.231082	4.95198	7.35e-07	1.47e-05	3.91	3.19	6.63	9.3	9.28	7.39
Sgpp2	194.001	1.14374	0.562838	2.0321	0.0421433	0.124448	0.65	0.62	0.57	2.21	2.39	1.67
1500015A07Rik	76.2847	1.14357	0.379581	3.01272	0.00258915	0.0143668	0.65	0.6	1.77	1.21	1.48	1.62
Otub2	1370.86	1.14267	0.296346	3.85587	0.000115317	0.00113972	6.09	5.57	8.22	14.87	14.28	16.31
Mblac2	897.404	1.14176	0.479738	2.37996	0.0173144	0.064112	3.39	4.04	2.86	11.52	11.33	9.39
Crebrf	410.678	1.1407	0.395541	2.8839	0.00392788	0.0198902	0.73	0.96	1	2.11	2.48	1.59
Atf5	7635.82	1.14065	0.151914	7.50857	5.98e-14	4.7e-12	53.75	59.89	105.24	128.85	122.22	122.69
LOC108168085	54.8222	1.13942	0.455256	2.50282	0.0123208	0.0494991	0.43	0.34	0.77	0.49	0.98	0.55
Gm35315	335.081	1.13742	0.233054	4.88048	1.06e-06	2.01e-05	1.02	1.37	2.59	2.41	2.73	2.66
Camk4	2246.93	1.13614	0.367119	3.09473	0.00196991	0.0115726	2.37	2.31	2.35	6.2	6.09	6.44
Trp53inp2	5543.35	1.1358	0.234908	4.83508	1.33e-06	2.44e-05	20.61	19.97	30.22	52.48	53.39	47.82
B230354K17Rik	657.283	1.13251	0.373756	3.03008	0.00244492	0.0137259	1.39	1.92	2.03	4.11	4.63	3.9
Gm40723	160.304	1.12993	0.42432	2.66292	0.00774661	0.0343281	0.91	1.09	1.33	2.11	2.27	1.85
Naip2	1696.73	1.12781	0.185188	6.0901	1.13e-09	4.23e-08	4.21	3.37	6.73	8.93	9.27	8.32
Art5	184.065	1.12744	0.51477	2.19018	0.0285111	0.0930557	1.83	0.75	1.48	3.08	3.74	3
Snx29	232.996	1.12653	0.382147	2.94789	0.0031995	0.0169262	0.69	0.56	0.88	1.68	1.44	1.55
2610307P16Rik	31.5026	1.12605	0.559121	2.01396	0.0440134	0.12839	0.18	0.11	0.18	0.3	0.37	0.27
Vmac	201.544	1.12577	0.563575	1.99754	0.0457663	0.132065	1.38	1.22	1.02	3.61	3.65	2.59
Gm32370	155.177	1.12567	0.328868	3.42286	0.000619651	0.00454103	2.48	2.72	5.96	5.17	6.97	7.14
Cebpg	2706.64	1.1256	0.0978774	11.5001	1.32e-30	7.08e-28	9.63	8.55	19	21.47	19.55	21.47
Pcdhb22	201.317	1.12399	0.301957	3.79105	0.000150011	0.00141826	0.9	0.94	1.54	2.03	2.01	2.42
Pcdhb8	75.0279	1.12396	0.43169	2.55158	0.0107236	0.0443455	0.4	0.31	0.56	0.75	0.9	0.89
Gm33176	45.5514	1.12129	0.525041	2.13562	0.0327106	0.103355	0.72	0.56	1.37	1.82	1.55	2.4
Cass4	97.6377	1.12066	0.430711	2.60189	0.00927106	0.0395903	0.32	0.24	0.37	0.62	0.73	0.62
4930542D17Rik	41.0378	1.11958	0.533842	2.09721	0.0359752	0.110648	0.26	0.2	0.4	0.39	0.8	0.63
Fbxl20	10505	1.11917	0.284524	3.93348	8.37e-05	0.000870497	16.18	14.57	19.68	38.1	39.05	34.8
Ndrg1	540.525	1.1189	0.528639	2.11658	0.0342958	0.107179	2.31	1.66	1.55	5.65	5.63	6
Rfx2	213.184	1.11613	0.319689	3.49128	0.000480707	0.00370567	0.56	0.7	1.03	1.69	1.54	1.31
Zfyve21	223.786	1.11557	0.293395	3.80228	0.000143368	0.00136445	2.05	1.79	3.43	5.45	5.27	4.9
Ldlrad4	449.094	1.11555	0.305162	3.65562	0.000256562	0.00224283	1.23	1.16	1.77	2.45	3.05	3.36
Gm6880	1192.92	1.11549	0.180053	6.19536	5.82e-10	2.35e-08	17.12	19.18	31.92	36.94	38.09	41.35
AI597479	3305.71	1.11456	0.0938437	11.8767	1.56e-32	9.61e-30	14.65	13.77	29.31	35.16	34.11	32.41
Mitd1	495.025	1.11378	0.42041	2.64926	0.00806673	0.035446	3.42	4.98	4.45	10.48	12.34	10.63
Tnnc1	53.0976	1.11364	0.477974	2.32992	0.0198101	0.0709265	0.72	0.75	1.66	1.92	0.97	1.6
Aldh6a1	687.151	1.11231	0.308771	3.60238	0.000315314	0.00263981	2.54	2.73	3.47	7.3	6.4	6.38
Kcnk1	184.739	1.11219	0.352214	3.1577	0.00159017	0.00974432	1.28	1.25	2.92	2.71	2.28	1.93
Ctsf	113.877	1.11193	0.322567	3.44712	0.000566595	0.00423151	0.76	0.57	1.1	1.65	1.59	1.68
Egfr	260.668	1.11138	0.352666	3.15137	0.00162507	0.00992637	0.6	0.64	1.62	1.01	0.79	0.94
Rell2	613.017	1.11134	0.497243	2.23501	0.0254168	0.085436	4.42	3.07	3.23	10.55	11.02	9.37
Slc25a42	173.899	1.11133	0.511108	2.17435	0.0296785	0.0959561	0.54	0.9	0.7	1.66	1.78	1.73
Spata1	129.873	1.11106	0.343953	3.23026	0.00123677	0.00797138	0.57	0.64	1.41	1.14	1.3	1.1
Cpe	4785.59	1.11038	0.176746	6.28234	3.34e-10	1.45e-08	30.11	27.09	73.75	60.9	59.4	61.83
Stard4	5655.4	1.10984	0.416883	2.66223	0.00776247	0.0343895	20.35	16.74	16.17	50.33	52.22	48.83
Ttc38	175.044	1.10938	0.487588	2.27524	0.0228916	0.0789053	0.64	0.48	0.52	1.37	1.45	1.51
Myo6	862.149	1.10903	0.210746	5.26241	1.42e-07	3.39e-06	1.48	1.11	2.43	3.9	3.65	3.13
Gm35019	333.977	1.10868	0.378727	2.92738	0.00341833	0.0177809	2.72	3.94	3.94	6.44	6.22	6.22
Gm42166	86.7404	1.10776	0.392296	2.82379	0.00474589	0.0231142	0.17	0.18	0.27	0.38	0.37	0.51
Ddr2	17044.4	1.10754	0.347738	3.18497	0.00144768	0.00903199	25.99	25.45	26	65.59	66.34	64.55
Sdhc	6828.41	1.1058	0.333048	3.32025	0.000899368	0.00618275	83.57	76.77	88.31	227.56	215.43	223.77
E330009J07Rik	1329.07	1.10542	0.225532	4.90138	9.52e-07	1.83e-05	2.67	2.42	4.07	6.68	6.02	6.05
Gm40443	116.896	1.10535	0.363837	3.03805	0.00238115	0.0134292	0.56	0.47	1.04	1.07	1.43	1.37
Zkscan8	1480.13	1.10295	0.13078	8.43359	3.35e-17	4.18e-15	2.52	2.43	5.85	5.45	5.62	5.02
Gm15417	96.4561	1.10046	0.384483	2.86217	0.00420754	0.021034	1.23	0.61	1.49	2.22	2.27	2.12
Vwa5b1	1443.19	1.09457	0.475888	2.30005	0.0214455	0.0753701	2.4	1.9	1.3	6.02	5.39	4.94
Kctd21	216.596	1.09416	0.310294	3.5262	0.000421576	0.00334751	1.02	0.79	1.48	2.01	2.37	2.27
Sh3yl1	102.976	1.09329	0.405788	2.69425	0.00705479	0.0319032	0.87	0.51	1.35	1.29	2	1.64
Smim13	440.627	1.09327	0.312649	3.49681	0.000470858	0.00364793	1.52	1.65	2.18	4.4	4.47	3.74
Mir703	140.133	1.09244	0.524764	2.08177	0.0373637	0.113881	0	0	0	356.44	228.25	135.45
Lipt1	247.381	1.09213	0.330861	3.30087	0.000963869	0.00655201	2.54	2.01	3.09	4.51	4.58	4.54
Gm11733	36.9336	1.09185	0.547445	1.99445	0.0461034	0.132742	0.23	0.16	0.39	0.62	0.37	0.4
Crebl2	336.81	1.09116	0.475309	2.29568	0.0216941	0.075894	1.32	1.87	1.21	3.33	3.66	3.54
Mc1r	90.0029	1.09111	0.424203	2.57215	0.010107	0.0422953	0.35	0.25	0.48	0.54	0.74	0.66
Dzank1	428.785	1.09022	0.346935	3.14242	0.00167556	0.0101662	0.79	0.72	0.98	1.94	1.85	1.91
Mpp2	3429.83	1.08946	0.437435	2.49056	0.0127541	0.0508458	10.71	9.09	8.41	27.68	28.39	22.32
Ttc41	512.739	1.08893	0.344036	3.16515	0.00155002	0.00955955	1.75	1.62	1.75	4.09	3.2	4.01
Zfp931	192.553	1.08791	0.397909	2.73407	0.00625564	0.0289746	1.09	1.12	1.44	2.4	2.83	2.38
Gtdc1	592.17	1.08758	0.172393	6.30871	2.81e-10	1.24e-08	2.45	2.97	4.87	6.95	7.67	6.3
Dnah1	589.533	1.08719	0.536566	2.0262	0.0427441	0.125747	0.37	0.35	0.26	1.19	1.04	0.9
Mtmr1	857.317	1.08672	0.259824	4.18252	2.88e-05	0.00035637	2.59	2.54	3.32	5.77	6.81	6.14
4930565N06Rik	81.8842	1.08585	0.449404	2.41619	0.0156837	0.0597646	0.57	0.18	0.74	0.71	0.77	0.92
Gm36033	114.18	1.084	0.415082	2.61152	0.00901395	0.038737	0.49	0.65	0.72	1.1	1.27	1.01
Gm15496	99.4572	1.0837	0.35588	3.04512	0.00232587	0.0132171	0.2	0.2	0.73	0.43	0.37	0.23
2810013P06Rik	230.309	1.08339	0.268762	4.03103	5.55e-05	0.000616098	1.45	2.11	3.55	3.67	4.33	4.14
LOC108167700	68.7206	1.08093	0.412117	2.62288	0.00871905	0.037727	0.14	0.19	0.36	0.39	0.27	0.34
Glp1r	1465.06	1.07815	0.312362	3.4516	0.000557274	0.00417458	10.6	10.41	12.65	33.59	31.66	30.1
Pcdhb18	193.528	1.07804	0.248393	4.1207	3.78e-05	0.000446087	0.7	0.56	1.22	1.44	1.34	1.35
Syt9	106.937	1.07799	0.464121	2.32265	0.0201979	0.0719554	0.3	0.14	0.55	0.43	0.52	0.39
Slc29a4	1979.15	1.07749	0.220964	4.87629	1.08e-06	2.04e-05	10.07	7.88	14.97	22.61	24.73	22.19
Ube2l6	617.112	1.07541	0.311544	3.45188	0.000556685	0.00417199	5.61	6.44	8.03	16.04	16.02	15.26
Xlr4b	1137.24	1.07378	0.232658	4.61527	3.93e-06	6.32e-05	9.34	10.77	16.86	24.88	21.65	28.77
Pcdha8	785.829	1.07349	0.424351	2.68346	0.00728655	0.0327704	2.07	2.37	2.51	4.62	5.83	5.75
Ccl28	70.1861	1.07191	0.502354	2.13378	0.0328611	0.103751	0.16	0.37	0.42	0.48	0.56	0.65
Pcdhb6	99.4227	1.07116	0.491029	2.58781	0.00965893	0.0408557	0.65	0.27	1.01	1.21	0.7	0.92
Gm17250	346.569	1.0703	0.288943	3.70419	0.000212069	0.00190354	0.62	0.77	1.04	1.48	1.55	1.6
Slc5a12	155.969	1.06858	0.499315	2.14009	0.0323472	0.102599	0.46	0.46	1.43	1.08	0.72	0.78
3110009E18Rik	123.22	1.06832	0.486827	2.19446	0.0282023	0.0922405	0.99	2.06	2.58	6.19	6.23	6.35
Chd3os	503.074	1.06771	0.245958	4.34103	1.42e-05	0.000191093	4.53	4.58	7.03	9.65	10.45	9.89
Uap1	4141.46	1.06748	0.350059	3.04944	0.00229271	0.0130848	20.26	17.9	19.58	50.73	49.53	45.69
Ypel5	639.83	1.06697	0.438778	2.43168	0.0150291	0.0578667	3.53	4.75	3.64	12.4	12.04	10.13
Aaed1	261.183	1.06687	0.278732	3.82758	0.000129407	0.00125448	2.62	3.14	4.21	7.23	6.48	6.47
Apool	338.568	1.06553	0.232663	4.5797	4.66e-06	7.36e-05	3.51	2.27	6.06	7.09	7.03	6.64
Cfp	214.757	1.06353	0.293599	3.62238	0.000291906	0.00249024	1.48	0.55	2.19	3.03	2.01	2.34
Bscl2	7491.12	1.06174	0.264983	4.00682	6.15e-05	0.000670234	54.9	46.14	63.96	136.53	127.77	126.68
Gch1	5199.96	1.06074	0.443107	2.39387	0.0166715	0.0623441	25.83	27.52	19.8	76.1	73.32	70.39
Phyh	1085.42	1.05951	0.197457	5.36577	8.06e-08	2.04e-06	9.65	8.39	14.15	20.29	20.86	21.23
Casp8	387.625	1.05718	0.200871	5.26299	1.42e-07	3.39e-06	2.05	1.51	3.24	3.5	3.69	3.93
Plekhg4	650.591	1.05699	0.177276	5.96239	2.49e-09	8.76e-08	1.64	1.44	2.58	3.4	3.7	3.2
LOC105246961	635.314	1.056	0.214767	4.91694	8.79e-07	1.71e-05	2.02	2.67	5.15	5.21	4.68	4.64
Gm8615	54.5912	1.05487	0.524286	2.01201	0.044219	0.128853	0.48	0.3	0.67	1.03	1.14	0.6
Ryr1	1101.56	1.05437	0.163086	6.46514	1.01e-10	4.86e-09	0.78	0.74	1.34	1.52	1.74	1.37
Kcnma1	595.277	1.0542	0.361689	2.91465	0.00356086	0.0184226	0.91	0.86	1.12	2.64	2.53	2.18
Ccni	15489.5	1.05387	0.251753	4.18613	2.84e-05	0.000351516	82.79	80.99	106.76	202.99	207.16	194.93
Gm30262	72.8618	1.05236	0.451481	2.3309	0.0197587	0.0708087	1.21	0.66	1.16	1.48	1.41	1.4
Srrm4os	174.386	1.05201	0.326823	3.21888	0.00128691	0.00823496	0.82	0.56	1.34	1.74	1.65	1.4
Snora70	120.227	1.05155	0.338572	3.10585	0.00189736	0.0112385	0	0	0	36.54	48.82	32.14
Tbc1d16	2797.1	1.05149	0.359115	2.92799	0.00341162	0.0177567	5.27	4.26	4.92	12.01	11.67	11.1
Bbof1	125.118	1.05113	0.35248	2.9821	0.00286282	0.0155541	0.56	0.32	1.02	0.63	0.72	1.03
Tbce	1457.73	1.05084	0.115948	9.06302	1.27e-19	2.27e-17	9.46	6.62	15.59	16.92	17.82	17.55
2700070H01Rik	352.084	1.04752	0.318036	3.29373	0.000988682	0.00668809	2.91	1.93	3.34	5.34	4.67	4.97
Tsga10	238.194	1.04631	0.318001	3.29028	0.00100087	0.00674575	0.84	1.03	1.15	2.29	2.2	1.94
Smyd3	725.158	1.04626	0.322343	3.24581	0.00117117	0.00763637	4.84	4.98	5.19	12.62	12.75	12.76
Gm15663	249.812	1.04584	0.320117	3.26706	0.00108669	0.00720842	1.13	1.09	1.5	2.5	2.38	2.8
Gm40448	1290.96	1.04569	0.230602	4.53461	5.77e-06	8.87e-05	1.73	1.43	2.33	3.43	3.93	3.32
Gm13073	212.843	1.04524	0.438864	2.3817	0.0172331	0.0639213	1.04	1.17	1.19	2.95	2.44	2.49
Nectin4	140.409	1.04459	0.358643	2.91263	0.00358395	0.0185118	0.59	0.47	0.92	0.9	1.35	0.94
A930015D03Rik	112.547	1.04336	0.396951	2.62843	0.00857798	0.0372637	1.23	1.72	2.24	3.48	3.01	3.47
Gm40290	38.4341	1.04248	0.51091	2.04044	0.0413069	0.122525	0.11	0.09	0.16	0.16	0.19	0.24
Hmgn5	1418.74	1.04049	0.251676	4.13424	3.56e-05	0.000424659	7.21	6.39	18.72	8.85	8.68	8.48
Vax1	268.731	1.03954	0.290703	3.57595	0.000348963	0.00286553	1.76	1.27	4.23	2.69	2.58	2.99
Usp35	866.125	1.03882	0.280161	3.70793	0.000208964	0.00187664	2.29	2.1	3.02	4.43	4.93	4.77
Rab3il1	188.43	1.03853	0.384498	2.70102	0.0069128	0.0314346	0.85	0.78	1.14	1.99	1.89	2
Cdc42ep4	1009.24	1.03829	0.452111	2.29654	0.0216448	0.0757768	4.58	4.25	3.58	10.99	11.37	8.92
Nat9	511.218	1.03702	0.269583	3.84676	0.000119689	0.00117593	4.08	4.32	6.54	8.52	7.95	8.35
Svip	417.362	1.03673	0.264449	3.92034	8.84e-05	0.000909736	2.28	1.88	3.21	4.24	5.47	5.11
Pde4dip	4692.81	1.03508	0.285085	3.63077	0.000282576	0.00243049	7.71	7.02	9.11	15.45	15.3	15.1
Zfp811	213.653	1.03436	0.490341	2.10948	0.0349035	0.108401	0.93	0.7	0.71	2.14	2.11	1.57
Ankzf1	559.215	1.03331	0.323921	3.19001	0.00142268	0.00889859	2.46	3.18	4.12	6.32	6.1	5.72
Pcdhb19	175.419	1.0333	0.374087	2.88967	0.00385643	0.0195977	0.41	0.66	1.03	1.4	1.07	0.86
Lrrc14b	87.8214	1.03305	0.462782	2.23226	0.0255978	0.0858433	0.71	0.41	0.89	1.08	1.06	0.85
Esr1	188.062	1.03283	0.378092	2.7317	0.00630078	0.0290949	0.68	0.5	0.51	1.13	1.01	1.07
Pbx1	3564.82	1.03253	0.173828	5.93998	2.85e-09	9.91e-08	7.95	7.27	19.1	15.09	13.83	15.56
Zfp808	545.653	1.03122	0.157375	6.55261	5.65e-11	2.86e-09	2.34	1.88	4.21	4.63	5.22	4.3
Coq2	1007.62	1.02996	0.170988	6.02358	1.71e-09	6.19e-08	8.34	7.85	13.92	19.31	16.73	18.29
Gm40091	73.2309	1.02787	0.50137	2.05012	0.0403529	0.120526	0.71	0.66	2.33	0.95	1.26	1.38
Tmem8b	193.265	1.02649	0.400336	2.56408	0.010345	0.0430488	0.44	0.51	0.57	1.37	1.28	0.87
4933431E20Rik	855.475	1.02351	0.228446	4.48034	7.45e-06	0.000110169	1.93	2.31	3.28	4.65	4.8	3.9
Mkrn3	263.574	1.0231	0.263703	3.87976	0.000104562	0.00104617	1.8	1.65	4.15	3.01	3.23	3.63
LOC105244208	808.951	1.02201	0.419259	2.43766	0.0147826	0.0570964	13.6	16.5	13.48	30.38	30.71	32.03
Gm29890	62.0979	1.0214	0.399988	2.55358	0.0106623	0.0441556	0.07	0.08	0.14	0.12	0.16	0.14
Bloc1s3	155.27	1.0214	0.469303	2.17641	0.0295247	0.0956744	1.34	2.06	1.74	3.34	3.61	4.38
Idh1	2754.34	1.02088	0.297898	3.42695	0.000610408	0.00448769	15.44	13.32	17.51	38.25	38.58	34.52
Mcee	292.256	1.01959	0.33907	3.00702	0.00263824	0.0145779	6.69	5	7.45	16.02	14.98	14.28
Mgat4a	316.129	1.01919	0.184705	5.51796	3.43e-08	9.41e-07	0.6	0.64	1.22	1.31	1.33	1.45
Mkx	915.432	1.01919	0.226498	4.49978	6.8e-06	0.000102136	3.72	4.6	6.31	8.69	9.33	8.7
Kcnab3	307.948	1.019	0.479158	2.12664	0.0334497	0.105088	1.21	1.69	1.48	4.47	4.37	2.81
Gpr68	485.12	1.01878	0.314114	3.24335	0.00118132	0.00769376	2.08	2.05	2.7	5.01	4.16	5.08
Cep83os	500.706	1.01739	0.40916	2.48654	0.0128993	0.051225	2	2.18	1.94	5.37	4.93	5.88
Tubb2a	6259.35	1.01707	0.166189	6.11997	9.36e-10	3.58e-08	48.9	45.43	78.41	103.79	96.29	103.73
Gm996	292.697	1.0164	0.396836	2.56127	0.0104291	0.0433463	0.91	0.86	1.09	2.38	2.22	1.5
Trim21	636.293	1.01633	0.156364	6.49975	8.05e-11	3.97e-09	3.03	2.51	5.75	6.01	5.5	4.71
Gm33318	209.197	1.01628	0.391786	2.59398	0.00948733	0.0403382	1.75	2.03	2.17	3.08	4.06	3.8
Nfil3	919.738	1.01584	0.179526	5.65846	1.53e-08	4.53e-07	6.31	6.11	9.32	12.45	11.42	11.18
Avl9	21652.8	1.01556	0.192959	5.26309	1.42e-07	3.39e-06	53.89	51.35	76.65	123.65	124.72	117.25
Greb1	1132.99	1.01526	0.283674	3.57897	0.000344957	0.00284003	1.6	1.57	2.03	3.69	3.57	3.46
Adam11	70.6645	1.01463	0.490767	2.06743	0.0386938	0.11679	0.19	0.13	0.3	0.52	0.43	0.29
Dnajc28	224.897	1.01376	0.389581	2.60218	0.00926327	0.0395713	0.84	0.85	0.98	1.82	1.98	1.56
Zbtb37	833.197	1.01345	0.211999	4.78048	1.75e-06	3.1e-05	3.16	3.17	4.69	6.25	7.25	6.47
Eif4ebp3	150.642	1.01283	0.258255	3.92183	8.79e-05	0.000905486	1.53	1.1	2.71	3.4	3.21	3.01
Nxf3	13201.3	1.01068	0.183049	5.52136	3.36e-08	9.26e-07	48.85	50.83	72.77	120.54	122.68	114.53
Gm14391	858.081	1.01065	0.169022	5.97941	2.24e-09	7.93e-08	1.8	2.34	4.92	4.8	4.8	4.56
A930005H10Rik	186.112	1.00993	0.24395	4.13992	3.47e-05	0.000416014	2.67	3.53	5.74	7.41	6.9	5.53
Ak4	1541.42	1.00986	0.411872	2.45187	0.0142114	0.0553249	5.15	5.5	4.25	13.58	13.08	12.83
9130023H24Rik	247.611	1.00874	0.327545	3.07971	0.00207202	0.0120491	0.88	1.23	2.47	2.1	1.88	1.59
LOC102635844	78.7871	1.00667	0.432904	2.32539	0.020051	0.0715212	0.15	0.23	0.58	0.26	0.43	0.19
9330159M07Rik	52.6235	1.00597	0.422174	2.38282	0.0171804	0.0637805	0.14	0.25	0.63	0.52	0.5	0.58
Desi2	3737.34	1.00531	0.23283	4.31781	1.58e-05	0.000210529	14.8	13.7	19.35	33.18	34.79	34.6
Stk32a	3226.94	1.00522	0.251278	4.00043	6.32e-05	0.000686842	10.38	10.3	13.32	22.38	21.86	21.55
Chac1	2379.85	1.00487	0.4698	2.13894	0.0324409	0.10276	23.55	20.03	14.48	56.28	55.14	52.4
Pnmal2	702.463	1.00484	0.40119	2.50463	0.0122578	0.049284	2.42	2.06	2.17	5.12	4.76	4.2
Sdsl	1174.4	1.00424	0.274718	3.65553	0.000256648	0.00224283	12.29	12.14	16.03	30.39	28.8	29.93
Ccdc62	115.542	1.00183	0.366747	2.73167	0.00630146	0.0290949	0.44	0.38	0.85	0.83	0.63	0.81
Zfp458	361.907	1.00098	0.235067	4.25829	2.06e-05	0.000264041	1	1.31	2.18	2.4	2.4	1.97
BC025920	89.2036	0.999108	0.354423	2.81897	0.00481779	0.023385	0.49	0.55	0.93	1.08	0.72	1.2
3830408C21Rik	75.5316	0.999092	0.501833	1.99089	0.0464933	0.133558	0.41	0.53	1.3	1.1	0.94	0.56
Pim2	1042.03	0.998685	0.322387	3.09778	0.00194977	0.011493	7.21	8.02	8.64	20.3	18	16.94
Cdc14b	456.773	0.998621	0.280597	3.55892	0.000372384	0.00301819	1.13	1.26	1.85	2.64	2.56	2.64
Ebf4	331.224	0.997264	0.475771	2.0961	0.0360731	0.110833	1.09	1.72	1.44	3.72	3.61	3.75
Cacng3	1105.42	0.996981	0.480197	2.07619	0.0378762	0.115066	11.89	8.37	6.97	23.13	25.45	25.95
Igf2bp2	106.942	0.99462	0.364659	2.72754	0.00638095	0.0293889	0.28	0.38	0.43	0.61	0.68	0.68
Jakmip2	1818.91	0.994278	0.367794	2.70335	0.00686438	0.0312309	3.82	4.35	3.98	9.31	9.15	9.4
Ppox	727.41	0.994112	0.360151	2.76026	0.0057755	0.0271528	4.69	3.45	4.2	9.78	11.59	10.22
Klf9	339.003	0.991953	0.326761	3.03571	0.00239967	0.0135027	1.65	1.51	1.82	3.27	3.41	2.98
Pfkfb1	411.719	0.991258	0.279132	3.55122	0.000383455	0.00309045	2.39	1.74	3.08	4.02	5.07	6.36
Cntln	1114.09	0.990372	0.142576	6.9463	3.75e-12	2.28e-10	2.25	2.69	4.5	4.81	4.97	4.26
Hyi	190.484	0.989397	0.467081	2.11826	0.0341534	0.106781	2.28	2.19	2.38	7.2	6.12	5.76
Herc6	815.933	0.988214	0.143554	6.88391	5.82e-12	3.46e-10	1.73	2.01	3.79	4.07	4.61	3.94
Mt3	237.002	0.988147	0.416323	2.37351	0.0176201	0.0649643	6.15	6.78	7.56	17.65	23.08	14.32
Irs1	2023.48	0.988017	0.19423	5.08683	3.64e-07	7.85e-06	2.95	3.42	7.78	5.62	6.28	5.54
Trim2	2366.16	0.987283	0.169791	5.81471	6.07e-09	1.97e-07	5.1	4.26	7.92	9.9	10.55	9.61
Mttp	943.003	0.986881	0.15221	6.48368	8.95e-11	4.38e-09	2.53	2.76	5.58	5	5.24	5.41
Ddit3	1993.52	0.986736	0.283656	3.47863	0.00050398	0.00384056	23.32	20.08	27.08	46.47	51.12	40.09
LOC105244007	142.365	0.986123	0.330739	2.98158	0.00286767	0.0155659	0.37	0.5	0.73	0.77	0.99	0.72
Pcdha1	227.452	0.985994	0.528365	2.58274	0.00980185	0.0412575	0.52	0.58	0.68	1.04	1.36	1.29
Gm13528	97.3573	0.985689	0.342058	2.88164	0.00395609	0.0200189	0.29	0.31	0.64	0.7	0.58	0.49
Gm36304	647.254	0.985077	0.272525	3.61463	0.00030078	0.00255203	13.86	15.17	20.02	33.22	30.09	32.23
2310009A05Rik	103.276	0.982847	0.46285	2.12347	0.0337146	0.105747	2.89	5.15	4.68	9.29	7.75	10.75
Gm35588	871.025	0.982741	0.173897	5.65129	1.59e-08	4.7e-07	3.57	4.4	8.17	7.68	8.44	7.73
Gm41032	858.805	0.981377	0.270583	3.6269	0.000286843	0.00246047	4.49	4.71	5.95	10.58	10.03	9.68
Rab39	437.386	0.980799	0.300163	3.26756	0.00108481	0.00720149	2.21	2.38	3.05	5.35	4.5	5.01
Gm39469	404.479	0.980495	0.200301	4.8951	9.83e-07	1.88e-05	2.75	2.7	4.83	5.67	6.5	5.7
Rgs10	277.507	0.978433	0.373211	2.62166	0.0087502	0.037817	3.36	3.36	3.81	8.28	7.93	9.01
Mrgprf	55.4976	0.978248	0.484217	2.02027	0.0433557	0.127025	0.52	0.26	0.56	0.81	0.99	0.8
LOC108169069	158.307	0.978216	0.36676	2.66718	0.00764907	0.0340309	1.89	2.85	5.26	4.16	3.75	3.22
Car7	59.852	0.976849	0.46305	2.1096	0.034893	0.108401	0.27	0.47	0.57	0.78	0.72	0.72
Mecp2	11637.8	0.974677	0.0680691	14.3189	1.67e-46	1.91e-43	15.52	15.08	30.06	30.28	29.48	29
Gm5141	409.562	0.974071	0.205344	4.74361	2.1e-06	3.63e-05	1.82	1.58	3.61	3.28	3.66	2.75
Zyg11a	69.9355	0.973921	0.456337	2.13422	0.0328251	0.103656	0.22	0.17	0.37	0.38	0.42	0.38
Eml6	1263.97	0.9739	0.159658	6.09991	1.06e-09	4e-08	1.79	1.61	2.53	3.61	3.73	3.61
Gm14025	115.367	0.972844	0.340644	2.85589	0.00429159	0.0213797	0.18	0.16	0.4	0.29	0.25	0.3
Irf5	159.968	0.972364	0.321057	3.02863	0.00245664	0.0137871	1.17	0.96	1.59	2.31	1.55	1.63
Gdi1	28169.2	0.97138	0.0849914	11.4292	2.99e-30	1.47e-27	142.6	133.86	267.87	299.14	299.55	272.7
4930555A03Rik	136.222	0.970413	0.433647	2.2378	0.0252344	0.0849058	0.58	1.33	2.08	1.66	2.24	2.33
Sigirr	213.919	0.969238	0.455018	2.13011	0.0331625	0.104467	1.44	2.18	1.83	3.73	4.21	4.15
Tjp3	115.099	0.969235	0.448033	2.16331	0.0305172	0.0979866	0.36	0.53	0.4	0.69	1.05	0.94
Zfp260	2045.63	0.969119	0.123024	7.87749	3.34e-15	3.12e-13	7.87	7.84	16.76	14.78	14.52	15.56
Gabbr1	1888.63	0.969043	0.279876	3.46241	0.00053537	0.00403509	5.49	5.11	6.26	12.51	13.69	12.97
LOC102633596	55.6152	0.968365	0.438573	2.20799	0.027245	0.0898266	0.13	0.18	0.36	0.33	0.28	0.21
Tecpr2	1356.83	0.966146	0.208222	4.63999	3.48e-06	5.67e-05	2.07	2.13	3.22	4.16	4.64	3.96
Gm15446	106.761	0.962709	0.389887	2.4692	0.0135415	0.0533323	0.51	0.7	1.4	0.45	1.42	1.58
Bbs10	142.782	0.961953	0.316513	3.03922	0.00237193	0.0133904	0.72	0.83	1.57	1.42	1.78	1.57
Abcg2	664.027	0.960827	0.329999	2.91161	0.00359576	0.0185627	2.69	4.14	9.12	8.15	6.9	8.28
Gm10516	55.2519	0.960271	0.463409	2.07219	0.0382477	0.115888	0.24	0.32	0.34	0.59	0.54	0.43
Mrs2	4418.29	0.960005	0.235381	4.07852	4.53e-05	0.000519223	11.56	11.02	14.48	25.72	26.06	24.68
Pigc	453.154	0.959998	0.181137	5.29983	1.16e-07	2.85e-06	2.25	2.41	4.02	4.98	4.98	4.57
Snap25	7025.45	0.959854	0.306409	3.13259	0.00173273	0.0104431	45.11	41.46	45.32	99.83	99.76	93.86
Gm15834	278.17	0.95874	0.291952	3.28389	0.00102383	0.00686825	0.65	0.55	1.16	0.88	0.75	0.95
Rnft2	482.954	0.958167	0.217136	4.41275	1.02e-05	0.000143603	1.65	1.41	2.57	3.24	3	2.58
Zfr2	296.798	0.957931	0.264784	3.61778	0.000297145	0.00252368	0.98	1	1.28	1.73	2.31	2.06
Nos1	4666.28	0.95773	0.12139	7.8897	3.03e-15	2.89e-13	5.85	5.23	11.44	10.09	10.85	10.1
Zeb1	3120.18	0.957514	0.223912	4.27629	1.9e-05	0.000247156	7.34	6.87	9.47	14.72	14.01	14.06
Bbs5	313.539	0.957457	0.242858	3.94246	8.07e-05	0.000841576	3.36	2.12	5.57	6.41	5.12	5.92
Rprd1a	1062.46	0.956615	0.167395	5.71473	1.1e-08	3.34e-07	3.14	2.92	4.55	6.64	7.13	6.58
Tmem241	365.095	0.955165	0.393279	2.42872	0.015152	0.0582227	1.61	1.79	1.37	4.12	3.76	3.41
Gm38424	141.404	0.955108	0.379532	2.51654	0.0118512	0.0479634	0.3	0.45	0.48	0.83	0.8	0.57
Fbn1	11171	0.954716	0.399939	2.38715	0.0169795	0.0631847	12.12	12.39	9.44	31.7	30.19	32.56
Rgs7	1423.97	0.952285	0.396242	2.40329	0.0162481	0.0612925	5.9	7.41	4.74	14.77	15.66	12.96
Klhl24	1549.31	0.951977	0.19633	4.84885	1.24e-06	2.3e-05	3.3	3.29	4.91	7.34	7.98	6.21
Mmab	584.561	0.951753	0.344181	2.76527	0.00568759	0.0268122	2.77	2.36	2.95	5.71	5.6	5.42
Zadh2	1454.79	0.95007	0.190542	4.98614	6.16e-07	1.25e-05	6.45	6.82	10.24	14.49	15.72	12.84
Zfp532	1755.17	0.949886	0.281768	3.37117	0.000748508	0.00530897	3.89	3.65	4.24	7.41	7.69	7.78
Rmi1	611.579	0.94862	0.18437	5.14519	2.67e-07	6e-06	2.75	2.37	5.95	5.2	5.16	4.62
Zfp386	1062.68	0.946637	0.172366	5.49201	3.97e-08	1.07e-06	2.76	3.45	5.3	6.24	5.76	6.14
Amt	174.424	0.946616	0.323792	2.92354	0.0034608	0.0179692	1.24	1.26	2.14	3.83	2.29	2.31
Map3k13	1438.55	0.946383	0.268983	3.51837	0.000434204	0.00343352	2.34	2.12	2.86	5.33	4.29	4.33
Asic3	138.828	0.944845	0.322546	2.92933	0.00339692	0.0177027	0.41	0.43	0.55	0.56	0.67	0.79
Gm21992	313.946	0.943709	0.312583	3.01907	0.00253555	0.0141112	3.86	1.49	6.1	2.55	1.72	2.78
Zfp518b	514.997	0.942758	0.26436	3.56619	0.000362212	0.00294546	1.2	1.03	2.89	1.72	1.79	2.2
Lrrc39	82.342	0.942152	0.441065	2.13608	0.0326727	0.103288	0.39	0.37	0.59	0.44	0.44	0.7
Gm40468	95.8212	0.940647	0.37991	2.47597	0.0132874	0.0525058	0.83	1.15	1.21	1.77	1.82	2.19
Trmt2b	559.739	0.940587	0.259173	3.62919	0.000284308	0.00244186	2.49	2.78	5.17	5.05	6.83	4.9
Harbi1	352.713	0.940146	0.238423	3.94318	8.04e-05	0.000839542	3.01	2.02	5.24	4.36	5.02	4.7
Inpp5k	466.605	0.939484	0.423093	2.22051	0.0263839	0.087812	2.19	1.8	1.7	5	4.56	4.58
Prr36	455.424	0.939333	0.417873	2.24789	0.0245831	0.0833008	1.26	1.66	1.37	3.7	2.95	3.09
Inpp4a	1513.65	0.937472	0.254188	3.6881	0.000225932	0.00200806	3.38	3.35	4.43	7.57	8.02	7.76
Hspa2	739.711	0.93744	0.298627	3.13917	0.00169429	0.0102545	4.89	3.64	5.42	8.65	7.9	7.79
A930013F10Rik	324.618	0.937331	0.268111	3.49605	0.000472199	0.00365503	1.55	2.42	4	3.55	4.09	3.45
Efcab12	112.398	0.935747	0.42717	2.19057	0.0284826	0.0929982	0.55	0.41	0.71	1.14	0.8	0.55
Dyrk1b	1056.28	0.935486	0.148558	6.29713	3.03e-10	1.33e-08	1.78	1.83	2.54	3.76	3.86	3.26
Dym	1412.76	0.935291	0.374778	2.49559	0.0125748	0.0503354	6.36	8.07	6.49	18.99	18.78	17.77
Nat8f4	272.753	0.935164	0.244461	3.82542	0.000130551	0.00126468	0.98	1.1	1.7	1.57	1.89	1.53
Cyb5r1	3050.7	0.934432	0.107073	8.72707	2.61e-18	3.91e-16	24.32	23.71	44.18	50.05	52.6	46.2
Zfp882	1097.53	0.934333	0.202285	4.6189	3.86e-06	6.23e-05	2.55	3.19	6.51	5.84	5.06	5.37
LOC108167917	49.877	0.934196	0.455527	2.0508	0.0402862	0.120411	0.1	0.18	0.26	0.29	0.31	0.27
Abcd1	1466.58	0.934115	0.334489	2.79266	0.00522768	0.0249938	4.61	5.53	5.29	12.41	10.95	10.44
Ptp4a1	1442.66	0.933824	0.158886	5.87734	4.17e-09	1.4e-07	4.88	5.12	9.02	11.72	13.06	13.9
D130040H23Rik	374.88	0.933819	0.20657	4.52059	6.17e-06	9.39e-05	2.18	2.94	5.48	5.39	4.72	4.81
Bcam	208.77	0.933061	0.414159	2.25291	0.024265	0.0825318	1.32	0.89	1.08	2.65	2.67	2.28
Lrrc3	1048.41	0.932463	0.212874	4.38035	1.18e-05	0.000162689	3.93	3.05	5.5	6.67	6.68	7.59
Cox5b	9400.11	0.931894	0.3022	3.0837	0.00204443	0.0119209	240.14	237.95	243.98	599.67	601.29	574.98
Adam23	2768.71	0.928089	0.425789	2.17969	0.0292803	0.0950974	5.61	5.72	3.96	14.83	14.53	14.94
Kcnu1	153.673	0.927586	0.300322	3.08864	0.00201077	0.0117685	0.39	0.59	0.9	0.82	1.13	1.01
Snrpn	3131.75	0.927586	0.181898	5.09948	3.41e-07	7.4e-06	29.06	24.19	38.54	44.9	27.58	36.52
Ggn	74.9552	0.926797	0.450236	2.05847	0.0395451	0.118732	0.37	0.79	0.58	0.86	0.82	0.81
Igip	150.068	0.925509	0.250111	3.70039	0.000215267	0.00192822	2.3	2.43	4.17	4.88	5.07	4.4
Zscan26	2924.25	0.925455	0.146595	6.31303	2.74e-10	1.21e-08	9.4	10.38	16.28	20.69	20.35	20.55
Dnajc18	974.085	0.925167	0.268631	3.44401	0.000573147	0.00426563	2.55	2.83	3.21	5.73	5.94	5.18
Mllt11	2742.8	0.923649	0.15056	6.13475	8.53e-10	3.31e-08	24.85	24.33	55.17	43.53	40.8	41.73
Gm14326	987.238	0.922213	0.132057	6.98344	2.88e-12	1.79e-10	1.68	1.88	4.62	3.86	3.99	3.49
Gbgt1	290.777	0.922172	0.432245	2.13345	0.0328882	0.103769	1.29	1.4	1.23	3.41	2.68	3.29
2010320M18Rik	71.0674	0.921228	0.420014	2.19333	0.0282838	0.092457	1.96	1.33	2.9	3.3	2.08	2.9
Gm364	12689.6	0.920821	0.0959326	9.59862	8.1e-22	1.99e-19	94.14	89.47	148.68	232.99	239.15	241.03
Tshz1	1019.48	0.918968	0.163919	5.60624	2.07e-08	5.93e-07	2.49	2.39	4	4.24	4.57	4.53
Ubqln2	14643.6	0.918269	0.365821	2.51016	0.0120678	0.0486529	66.16	68.08	57.13	151.64	147.43	146.74
Lenep	100.841	0.918	0.329625	2.78498	0.00535303	0.0254798	1.29	1.52	4.1	2.52	2.44	3.39
Fsbp	235.233	0.917732	0.349312	2.62725	0.0086077	0.037355	1.5	0.68	2.53	1.93	1.53	1.64
Olfml2b	1257.24	0.917545	0.421159	2.17862	0.02936	0.0952662	5.61	4.92	3.63	12.43	11.81	11.06
Ikbkg	4682.67	0.916994	0.109616	8.3655	5.99e-17	7.2e-15	9.77	9.06	16.49	20.62	19.09	18.63
LOC108167344	1026.3	0.916819	0.172269	5.32201	1.03e-07	2.56e-06	4.46	4.55	9.77	7.96	6.98	7.53
Rpl31	36076.8	0.91666	0.182875	5.0125	5.37e-07	1.11e-05	545.48	487.44	715.21	1259.37	1239.04	1292.97
Stxbp5l	1048.52	0.916491	0.207362	4.41978	9.88e-06	0.000139582	1.15	1.29	1.7	2.67	2.63	2.49
Ganc	657.721	0.915303	0.236001	3.87839	0.000105151	0.00105011	1.52	1.4	2.07	3.47	3.86	3.22
AW209491	782.472	0.913899	0.299854	3.04781	0.00230516	0.0131471	6.07	5.67	6.7	11.65	11.97	12.06
Dopey2	1017.49	0.913894	0.177731	5.14201	2.72e-07	6.09e-06	2.24	1.73	3.88	4.48	5.09	4.21
Arhgap12	2244.11	0.91251	0.270697	3.37097	0.000749053	0.00531065	6.72	6.16	7.32	14.26	13.88	13.11
Sp4	1388.66	0.911852	0.138545	6.58161	4.65e-11	2.4e-09	2.57	2.57	5.03	5.43	4.38	4.91
Gm9385	163.308	0.911536	0.312053	2.92109	0.00348804	0.0180942	4.6	4.23	6.46	7.34	7.22	9.01
Slmo1	486.48	0.910919	0.266413	3.41919	0.000628072	0.00458711	3.33	2.53	3.92	6.87	7.88	6.65
Taf7	873.658	0.910829	0.144631	6.29762	3.02e-10	1.33e-08	4.43	4.32	8.77	7.89	7.7	7.43
Pcnx2	1463.52	0.909165	0.313049	2.90423	0.00368163	0.0188766	2.13	2.69	2.58	5.52	6.05	5
Gm29543	73.7996	0.908943	0.393321	2.31094	0.0208359	0.0736341	0.98	0.62	2.41	1.99	1.48	2.14
Ncan	1272.47	0.908294	0.250707	3.62293	0.000291286	0.00248619	2.88	2.02	5.34	3.94	3.68	3.63
Rbpjl	82.31	0.907225	0.358946	2.52747	0.0114889	0.0468681	0.22	0.31	0.38	0.67	0.7	0.77
Fbll1	425.111	0.905522	0.31425	2.88154	0.00395743	0.0200189	5.45	4.39	6.22	9.84	9.81	9.9
Mst1r	473.318	0.904806	0.227213	3.98218	6.83e-05	0.000735283	1.34	1.84	2.37	3.62	3.2	3.24
Ccdc136	2827.26	0.903979	0.252715	3.57707	0.000347461	0.00285792	7.98	6.93	9.09	15.25	14.55	13.61
Zfp759	372.607	0.902387	0.369583	2.44164	0.0146209	0.0566244	1.82	1.09	1.38	3.29	3.13	3.13
Tmco4	439.186	0.902369	0.389637	2.31592	0.0205626	0.0729828	1.4	1.49	1.33	3.69	3.28	3.07
Nudt22	271.903	0.901899	0.416399	2.16595	0.0303151	0.0975194	3.97	5.18	3.7	9.67	9.35	9.29
Trpm2	1483.17	0.901801	0.109257	8.25395	1.53e-16	1.77e-14	3.51	3.83	6.97	7.66	7.55	6.48
Lyrm5	561.165	0.901088	0.252488	3.56883	0.000358575	0.00292566	7.03	6.36	9.01	14.24	16.37	15.66
Pgm2	3428.39	0.899816	0.389305	2.31134	0.020814	0.0736022	20.01	19.34	15.17	47.3	41.61	44.61
Kyat1	490.299	0.898878	0.440434	2.04089	0.0412616	0.122462	3.29	2.22	1.73	7.1	6.55	6.17
Sdc4	115.43	0.898539	0.427875	2.1	0.0357285	0.110136	0.65	0.71	0.82	1.62	1.87	1.26
Malt1	293.035	0.897569	0.272513	3.29367	0.000988879	0.00668809	0.89	0.84	1.44	1.5	1.97	1.4
Plxnc1	3955.18	0.897533	0.378275	2.3727	0.0176585	0.0650223	7.47	7.54	5.86	17.08	17.77	17.23
Bcl6b	176.48	0.897155	0.359514	2.49547	0.0125792	0.0503372	0.98	0.61	1.72	1.36	1.69	1.18
Cyp51	7608.94	0.897068	0.251426	3.56792	0.000359827	0.0029316	27.53	24.73	31.14	59.12	59.28	55.74
Rwdd3	147.145	0.89702	0.298517	3.00493	0.00265645	0.0146552	1.48	1.97	4.07	2.46	2.14	2.3
Cacng4	197.545	0.896836	0.443767	2.02096	0.0432839	0.12698	2.88	2.61	3.07	7.52	7.08	6.04
Tceanc	567.599	0.896439	0.209822	4.27238	1.93e-05	0.000250935	2.64	2	3.31	4.52	4.75	4.96
Fam162a	2354.79	0.896144	0.401769	2.2305	0.0257145	0.0861028	45.33	37.47	31.71	101.97	103.5	102.73
Fads1	10216.6	0.893226	0.272848	3.27371	0.00106144	0.0070627	42.89	39.61	46.73	92.64	93	89.29
Tmc4	137.111	0.892603	0.381885	2.33736	0.0194205	0.0698659	0.74	0.61	0.91	1.67	1.76	1.38
Zkscan3	1538.46	0.891891	0.165035	5.40424	6.51e-08	1.68e-06	8.11	8.23	13.24	16.1	15.43	16.65
Arl14ep	2920.65	0.89173	0.202587	4.40172	1.07e-05	0.000149152	13.13	14.63	18.62	29.27	29.35	28.62
Ccdc181	568.986	0.891356	0.303999	2.9321	0.0033668	0.017598	3.28	2.91	3.77	6.28	5.88	5.79
LOC108167848	282.965	0.889731	0.261342	3.40447	0.000662934	0.00480502	0.87	0.81	1.24	1.83	1.35	1.71
4732440D04Rik	78.9846	0.889223	0.436277	2.0382	0.0415294	0.123087	0.26	0.22	0.3	0.54	0.65	0.48
Cd40	512.266	0.889139	0.199927	4.44731	8.7e-06	0.000124576	4.19	3.28	6.79	7.95	7.81	6.6
Ptprv	357.131	0.887129	0.330232	2.68638	0.00722309	0.032519	0.7	0.5	0.79	1.34	1.4	0.98
Hsd17b7	2899.96	0.886934	0.277919	3.19133	0.00141618	0.00886761	11.25	11.76	12.5	26.21	26.18	27.04
C330018D20Rik	407.495	0.885254	0.169153	5.23344	1.66e-07	3.9e-06	4.47	4.69	9.07	8.93	7.31	9.27
Gm31805	112.079	0.8839	0.360436	2.45231	0.0141943	0.0552957	0.33	0.38	0.62	0.81	0.51	0.55
Gaa	19066.8	0.882668	0.280477	3.14703	0.00164938	0.010044	69.96	66.41	74.2	161.14	156.63	148.96
Ankrd24	737.293	0.881237	0.374722	2.35171	0.0186875	0.0678961	2.23	2.3	2.12	3.99	3.34	3.26
Dcun1d4	1966.06	0.880965	0.0994637	8.85716	8.21e-19	1.33e-16	7.55	7.22	13.5	14.66	15.83	15.02
Tmem194b	429.281	0.878922	0.178877	4.91356	8.94e-07	1.73e-05	1.95	2	3.93	4.21	3.92	3.83
B930095G15Rik	1408	0.877522	0.135243	6.48848	8.67e-11	4.25e-09	2.32	2.03	4.42	4.15	3.8	4.04
Gfra2	127.483	0.876676	0.294364	2.9782	0.00289943	0.0156987	0.51	0.53	0.82	0.87	1.11	0.86
Gm14305	157.785	0.876253	0.289852	3.02311	0.00250192	0.0139866	0.9	0.75	1.47	1.56	1.61	1.22
[truncated: 2,190 more rows]
