# Supplementary material for: Wiz regulates clustered protocadherin genes by restricting CTCF/cohesin loop extrusion in a genomic-distance biased manner
Source: PLoS Genet. 2026 Jul 16;22(7):e1012242. doi: 10.1371/journal.pgen.1012242 (PMC13395409; doi:10.1371/journal.pgen.1012242)
Supplement: S3 Table — (XLSX) [file pgen.1012242.s012.xlsx]

## Sheet: upregulatedFPKM
S3 Table. Differentially expressed genes (DEGs) in WizcKO compared to Wizf/f mouse cortices. 7,607 DEGs were identified by DESeq2. 3,407 upregulated and 4,200 downregulated genes are highlighted in red and green, respectively.
Gene	baseMean	log2FoldChange	lfcSE	stat	pvalue	padj	RNA-seq expression levels (FPKM)
							Wizf/f_r1	Wizf/f_r2	WizcKO_r1	WizcKO_r2
Gm38495	226.592	24.5037	4.78498	5.12095	3.04e-07	1.03e-06	5.65	5.24	5.6	4.15
Fezf1	843.882	13.1021	1.44575	9.06251	1.27e-19	8.12e-19	0	0	13.03	13.28
Sim1	543.289	12.4681	1.4479	8.61118	7.23e-18	4.3e-17	0	0	2.39	2.61
LOC108169135	539.997	12.4582	1.44754	8.60647	7.53e-18	4.47e-17	0.01	0.03	4.57	4.57
Hmx3	361.913	11.8789	1.4499	8.19291	2.55e-16	1.43e-15	0	0	5.26	5.82
LOC105245152	117.192	10.2545	1.46731	6.98862	2.78e-12	1.28e-11	0.01	0.01	0.9	0.93
Pmfbp1	94.6922	9.94534	1.47365	6.74878	1.49e-11	6.6e-11	0.01	0.01	0.43	0.43
Sim2	93.0641	9.92451	1.47627	6.72267	1.78e-11	7.87e-11	0	0.03	0.82	0.98
Prdm13	86.2139	9.80134	1.48907	6.58221	4.64e-11	2e-10	0	0	0.92	0.62
Skor2	75.4107	9.61491	1.4832	6.48254	9.02e-11	3.83e-10	0	0	0.72	0.67
Gm16551	74.0049	9.58688	1.48452	6.4579	1.06e-10	4.49e-10	0	0.02	0.81	0.78
Sox14	72.0419	9.5465	1.48713	6.41942	1.37e-10	5.75e-10	0	0	1.37	1
Setdb2-phf11c	67.3424	9.45243	2.58323	3.65916	0.000253047	0.000655799	0	0	0	0
Cyp19a1	63.9211	9.38029	1.49178	6.28797	3.22e-10	1.33e-09	0	0	0.84	0.81
Gm21948	63.6373	9.36323	1.50329	6.22851	4.71e-10	1.92e-09	0	0	0	0
Gm35850	63.6072	9.3623	1.50438	6.22334	4.87e-10	1.99e-09	0	0.01	0.65	0.4
A730036I17Rik	49.7011	9.01545	1.508	5.97841	2.25e-09	8.81e-09	0	0	0.43	0.44
C130060K24Rik	42.8013	8.80309	1.52228	5.78282	7.35e-09	2.79e-08	0	0	0.47	0.57
Prn	42.7307	8.79571	2.67746	3.28509	0.0010195	0.00245836	0	0	0	0
Calcr	779.579	8.70408	1.81393	4.79846	1.6e-06	5.12e-06	0	0.02	7.52	7.87
Corin	39.5437	8.67997	1.53261	5.66351	1.48e-08	5.51e-08	0.03	0.01	0.34	0.24
Tex16	35.7033	8.52685	1.56672	5.4425	5.25e-08	1.87e-07	0	0.02	0.29	0.13
Gm42386	34.2855	8.48059	1.5445	5.49084	4e-08	1.44e-07	5.51	2.93	3.87	5.58
Six6	32.1558	8.39369	1.55991	5.38088	7.41e-08	2.62e-07	0	0	0.25	0.34
Bpifb1	30.6854	8.31851	1.55901	5.33575	9.51e-08	3.33e-07	0.03	0	0.56	0.57
Glp1r	29.2842	8.25426	1.56638	5.26963	1.37e-07	4.73e-07	0.05	0	0.52	0.54
Sprr1a	29.3653	8.25092	1.56948	5.25712	1.46e-07	5.05e-07	0	0	1.32	1.23
Gm14696	28.8216	8.23683	1.57894	5.21669	1.82e-07	6.24e-07	0	0	0.13	0.19
Fbxw13	28.787	8.22977	1.56912	5.24482	1.56e-07	5.39e-07	0	0	0.44	0.71
Pax8	27.8874	8.19104	1.59143	5.14695	2.65e-07	8.99e-07	0	0.02	0.21	0.36
Otp	1659.51	8.16924	0.314511	25.9745	9.63e-149	4.48e-147	0.05	0.05	30.43	29.59
Fgf8	27.548	8.155	1.59023	5.12819	2.93e-07	9.89e-07	0.06	0.06	1.15	0.78
Gm32061	26.0656	8.08556	1.58462	5.10253	3.35e-07	1.13e-06	0	0	0.3	0.31
Cckar	25.217	8.03755	1.59031	5.05407	4.33e-07	1.45e-06	0	0.04	0.28	0.21
Gm37013	136.913	8.02478	1.0515	7.63171	2.32e-14	1.19e-13	0	0.82	0.68	0.94
Ano7	24.4585	7.99616	1.5983	5.00293	5.65e-07	1.87e-06	0	0	0.2	0.24
5730403I07Rik	24.424	7.9874	1.59725	5.00072	5.71e-07	1.89e-06	0	0	0.42	0.4
Gm3500	23.7511	7.94699	1.60267	4.9586	7.1e-07	2.34e-06	0	0.07	0.33	0.3
Gm31976	23.4943	7.93962	1.60865	4.93557	7.99e-07	2.62e-06	0	0	0.69	1.09
Nccrp1	23.3141	7.92246	1.60489	4.93644	7.96e-07	2.61e-06	0.06	0	0.54	0.44
Krt15	22.9371	7.90334	1.61058	4.90714	9.24e-07	3.02e-06	0.11	0.12	0.25	0.33
Gm31227	21.9684	7.83656	1.61711	4.84603	1.26e-06	4.06e-06	0	0	0.48	0.41
Gm35422	20.4169	7.72929	1.63434	4.72931	2.25e-06	7.13e-06	0	0.08	0.26	0.36
Gm33576	19.9453	7.6906	1.65001	4.66093	3.15e-06	9.82e-06	0	0	1.51	0.84
Ush2a	19.7951	7.67538	1.67613	4.57923	4.67e-06	1.44e-05	0.01	0	0.04	0.03
Gm38165	18.93	7.62769	1.65701	4.60329	4.16e-06	1.29e-05	0	0	0.97	1.71
Hsd17b1	18.6897	7.59969	1.65894	4.58104	4.63e-06	1.43e-05	0.03	0	0.61	0.38
LOC108168977	18.4074	7.59236	1.68457	4.507	6.58e-06	2e-05	0	0.04	0.23	0.42
Gm32443	18.3728	7.58259	1.6614	4.56398	5.02e-06	1.54e-05	0	0.02	0.17	0.12
LOC108168208	17.4687	7.51393	1.68492	4.45953	8.21e-06	2.48e-05	0.03	0.03	0.24	0.4
Calm4	17.4341	7.50282	1.67389	4.48226	7.39e-06	2.24e-05	0	0	0.64	0.83
D330025C20Rik	17.4296	7.49548	1.68801	4.44042	8.98e-06	2.69e-05	0	0	0.21	0.16
Cyp2a5	17.3185	7.49547	1.67589	4.47253	7.73e-06	2.34e-05	0	0	0.26	0.34
Krt6a	17.344	7.49153	1.67994	4.4594	8.22e-06	2.48e-05	0	0	0.23	0.18
Gm30633	17.2839	7.48414	1.68749	4.43509	9.2e-06	2.76e-05	0.02	0	0.19	0.13
Adam7	17.2239	7.47696	1.69797	4.40347	1.07e-05	3.17e-05	0.02	0.02	0.18	0.07
Gm34552	16.7913	7.44986	1.68445	4.42273	9.75e-06	2.91e-05	0.08	0.35	1.48	1.81
Sptlc3	16.6201	7.44199	1.69915	4.37983	1.19e-05	3.52e-05	0.03	0.03	0.2	0.29
Gm35823	16.7568	7.43842	1.70064	4.3739	1.22e-05	3.61e-05	0	0.14	0.83	0.32
Gm6729	16.2987	7.41445	1.70753	4.3422	1.41e-05	4.16e-05	0	0	0.06	0.06
Kir3dl2	16.2942	7.4068	1.69342	4.37386	1.22e-05	3.61e-05	0	0	0.21	0.25
Apela	16.2897	7.39889	1.70436	4.34116	1.42e-05	4.17e-05	0.14	0.07	0.75	0.36
Gm35325	16.2551	7.38945	1.75217	4.21732	2.47e-05	7.11e-05	0	0	0.7	0.26
Gm27243	15.8872	7.37462	1.70633	4.32192	1.55e-05	4.54e-05	0	0.12	0.61	0.6
Fmo4	15.7715	7.36627	1.71498	4.29524	1.75e-05	5.09e-05	0.04	0.08	0.16	0.3
Slc16a5	15.7625	7.35033	1.71888	4.27623	1.9e-05	5.53e-05	0	0	0.27	0.3
H2-Eb2	15.728	7.34119	1.77559	4.13452	3.56e-05	0.000100798	0	0	0.5	0.09
Gm32069	15.5522	7.32476	1.78413	4.10551	4.03e-05	0.000113651	0.03	0	0.51	0.14
Rax	15.2489	7.32286	1.76048	4.15957	3.19e-05	9.07e-05	0	0	0.17	0.55
Nrl	14.9229	7.28636	1.73274	4.20512	2.61e-05	7.49e-05	0.04	0	0.35	0.44
Wt1	14.9485	7.28234	1.72075	4.23207	2.32e-05	6.68e-05	0.02	0	0.17	0.14
Mcoln3	14.576	7.25803	1.77954	4.07861	4.53e-05	0.000127093	0.07	0.14	0.14	0.41
Gm31141	14.6571	7.25608	1.72883	4.19711	2.7e-05	7.75e-05	0	0	0.28	0.31
Shox2	14.546	7.25423	1.77019	4.098	4.17e-05	0.000117239	0	0	0.11	0.2
LOC105242736	14.7938	7.25407	1.77603	4.08442	4.42e-05	0.000124043	0	0.28	0.99	0.61
Vrtn	14.6526	7.24739	1.7347	4.17789	2.94e-05	8.4e-05	0	0	0.18	0.14
Krt90	14.4468	7.22525	1.74539	4.13962	3.48e-05	9.86e-05	0	0	0.11	0.14
Crct1	14.3312	7.21597	1.74092	4.14492	3.4e-05	9.65e-05	0	0	1.66	1
LOC108167984	14.139	7.21582	1.82124	3.96204	7.43e-05	0.000203912	0.04	0	0.04	0.33
Otog	14.3822	7.21152	1.82194	3.95816	7.55e-05	0.000207076	0	0	0.06	0.02
Gm29879	14.0188	7.20045	1.77963	4.04605	5.21e-05	0.000145199	0	0	0.46	0.41
Chil5	13.6073	7.15481	1.77275	4.03601	5.44e-05	0.000151234	0.01	0.02	0.06	0.1
Galr3	13.7139	7.14731	1.77924	4.01705	5.89e-05	0.000163261	0.06	0	0.65	0.34
Rad21l	13.4916	7.14459	1.78939	3.99275	6.53e-05	0.000179939	0.04	0.05	0.05	0.19
Gm26697	13.5427	7.13666	1.75713	4.06154	4.88e-05	0.000136312	0.07	0.15	0.33	0.21
LOC102636024	13.5126	7.13194	1.76044	4.05122	5.1e-05	0.000142199	0.05	0	0.37	0.3
Gm1604b	13.397	7.12217	1.76007	4.04654	5.2e-05	0.000144932	0	0.16	0.19	0.16
Gm32773	13.3114	7.11718	1.76353	4.03575	5.44e-05	0.00015136	0	0	0.09	0.11
Gm34081	13.1101	7.1016	1.78973	3.96797	7.25e-05	0.000199099	0	0.03	0.06	0.14
Rspo4	13.1056	7.09276	1.76797	4.01181	6.03e-05	0.000166698	0	0	0.19	0.24
Hba-x	13.02	7.08754	1.77628	3.99012	6.6e-05	0.000181861	0	0.14	0.77	1.26
4930442E04Rik	12.9089	7.08392	1.84384	3.84195	0.000122061	0.000327249	0.07	0	0.19	0.47
Grhl2	13.0456	7.08297	1.77102	3.99938	6.35e-05	0.000175188	0.01	0	0.09	0.05
Alox12b	12.9855	7.07321	1.77884	3.9763	7e-05	0.000192443	0	0	0.21	0.14
5730412P04Rik	12.613	7.04632	1.80835	3.89655	9.76e-05	0.000264585	0	0	0.28	0.48
Glra1	12.5529	7.03676	1.79691	3.91604	9e-05	0.000244948	0	0.02	0.1	0.18
Zp1	12.4027	7.01154	1.78996	3.91716	8.96e-05	0.000243844	0.06	0	0.17	0.11
Gfra3	12.4838	7.00911	1.84202	3.80513	0.000141731	0.000377283	0.03	0.03	0.32	0.1
Pkp1	12.3171	7.00602	1.79553	3.90192	9.54e-05	0.000259033	0.02	0.01	0.06	0.08
Gm34385	12.1069	6.96987	1.81575	3.83856	0.000123758	0.000331561	0	0.15	0.65	0.54
Gm5936	11.9912	6.95866	1.81042	3.84366	0.000121213	0.000325168	0	0.03	0.13	0.07
Ankrd2	11.9612	6.95346	1.81656	3.82782	0.000129283	0.000345501	0	0.05	0.26	0.17
6430710C18Rik	11.79	6.94172	1.81233	3.83027	0.000128003	0.000342365	0	0	0.3	0.23
Gm33404	11.5842	6.91418	1.81873	3.80166	0.000143729	0.000382203	0	0	0.17	0.16
Gm41190	11.5286	6.91348	1.83158	3.7746	0.000160264	0.000423473	0	0.02	0.19	0.22
Gm5640	11.6097	6.90948	1.83355	3.76836	0.000164323	0.000433589	0.01	0.02	0.11	0.08
Mpz	11.4085	6.89167	1.82552	3.77517	0.000159896	0.000422572	0	0.03	0.24	0.22
Tex11	11.404	6.88173	1.8524	3.71503	0.000203183	0.000531582	0	0.05	0.16	0.02
Gm10364	11.1817	6.87633	1.90103	3.61715	0.000297864	0.000765898	0	0	0.15	0.33
Gm35894	11.1727	6.85757	1.83952	3.72792	0.000193068	0.00050606	0	0	0.14	0.11
B3gnt6	11.0826	6.841	1.86241	3.67319	0.00023954	0.000622152	0.03	0.03	0.29	0.1
Gm34538	10.8813	6.82199	1.84795	3.69164	0.000222809	0.000580504	0.01	0	0.02	0.03
Gm40576	10.8768	6.81205	1.88542	3.61302	0.00030265	0.000777819	0	0	0.07	0.04
LOC108168287	10.5299	6.77362	1.86482	3.63232	0.000280889	0.000724619	0.01	0.02	0.07	0.05
Hmx2	226.051	6.74492	0.542276	12.4382	1.62e-35	1.67e-34	0.02	0.02	4	4.24
9530036O11Rik	10.2085	6.72973	1.87923	3.58112	0.000342128	0.000873006	0	0	0.06	0.06
Krt5	10.1484	6.71751	1.88964	3.55492	0.0003781	0.000960229	0	0.02	0.17	0.09
Gm32509	9.97717	6.70322	1.89591	3.53562	0.000406822	0.00102946	0.01	0	0.04	0.05
Gm40416	9.97265	6.69177	1.90044	3.52117	0.000429652	0.00108419	0	0.04	0.24	0.15
Gm30272	9.88705	6.68446	1.89499	3.52744	0.000419594	0.00106047	0.04	0.04	0.21	0.16
Gm40575	9.85701	6.67814	1.89854	3.51751	0.000435616	0.00109874	0	0	0.17	0.13
Sall4	9.80144	6.67715	1.90415	3.50662	0.00045383	0.00114149	0	0.01	0.06	0.08
Gm40135	9.6858	6.6632	1.92145	3.4678	0.000524733	0.00131192	0	0	0.08	0.15
2310045n01rik-mef2b	9.71133	6.65806	1.90476	3.49548	0.000473207	0.00118797	0	0	0.2	0
Ugt2a1	9.51007	6.63642	1.92971	3.43907	0.000583724	0.00145056	0	0	0.06	0.11
LOC108169119	9.6167	6.6304	2.01702	3.28723	0.00101179	0.00244109	0.03	0.04	0.25	0.06
Gm40007	9.2998	6.5906	1.93958	3.39795	0.000678922	0.00167354	0.02	0.02	0.11	0.06
Gm38940	9.1331	6.5846	2.01356	3.27014	0.00107495	0.00258406	0	0.48	0.41	2
Utf1	9.15863	6.58131	1.94753	3.37931	0.000726673	0.00178511	0	0	0.3	0.45
Krt14	9.23972	6.57767	1.96331	3.3503	0.00080723	0.00197247	0	0.04	0.3	0.09
4833422M21Rik	9.26525	6.57613	2.06443	3.18544	0.00144533	0.00340824	0	0	0.43	0.03
Gm34588	9.07302	6.57247	1.98249	3.31527	0.000915553	0.00222078	0	0.03	0.02	0.06
LOC102642435	9.09855	6.56793	1.94155	3.38283	0.000717441	0.00176378	0	0	0.08	0.08
Cnksr1	8.83722	6.53081	1.97277	3.31049	0.000931344	0.0022552	0.04	0.06	0.09	0.19
Gm21814	8.78165	6.52765	2.03122	3.21366	0.00131053	0.00311252	0.03	0.03	0.04	0.18
Gm39400	8.91832	6.52717	1.97956	3.29728	0.00097625	0.00235912	0	0	0.41	0.22
Gm39444	8.80718	6.52401	1.96722	3.31636	0.000911998	0.00221311	0	0	0.12	0.21
Gast	8.91381	6.51999	2.1239	3.06982	0.00214187	0.00492348	0	0	1.02	0.22
Gm31587	8.72157	6.51492	2.00092	3.25596	0.0011301	0.00270912	0	0	0.09	0.22
Gm30783	8.85824	6.5142	2.0148	3.23318	0.00122421	0.00291733	0.05	0	0.15	0.04
1700016G14Rik	8.71706	6.50301	1.965	3.30943	0.000934863	0.00226299	0	0	0.16	0.23
Gm19583	8.65699	6.48885	1.97574	3.28426	0.0010225	0.0024648	0	0	0.3	0.23
Mtnr1a	8.60142	6.48741	1.97527	3.28431	0.00102231	0.00246461	0	0	0.14	0.26
Gm34785	8.54585	6.48525	2.01085	3.22514	0.00125912	0.00299704	0	0	0.03	0.08
Csrp3	8.48577	6.47146	1.99363	3.24606	0.00117013	0.00279674	0	0	0.08	0.33
Irs4	2448.53	6.47099	0.397972	16.2599	1.9e-59	3.16e-58	0.1	0.2	14.25	13.85
Hrnr	8.56687	6.468	2.01294	3.2132	0.00131263	0.00311684	0	0	0.05	0.02
Fasl	8.45573	6.46434	1.98906	3.24994	0.00115428	0.00276297	0	0	0.07	0.17
Gm4349	8.31005	6.44083	2.00491	3.21252	0.00131575	0.0031233	0	0	0.08	0.27
Gm19639	8.36111	6.43075	2.05251	3.13312	0.0017296	0.00403424	0	0.06	0.37	0.12
H2-Bl	8.24997	6.42618	1.99951	3.21387	0.00130958	0.00311091	0	0	0	0.13
Gm4681	8.21993	6.41874	2.0008	3.20809	0.00133619	0.00316878	0	0.02	0.08	0.13
Gm4450	8.24546	6.41341	2.03207	3.1561	0.00159895	0.00374813	0	0	0.17	0.08
B230323A14Rik	8.18989	6.41125	2.00478	3.19798	0.00138395	0.00327446	0	0	0.08	0.13
LOC108167919	8.13433	6.40955	2.01682	3.17805	0.00148268	0.00348973	0	0	0.03	0.05
Tmem114	8.13433	6.40955	2.01682	3.17805	0.00148268	0.00348973	0	0.08	0.15	0.17
Krt25	8.15985	6.40377	2.01159	3.18344	0.00145536	0.00343044	0	0	0.18	0.14
Onecut3	196.911	6.40241	1.92635	3.3236	0.000888622	0.00216127	0.03	0	1.18	1.21
Gm29398	8.12982	6.39633	2.02139	3.16433	0.00155442	0.00364981	0	0.06	0.13	0.09
LOC108169137	8.15534	6.39301	2.10484	3.03728	0.00238721	0.00544358	0	0	0.11	0.03
Wdr72	8.01868	6.39239	2.04384	3.12763	0.0017622	0.00410401	0.03	0	0.03	0.06
LOC108168981	8.06974	6.38172	2.05122	3.11119	0.00186338	0.00431989	0	0.01	0.06	0.02
Zfp972	7.95409	6.36416	2.03857	3.12187	0.00179706	0.00417688	0	0	0.46	0.04
Jchain	7.89853	6.36226	2.0266	3.13937	0.00169309	0.00395481	0	0	0.11	0.12
LOC102640923	7.89853	6.36226	2.0266	3.13937	0.00169309	0.00395481	0	0	0.18	0.16
Gm11578	7.97962	6.36116	2.13269	2.98269	0.00285726	0.00642954	0	0	0.42	0.06
Gm12532	7.86849	6.3545	2.02951	3.13104	0.00174186	0.00406074	0.05	0.03	0.09	0.09
Gm2721	7.86849	6.3545	2.02951	3.13104	0.00174186	0.00406074	0.08	0.04	0.21	0.22
LOC108167571	7.81292	6.35254	2.0478	3.10213	0.00192133	0.00444419	0.08	0.08	0.19	0.47
Ces4a	7.89401	6.34934	2.07175	3.06472	0.00217872	0.00500206	0.02	0.02	0.08	0.07
4933423P22Rik	7.83845	6.34672	2.0354	3.11817	0.00181977	0.00422576	0.01	0	0.08	0.05
B230312C02Rik	7.78288	6.34487	2.04266	3.10618	0.00189522	0.00438739	0	0	0.19	0.18
Gm36906	7.69727	6.3345	2.08012	3.04526	0.00232481	0.00531204	0.02	0.02	0.04	0.1
Gm27008	7.77837	6.33127	2.05689	3.07808	0.00208338	0.00479538	0	0	0.16	0.07
Gm33214	7.69276	6.32129	2.04518	3.09082	0.00199605	0.00460519	0	0.15	0.15	0.06
4930593C16Rik	7.71829	6.31625	2.09384	3.01658	0.00255643	0.00580126	0	0.15	1.05	0.25
Gm30513	7.68825	6.30903	2.12019	2.97568	0.00292338	0.00656785	0.04	0.04	0.28	0.07
LOC108167436	7.55159	6.30836	2.10794	2.99267	0.00276548	0.00623985	0	0.03	0.02	0.1
LOC108168479	7.54708	6.29539	2.05699	3.06049	0.00220972	0.00506956	0.06	0	0.25	0.27
AI606473	911.413	6.29271	0.235001	26.7773	5.93e-158	3e-156	0.21	0.16	13.78	13.47
Pla2g2f	7.46147	6.28522	2.07542	3.02841	0.00245842	0.00559572	0.02	0.02	0.08	0.12
LOC101056073	7.43143	6.27717	2.07159	3.03012	0.00244453	0.00556695	0.03	0	0.11	0.15
Gm34877	7.51253	6.27512	2.14726	2.92239	0.00347356	0.00771469	0	0	0.25	0.09
Gm41149	7.45696	6.27118	2.08166	3.01259	0.00259028	0.00587453	0.1	0	0.16	0.06
Gm35752	7.42692	6.26323	2.09729	2.98634	0.0028234	0.00635906	0	0	0.19	0.07
Gm11733	7.37136	6.26078	2.07359	3.0193	0.0025336	0.00575178	0	0	0.12	0.1
Gm34121	7.37136	6.26078	2.07359	3.0193	0.0025336	0.00575178	0	0	0.19	0.22
Gm40329	7.37136	6.26078	2.07359	3.0193	0.0025336	0.00575178	0	0	0.1	0.21
Gm13154	7.31579	6.25845	2.097	2.98448	0.00284063	0.00639596	0	0	0.05	0.11
LOC108168797	7.34132	6.25252	2.0795	3.00673	0.00264071	0.00597808	0	0.02	0.09	0.05
4930455G09Rik	7.28575	6.25034	2.09045	2.98995	0.00279025	0.00629008	0	0	0	0.39
Redrum	7.36685	6.2478	2.14324	2.91512	0.00355557	0.00788751	0	0	0.18	0.08
Gm39653	7.31128	6.24427	2.08892	2.98923	0.00279684	0.00630428	0	0	0.2	0.11
Mab21l2	179.78	6.24235	0.530511	11.7667	5.8e-32	5.42e-31	0	0.02	1.93	2.58
Gm30905	7.25571	6.24209	2.08736	2.99042	0.0027859	0.00628151	0	0	0.32	0.2
LOC108168081	7.22567	6.23374	2.08761	2.98606	0.00282596	0.00636421	0	0.11	0.36	0.26
Gm14685	7.1701	6.23108	2.12182	2.93666	0.00331769	0.00739547	0	0	0.04	0.07
Gm41285	7.1701	6.23108	2.12182	2.93666	0.00331769	0.00739547	0	0	0.03	0.04
Oc90	7.27673	6.22715	2.28873	2.72079	0.00651262	0.0138344	0	0	0.04	0
Gm35711	7.19563	6.22532	2.09123	2.97687	0.00291208	0.00654507	0.03	0	0.09	0.1
Gm41037	7.14006	6.22293	2.11224	2.94613	0.00321773	0.00719187	0	0	0.02	0.08
1810041H14Rik	7.11003	6.2146	2.10639	2.95035	0.00317409	0.00710067	0	0	0.93	0.38
Gm42008	7.07999	6.20614	2.1041	2.94955	0.00318238	0.00711851	0	0	0.06	0.09
Epb42	7.16108	6.20501	2.21049	2.80708	0.00499934	0.0108437	0.01	0.02	0.09	0.02
4933424G06Rik	7.01991	6.18898	2.11001	2.93315	0.00335538	0.00747431	0	0.06	0	0.03
Gm32881	7.04544	6.1839	2.16965	2.85018	0.00436946	0.00956121	0	0.04	0.23	0.08
Gm35145	6.98987	6.18036	2.11842	2.91744	0.0035292	0.00783054	0	0	0.06	0.04
Gm32903	6.87874	6.17429	2.18434	2.82662	0.00470423	0.010249	0.01	0	0.04	0.04
Gm33782	6.95983	6.17178	2.13085	2.8964	0.00377474	0.00834086	0.05	0	0.19	0.09
Gm40959	6.90426	6.16929	2.12189	2.90745	0.00364389	0.00806754	0	0	0.22	0.18
Gm32923	6.8487	6.16615	2.16655	2.84607	0.00442619	0.00967595	0.01	0	0.02	0.09
Lce1a1	6.92979	6.16329	2.14773	2.86968	0.00410892	0.00903056	0	0	0.56	0.3
Gm32768	6.87422	6.16052	2.1241	2.9003	0.00372808	0.00824422	0.02	0.02	0.04	0.11
Ripply1	6.78862	6.14915	2.14559	2.86594	0.00415767	0.00912436	0	0	0.11	0.12
Gm14440	6.86971	6.14681	2.19811	2.79641	0.00516741	0.0111695	0	0.02	0.06	0.03
Gm31648	6.86971	6.14681	2.19811	2.79641	0.00516741	0.0111695	0	0.02	0.07	0.02
Gm31452	6.73305	6.14476	2.22455	2.76224	0.00574055	0.0123057	0.1	0	0.03	0.12
Gm29674	6.72854	6.13147	2.14082	2.86408	0.00418225	0.00917383	0	0	0.19	0.25
Gm14308	6.67297	6.12829	2.18344	2.80672	0.00500492	0.0108547	0.03	0.06	0.03	0.06
Cd1d2	6.75407	6.12551	2.17314	2.81874	0.00482125	0.0104887	0.14	0.05	0.11	0.06
Gm19689	6.69399	6.10882	2.2315	2.73755	0.00618995	0.0132088	0	0.08	0.26	0.05
Gm35089	6.58286	6.10178	2.16043	2.82434	0.00473785	0.0103182	0	0	0.1	0.22
Gm41030	6.58286	6.10178	2.16043	2.82434	0.00473785	0.0103182	0	0	0.1	0.08
Nphs1	6.55282	6.09264	2.16098	2.81938	0.00481162	0.0104688	0.01	0.01	0.03	0.02
Lhx8	2124.67	6.08705	0.144593	42.0977	0	0	0.44	0.65	36.74	35.99
4930595D18Rik	6.57835	6.08675	2.2006	2.76595	0.00567573	0.0121793	0	0	0	0.09
Gm32827	6.52278	6.08344	2.16553	2.80921	0.00496627	0.0107771	0.02	0.02	0.05	0.03
Pard3bos1	6.52278	6.08344	2.16553	2.80921	0.00496627	0.0107771	0.03	0.03	0.04	0.06
Atp2c2	6.49274	6.07421	2.17423	2.79372	0.00521053	0.0112541	0.08	0.08	0.05	0.07
Gm30575	6.49274	6.07421	2.17423	2.79372	0.00521053	0.0112541	0.02	0.01	0.07	0.08
Gm34795	6.49274	6.07421	2.17423	2.79372	0.00521053	0.0112541	0	0	0.16	0.08
Gm40826	6.49274	6.07421	2.17423	2.79372	0.00521053	0.0112541	0	0.1	0.17	0.12
8030451O07Rik	6.43717	6.07139	2.18328	2.78086	0.00542149	0.0116706	0.04	0	0	0.11
Gm40586	6.43717	6.07139	2.18328	2.78086	0.00542149	0.0116706	0.2	0.07	0.15	0.2
H2-Q10	6.43717	6.07139	2.18328	2.78086	0.00542149	0.0116706	0	0.04	0	0.19
Sun3	6.43717	6.07139	2.18328	2.78086	0.00542149	0.0116706	0.06	0	0.07	0.22
Gm39812	6.51827	6.06986	2.26752	2.67687	0.00743129	0.0156456	0	0	0.12	0.04
Hoxc5	6.3816	6.06697	2.25963	2.68494	0.00725426	0.0152922	0	0	0.03	0.14
Cysrt1	6.32604	6.05415	2.70654	2.23686	0.0252956	0.0480455	0.1	0	0	0.65
Gm39401	6.32604	6.05415	2.70654	2.23686	0.0252956	0.0480455	0	0	0.05	0.16
Gm20491	6.34706	6.04331	2.18839	2.76153	0.00575306	0.0123266	0	0	0.14	0.15
Gm26808	6.34706	6.04331	2.18839	2.76153	0.00575306	0.0123266	0.02	0	0.05	0.07
Gm33122	6.34706	6.04331	2.18839	2.76153	0.00575306	0.0123266	0	0	0.06	0.03
Gm40920	6.34706	6.04331	2.18839	2.76153	0.00575306	0.0123266	0	0.02	0.05	0.05
H2-Q6	6.23592	6.03495	2.3102	2.6123	0.00899346	0.0186662	0.05	0	0	0.22
LOC105244698	6.31702	6.03386	2.19871	2.74427	0.00606456	0.0129583	0	0	0.36	0.26
4930511M06Rik	6.26145	6.03089	2.20399	2.73636	0.00621236	0.0132515	0	0	0.06	0.18
Gm41377	6.26145	6.03089	2.20399	2.73636	0.00621236	0.0132515	0	0.02	0.03	0.1
Gm38598	6.23141	6.02137	2.20257	2.73379	0.00626099	0.0133464	0	0	0.15	0.05
Pabpc1l2b-ps	6.23141	6.02137	2.20257	2.73379	0.00626099	0.0133464	0	0	0	0.2
Ppp1r1c	6.23141	6.02137	2.20257	2.73379	0.00626099	0.0133464	0	0	0.05	0.08
Gm12405	6.17584	6.01755	2.25616	2.66716	0.00764949	0.0160706	0	0	0.02	0.09
Gm41486	6.25694	6.01517	2.23486	2.69152	0.00711265	0.0150198	0	0	0.31	0.13
Gm40054	6.15031	6.01353	2.73208	2.20108	0.0277302	0.05219	0.07	0.18	0.07	0.3
Gm40415	6.20137	6.01174	2.2055	2.7258	0.00641463	0.013643	0	0.07	0.34	0.32
Gm41704	6.20137	6.01174	2.2055	2.7258	0.00641463	0.013643	0	0.02	0.03	0.03
Khdc3	6.11576	5.99888	2.23097	2.68891	0.00716855	0.0151265	0	0.01	0.08	0.14
Slc5a8	6.11576	5.99888	2.23097	2.68891	0.00716855	0.0151265	0	0.05	0.04	0.05
Gm15767	6.14129	5.99238	2.22499	2.69321	0.00707676	0.0149538	0	0	0.27	0.14
Gm41664	6.14129	5.99238	2.22499	2.69321	0.00707676	0.0149538	0	0	0.09	0.08
Gm39275	6.08573	5.98923	2.22609	2.69047	0.00713509	0.0150644	0.23	0	0	0.24
Cd70	6.16682	5.98889	2.35512	2.54292	0.010993	0.0224177	0.08	0.08	0.62	0
Gm31213	6.11125	5.98277	2.24248	2.66793	0.00763201	0.0160369	0.05	0	0.13	0.04
Gm32281	6.11125	5.98277	2.24248	2.66793	0.00763201	0.0160369	0	0	0.62	0.23
Gm39230	6.05569	5.97943	2.22582	2.68639	0.00722279	0.0152324	0	0	0.09	0.1
Chrnb3	6.10674	5.97812	2.80821	2.1288	0.0332708	0.0615638	0	0	0.11	0
Gm20016	6.08121	5.97329	2.2664	2.63559	0.00839908	0.0175116	0.05	0	0.11	0.03
Gm35271	6.02565	5.96953	2.23011	2.67679	0.00743309	0.0156456	0	0	0.15	0.17
Avp	431.171	5.96436	0.314146	18.9859	2.23e-80	5.11e-79	0.56	0.44	34.66	34.75
4921511H03Rik	6.05118	5.96405	2.29892	2.59428	0.00947891	0.0195854	0	0	0.07	0.02
Gm38678	5.91	5.94633	2.24971	2.64315	0.00821383	0.0171491	0	0	0.02	0.03
LOC105245279	5.87996	5.93625	2.2507	2.63751	0.00835184	0.0174179	0.03	0.03	0.06	0.1
Tdgf1	5.79887	5.92868	2.7881	2.12642	0.0334683	0.0618835	0	0	0.04	0.25
H2-Ob	5.79436	5.92245	2.28556	2.59124	0.0095631	0.0197466	0.03	0.04	0.06	0.13
Foxa1	5.70875	5.90695	2.37375	2.48845	0.0128301	0.0258414	0	0	0.02	0.09
Gm31080	5.78985	5.90572	2.2838	2.58592	0.00971196	0.0200265	0.09	0	0.3	0.15
Gadl1	5.78534	5.90004	2.85912	2.06358	0.0390572	0.0711376	0	0	0.09	0.01
Gm39941	5.75981	5.89568	2.30692	2.55565	0.0105988	0.0216767	0	0	0.08	0.02
Gm5127	5.75981	5.89568	2.30692	2.55565	0.0105988	0.0216767	0.05	0	0.23	0.13
Gm12250	5.70424	5.89174	2.27739	2.58706	0.00967983	0.0199694	0	0.02	0.08	0.07
Gm40094	5.70424	5.89174	2.27739	2.58706	0.00967983	0.0199694	0.1	0.11	0.37	0.27
Hoxb4	5.58859	5.86711	2.3035	2.54704	0.010864	0.0221828	0	0	0.08	0.09
Pah	5.53303	5.86162	2.3978	2.44458	0.014502	0.0289347	0	0.06	0.03	0.15
E430024P14Rik	5.61412	5.86041	2.31685	2.52947	0.0114236	0.0232559	0.02	0	0.11	0.05
Irs3	5.61412	5.86041	2.31685	2.52947	0.0114236	0.0232559	0.02	0.02	0.11	0.06
Gm32024	5.58408	5.85014	2.34356	2.49626	0.012551	0.0253333	0.1	0	0.19	0.07
Gm38981	5.58408	5.85014	2.34356	2.49626	0.012551	0.0253333	0	0	0.15	0.04
LOC108168334	5.52852	5.84584	2.30605	2.535	0.0112448	0.0229147	0.01	0.01	0.03	0.02
Platr21	5.47295	5.84162	2.34874	2.48713	0.012878	0.0259309	0	0	0.02	0.12
Gm9696	5.49848	5.83508	2.31539	2.52013	0.0117312	0.0238282	0	0	0.06	0.07
1700039I01Rik	60.5377	5.82517	0.825682	7.05498	1.73e-12	8.1e-12	0	0.02	0.47	0.48
Cldn4	5.38734	5.82444	2.46856	2.35945	0.0183023	0.035782	0	0	0	0.19
Gm29711	5.46844	5.82433	2.33064	2.49902	0.0124536	0.0251738	0.01	0	0.07	0.03
Olfr90	5.46844	5.82433	2.33064	2.49902	0.0124536	0.0251738	0	0	0.39	0.16
A930029G22Rik	5.41287	5.82038	2.33122	2.4967	0.0125353	0.0253088	0	0.04	0.07	0.07
LOC108167554	5.46393	5.81752	2.91595	1.99507	0.0460357	0.0826983	0.02	0	0.12	0
Hotairm1	5.38283	5.80946	2.33128	2.49196	0.012704	0.025608	0	0	0.8	0.88
Cyb5r2	5.32726	5.80464	2.3946	2.42405	0.0153485	0.0304779	0	0.05	0.06	0.13
Gm26008	5.32726	5.80464	2.3946	2.42405	0.0153485	0.0304779	0	0	0	0.04
LOC108168342	5.32726	5.80464	2.3946	2.42405	0.0153485	0.0304779	0	0	0.03	0.09
Gm35049	5.35279	5.79844	2.33691	2.48124	0.0130925	0.0263251	0	0	0.1	0.11
F730035M05Rik	5.37832	5.79299	2.42794	2.38597	0.0170342	0.033518	0	0	0.18	0.03
Gm32813	5.29272	5.77631	2.36626	2.44111	0.014642	0.029196	0.01	0	0.04	0.03
Gm38651	5.29272	5.77631	2.36626	2.44111	0.014642	0.029196	0	0.03	0.12	0.05
Hoxa2	5.29272	5.77631	2.36626	2.44111	0.014642	0.029196	0	0	0.12	0.05
Gbp8	5.23715	5.77209	2.36103	2.44473	0.0144959	0.0289251	0.03	0.03	0.02	0.07
LOC108167788	5.23715	5.77209	2.36103	2.44473	0.0144959	0.0289251	0	0	0.13	0.21
A930001A20Rik	5.26268	5.76538	2.39206	2.41022	0.015943	0.0315638	0.06	0	0.25	0.1
Fgf2os	5.26268	5.76538	2.39206	2.41022	0.015943	0.0315638	0.01	0	0.03	0.01
LOC105244993	5.26268	5.76538	2.39206	2.41022	0.015943	0.0315638	0.02	0	0.09	0.02
1700122E12Rik	5.20711	5.76082	2.36266	2.43827	0.0147576	0.0294081	0	0.04	0.05	0.1
Gm41301	5.20711	5.76082	2.36266	2.43827	0.0147576	0.0294081	0	0.06	0.17	0.12
Gnat2	5.15154	5.75586	2.42298	2.37553	0.0175236	0.0344149	0	0	0.03	0.05
Gm32650	5.23264	5.75467	2.42853	2.36961	0.0178069	0.0349195	0	0.03	0.07	0.04
Tmem211	5.17707	5.74944	2.37019	2.42573	0.0152778	0.0303588	0.01	0	0.09	0.08
LOC108168068	5.1215	5.7449	2.40553	2.38821	0.0169308	0.0333466	0.04	0.04	0.04	0.1
Fam166a	5.09597	5.7423	2.92195	1.96523	0.0493878	0.0880184	0	0	0	0.06
Gm19619	5.09597	5.7423	2.92195	1.96523	0.0493878	0.0880184	0	0.02	0.05	0.11
Tnfrsf9	5.14703	5.73804	2.38401	2.40688	0.0160894	0.0318368	0.06	0.07	0.07	0.06
Mei1	5.09146	5.73363	2.396	2.39301	0.016711	0.0329415	0	0	0	0.07
Tcap	5.09146	5.73363	2.396	2.39301	0.016711	0.0329415	0.06	0.06	0.07	0.19
Gm31434	5.11699	5.72668	2.40504	2.38112	0.0172601	0.0339241	0	0	0.07	0.03
Gm31726	5.11699	5.72668	2.40504	2.38112	0.0172601	0.0339241	0	0	0.18	0.06
Hnf4g	5.11699	5.72668	2.40504	2.38112	0.0172601	0.0339241	0	0	0.06	0.03
Gm13572	5.06142	5.72214	2.39314	2.39106	0.0167996	0.0331114	0	0	0.34	0
Gm31832	5.03139	5.71049	2.39652	2.38283	0.0171802	0.0337788	0	0	0.12	0.13
Gm35167	5.03139	5.71049	2.39652	2.38283	0.0171802	0.0337788	0	0	0.07	0.14
Gm6904	4.97582	5.70538	2.45349	2.32541	0.0200498	0.0388848	0	0	0.25	0.28
Gm16759	5.00135	5.69875	2.4062	2.36837	0.0178669	0.0350037	0.11	0	0.3	0.22
Kcnk18	5.00135	5.69875	2.4062	2.36837	0.0178669	0.0350037	0	0	0.07	0.04
Lce1m	5.00135	5.69875	2.4062	2.36837	0.0178669	0.0350037	0	0	0.2	0.22
LOC108167831	5.00135	5.69875	2.4062	2.36837	0.0178669	0.0350037	0	0	0.01	0.02
Tbx5	5.00135	5.69875	2.4062	2.36837	0.0178669	0.0350037	0	0	0.05	0.04
Gm41352	4.94578	5.69399	2.43719	2.33629	0.019476	0.0379353	0	0.03	0.03	0.09
Gm39284	4.97131	5.687	2.42275	2.34734	0.0189082	0.0369121	0	0.14	0.04	0.01
Gm40491	4.97131	5.687	2.42275	2.34734	0.0189082	0.0369121	0	0	0.09	0.05
Gm36172	4.99684	5.68523	2.68458	2.11774	0.0341974	0.0630903	0	0	0.71	0
Gm1123	4.91574	5.68231	2.42903	2.33934	0.019318	0.0376438	0	0	0.05	0.11
Gm10471	4.94127	5.67533	2.44744	2.31888	0.0204016	0.0394855	0	0	0.06	0.02
Gm3643	4.8857	5.67041	2.42779	2.33563	0.0195108	0.0379865	0	0	0.2	0.11
LOC102640811	4.8857	5.67041	2.42779	2.33563	0.0195108	0.0379865	0	0	0.35	0.38
Stmnd1	4.8857	5.67041	2.42779	2.33563	0.0195108	0.0379865	0.04	0.04	0.04	0.11
LOC102635527	4.83013	5.66449	2.51234	2.25466	0.0241545	0.0460996	0	0	0	0.03
4933407E24Rik	4.85566	5.65836	2.43313	2.32555	0.0200428	0.0388749	0	0.03	0.03	0.07
Gm11468	4.85566	5.65836	2.43313	2.32555	0.0200428	0.0388749	0	0	0	0
Gm34895	4.85566	5.65836	2.43313	2.32555	0.0200428	0.0388749	0	0	0.29	0.21
Gm35762	4.85566	5.65836	2.43313	2.32555	0.0200428	0.0388749	0	0.05	0	0.08
Olfr111	4.8001	5.65306	2.48637	2.27362	0.022989	0.0440579	0	0.04	0.03	0.1
Gm32816	4.82562	5.64624	2.44524	2.30907	0.0209397	0.0404714	0	0.11	0.2	0.16
Gm33964	4.82562	5.64624	2.44524	2.30907	0.0209397	0.0404714	0	0	0.28	0.23
Hes2	4.79558	5.63412	2.46493	2.28571	0.0222713	0.0428063	0	0	0.08	0.04
Gm4598	4.74002	5.62911	2.46471	2.28388	0.0223787	0.042987	0	0	0.06	0.13
Gm33353	4.76555	5.62212	2.49409	2.25417	0.0241853	0.0461506	0	0	0.05	0.02
Gm32913	4.73551	5.61037	2.53683	2.21157	0.0269964	0.0509324	0	0	0.16	0.03
Pax7	4.73551	5.61037	2.53683	2.21157	0.0269964	0.0509324	0	0.01	0.04	0.01
Gm34833	4.67994	5.6043	2.47283	2.26635	0.02343	0.0448346	0	0	0.03	0.04
Gm33280	4.6499	5.59177	2.48773	2.24774	0.0245929	0.0468251	0.04	0.04	0.07	0.04
Gm39159	4.6499	5.59177	2.48773	2.24774	0.0245929	0.0468251	0	0	0.04	0.02
Gm30093	4.56429	5.57388	2.50336	2.22656	0.0259767	0.0491826	0.02	0	0	0.05
Gm35725	4.56429	5.57388	2.50336	2.22656	0.0259767	0.0491826	0	0	0.05	0.03
Zyg11a	4.56429	5.57388	2.50336	2.22656	0.0259767	0.0491826	0.05	0.03	0.04	0.05
2900057B20Rik	4.58982	5.56693	2.54583	2.18669	0.0287653	0.0539714	0	0	0.07	0.04
Cst7	4.53426	5.56108	2.50596	2.21914	0.026477	0.0500501	0.07	0	0.08	0.09
Gm30215	4.53426	5.56108	2.50596	2.21914	0.026477	0.0500501	0	0	0.06	0.04
Gm32237	4.53426	5.56108	2.50596	2.21914	0.026477	0.0500501	0	0	1.83	2
Gm33785	4.53426	5.56108	2.50596	2.21914	0.026477	0.0500501	0.04	0	0.1	0.11
Guca1a	4.53426	5.56108	2.50596	2.21914	0.026477	0.0500501	0.08	0	0	0.05
Olfr1318	4.55978	5.55493	2.5983	2.13791	0.0325238	0.0602508	0	0	0.19	0.05
Gm20627	4.47869	5.55478	2.58377	2.14987	0.0315652	0.0587794	0	0.04	0.05	0.13
Gm29967	4.47869	5.55478	2.58377	2.14987	0.0315652	0.0587794	0	0	0.05	0.18
Cd226	4.50422	5.54815	2.516	2.20515	0.0274437	0.0516985	0	0.02	0.05	0.05
Vmn2r83	4.47418	5.53519	2.53413	2.18426	0.0289435	0.0542831	0.03	0	0.1	0.04
4930434B07Rik	4.41861	5.52955	2.54841	2.1698	0.0300217	0.0561279	0	0	0.04	0.17
Gm39062	4.41861	5.52955	2.54841	2.1698	0.0300217	0.0561279	0	0	0	0
LOC108167796	4.44414	5.5223	2.56204	2.15543	0.0311281	0.0580134	0	0	0.02	0.01
Gm13648	4.38857	5.51646	2.54531	2.1673	0.030212	0.0564414	0	0	0.1	0.13
Gm32383	4.38857	5.51646	2.54531	2.1673	0.030212	0.0564414	0	0.03	0.05	0.04
Gm35074	4.35853	5.50317	2.5502	2.15794	0.0309326	0.0576634	0.1	0	0.11	0.06
Gm4166	4.27293	5.48367	2.60212	2.10738	0.0350842	0.0645168	0	0	0.02	0.2
Gm32250	4.29845	5.47635	2.58504	2.11848	0.0341348	0.0630022	0	0	0.09	0.03
LOC108167537	4.29845	5.47635	2.58504	2.11848	0.0341348	0.0630022	0.15	0	0.27	0.07
Adh6b	4.24289	5.47031	2.59197	2.11049	0.0348165	0.0640663	0	0	0.02	0.07
Gm42280	4.24289	5.47031	2.59197	2.11049	0.0348165	0.0640663	0.02	0.04	0.05	0.06
Uncx	377.923	5.4652	0.291818	18.7281	2.92e-78	6.47e-77	0.12	0.15	7.27	7.11
Gja10	4.26842	5.46303	2.61851	2.08632	0.03695	0.0675893	0	0	0.12	0.02
Prdm12	1011.81	5.46222	0.17685	30.8862	1.83e-209	1.41e-207	0.19	0.09	9.38	9.44
Btc	4.21285	5.45668	2.59099	2.10602	0.0352026	0.0646922	0.03	0	0.06	0.06
Sgol2b	4.21285	5.45668	2.59099	2.10602	0.0352026	0.0646922	0	0	0.03	0.03
Cd96	4.23838	5.45002	2.67001	2.0412	0.0412312	0.0747409	0	0	0.09	0.02
Gm31047	4.18281	5.44286	2.59846	2.09465	0.0362025	0.0663673	0.01	0	0.03	0.03
Gm31126	4.18281	5.44286	2.59846	2.09465	0.0362025	0.0663673	0	0	0.03	0.02
Gm40229	4.18281	5.44286	2.59846	2.09465	0.0362025	0.0663673	0	0	0.05	0.03
Gm30863	4.12724	5.43604	2.66778	2.03766	0.0415838	0.0753194	0	0	0.11	0.35
Olfr94	4.12273	5.41504	2.64113	2.05027	0.0403378	0.073322	0	0	0.48	0.07
Gm19395	4.06716	5.40854	2.63945	2.04912	0.0404508	0.0734978	0.12	0.13	0.11	0.06
Gm40402	4.06716	5.40854	2.63945	2.04912	0.0404508	0.0734978	0.01	0	0.01	0.01
LOC102637806	4.06716	5.40854	2.63945	2.04912	0.0404508	0.0734978	0	0	0	0.06
LOC108167341	4.06716	5.40854	2.63945	2.04912	0.0404508	0.0734978	0.12	0	0	0.2
Dynap	4.03712	5.39433	2.64087	2.04263	0.0410887	0.0745006	0	0	0.12	0.13
Sptssb	4.03712	5.39433	2.64087	2.04263	0.0410887	0.0745006	0	0.06	0	0.09
1700001J03Rik	3.97705	5.36548	2.67142	2.00847	0.0445931	0.0803053	0	0	0.2	0
Ceacam3	3.97705	5.36548	2.67142	2.00847	0.0445931	0.0803053	0	0	0.07	0.06
Gm34138	3.92148	5.35859	2.69734	1.98662	0.0469647	0.0841793	0	0	0.18	0.39
LOC108167345	3.92148	5.35859	2.69734	1.98662	0.0469647	0.0841793	0	0	0	0.32
Nat8f5	3.92148	5.35859	2.69734	1.98662	0.0469647	0.0841793	0	0	0.08	0.23
Anks4b	3.94701	5.35107	2.70351	1.97931	0.0477815	0.0854354	0	0	0.03	0.03
C1ql4	3.94701	5.35107	2.70351	1.97931	0.0477815	0.0854354	0	0	0	0.01
Gm38660	3.94701	5.35107	2.70351	1.97931	0.0477815	0.0854354	0.04	0	0.05	0.02
LOC108169036	3.94701	5.35107	2.70351	1.97931	0.0477815	0.0854354	0	0	1.33	0
Gm13570	3.89144	5.34402	2.69139	1.9856	0.0470774	0.0843411	0	0	0.05	0.07
Gm32741	3.89144	5.34402	2.69139	1.9856	0.0470774	0.0843411	0.03	0.03	0	0.05
Gm3772	3.89144	5.34402	2.69139	1.9856	0.0470774	0.0843411	0	0	0.04	0.08
Gm39824	3.89144	5.34402	2.69139	1.9856	0.0470774	0.0843411	0	0	0.01	0.03
Gm4868	3.8614	5.32919	2.69552	1.97705	0.0480359	0.0858195	0	0	0	0.08
Il4	3.8614	5.32919	2.69552	1.97705	0.0480359	0.0858195	0	0	0	0.08
Nxf3	3.8614	5.32919	2.69552	1.97705	0.0480359	0.0858195	0.02	0	0.05	0.01
Gm36817	3.83136	5.31419	2.70939	1.9614	0.0498328	0.0887306	0	0	0.08	0.07
Gbx1	319.895	5.30137	0.728389	7.27821	3.38e-13	1.64e-12	0.08	0.24	8.34	8.77
Capn8	21.3288	5.3012	1.27168	4.16867	3.06e-05	8.73e-05	0	0	0.19	0.15
Ppp1r17	106.97	5.28828	2.07128	2.55315	0.0106755	0.0218216	0	0.12	2.72	1.92
A230065H16Rik	56.7635	5.16643	1.6051	3.21876	0.00128746	0.00306063	0.19	0.2	2.69	2.19
Gbx2	356.352	5.09066	0.275112	18.504	1.92e-76	4.17e-75	0.15	0.15	5.61	6.19
Gm10336	181.173	5.07675	0.383334	13.2437	4.91e-40	5.69e-39	1.45	0.79	0.68	1.6
Gm11454	125.633	5.0682	0.471098	10.7583	5.42e-27	4.42e-26	0.04	0.02	1.27	1.56
Fndc3c1	35.3396	5.05241	0.926033	5.45597	4.87e-08	1.74e-07	0.01	0	0.16	0.22
Onecut1	58.8312	4.99262	1.74809	2.85605	0.00428952	0.00939726	0.05	0	0.81	0.87
Fgf15	597.318	4.8849	0.200075	24.4153	1.18e-131	4.59e-130	0.36	0.37	11.51	11.79
Lin28a	31.5539	4.8613	0.945104	5.14367	2.69e-07	9.14e-07	0.04	0.02	0.3	0.34
Gpr101	298.917	4.73883	0.587254	8.06949	7.06e-16	3.89e-15	0.05	0.1	2.16	1.8
Nkx2-1	2808.37	4.68989	0.227056	20.6552	8.76e-95	2.42e-93	1.27	1.94	50.48	48.34
Asb4	2363.32	4.66578	0.0985844	47.3277	0	0	0.73	1.09	24.42	24.67
Gsc	54.4007	4.65193	0.657335	7.07695	1.47e-12	6.94e-12	0.05	0.05	1.68	1.96
Gabre	289.79	4.63725	0.288142	16.0936	2.83e-58	4.62e-57	0.04	0.05	2.52	3.21
Dio3	479.422	4.63521	0.210703	21.9988	2.96e-107	9.29e-106	0.32	0.36	9.93	9.2
Gnrh1	148.748	4.56929	0.379249	12.0483	1.98e-33	1.93e-32	0.5	0.26	9.99	8.5
Gm5441	6.37066	4.56276	2.11094	2.16148	0.0306582	0.0571849	0	0	0	0
Gm29683	64.6926	4.53865	2.05348	2.21022	0.0270896	0.0510953	0.04	0.12	0.9	1.11
Bsx	64.3126	4.53005	2.18618	2.07213	0.0382532	0.0697917	0.1	0.23	2.12	2.6
Samd3	460.771	4.46352	0.48134	9.27313	1.81e-20	1.18e-19	0.12	0.39	6.45	5.84
Shh	372.043	4.46102	0.232865	19.1571	8.45e-82	1.97e-80	0.29	0.23	6.05	5.77
LOC108168146	54.0109	4.42602	1.99212	2.22177	0.0262992	0.0497587	0.01	0.03	0.32	0.36
Prlr	267.403	4.41464	0.278899	15.8288	1.97e-56	3.13e-55	0.05	0.06	0.81	1.04
Lypd3	17.478	4.40272	1.20407	3.65653	0.000255657	0.000662333	0	0.03	0.37	0.36
Gm39507	23.0216	4.3919	1.11832	3.92724	8.59e-05	0.000234162	0	0.02	0.1	0.28
Gm29478	33.6927	4.3859	1.82307	2.40578	0.0161382	0.0319082	0.2	0.1	1.02	0.48
Dlk1	2974.68	4.36119	0.0793237	54.9796	0	0	2.61	2.62	46.19	45.53
Gm30829	22.6011	4.35528	1.04716	4.15914	3.19e-05	9.08e-05	0.21	0.22	0.4	0.53
Gm41466	5.57765	4.34928	2.19958	1.97732	0.0480055	0.0857924	0	0	0.05	0.03
Foxb1	27.634	4.31838	0.943384	4.57754	4.7e-06	1.45e-05	0	0.02	0.33	0.26
Gm27199	95.7674	4.27318	0.475053	8.99517	2.36e-19	1.49e-18	0.5	0.35	9.13	5.88
Ces1d	20.8237	4.25774	1.07536	3.95937	7.51e-05	0.000206079	0	0.03	0.21	0.23
Gm14164	53.5544	4.25329	2.07071	2.05402	0.0399738	0.0726896	0.03	0.1	0.68	1
Dgkk	1917	4.23827	0.264135	16.0459	6.11e-58	9.92e-57	0.55	0.35	8.67	8.55
Nmur2	20.6426	4.21876	1.08555	3.88628	0.000101791	0.000275411	0.02	0.02	0.2	0.25
Prlhr	107.053	4.21327	0.43992	9.57737	9.95e-22	6.86e-21	0.04	0.1	1.6	1.78
Foxb2	20.2961	4.20967	1.03017	4.0864	4.38e-05	0.00012304	0	0	0.36	0.49
Oas1d	20.0052	4.19808	1.09139	3.84654	0.000119796	0.000321566	0.03	0	0.28	0.34
Vwa2	65.5083	4.18368	0.563923	7.41887	1.18e-13	5.85e-13	0.02	0.04	0.54	0.44
Gm36847	19.7093	4.17073	1.10338	3.77996	0.000156855	0.000415002	0.04	0	0.41	0.33
Crh	390.48	4.15849	0.227721	18.2614	1.68e-74	3.54e-73	0.3	0.74	11.98	10.76
E030019B13Rik	348.825	4.15669	0.226324	18.3661	2.45e-75	5.24e-74	0.19	0.23	4.13	4.74
Gabrq	644.854	4.14878	0.170603	24.3184	1.25e-130	4.87e-129	0.21	0.25	4.05	4.32
Ecel1	2937.62	4.13292	0.39894	10.3598	3.78e-25	2.93e-24	1.08	1.78	26.41	26.41
Gm6525	9.63342	4.11131	1.59431	2.57873	0.00991632	0.0204105	0	0	0.74	0.56
Baiap3	2189.12	4.10666	0.320547	12.8114	1.42e-37	1.55e-36	0.56	0.74	13.29	11.12
Mc3r	24.1752	4.1047	1.0298	3.98592	6.72e-05	0.000184949	0	0.02	0.49	0.23
AW551984	9568.17	4.09838	0.0446822	91.7229	0	0	4.34	4.6	78.3	75.37
Fgf3	212.552	4.0954	0.287853	14.2274	6.19e-46	8.15e-45	0.24	0.14	3.41	2.8
Oaz3	9.3425	4.0898	1.6176	2.52831	0.0114613	0.0233262	0.07	0	0.25	0.1
Gm33696	258.971	4.08792	0.261302	15.6444	3.63e-55	5.62e-54	0.08	0.08	1.17	1.02
Zic4	6599.24	4.08236	0.05575	73.2261	0	0	2.76	3.14	58.88	56.5
Tpo	23.2038	4.0748	1.06448	3.82798	0.0001292	0.00034536	0.01	0	0.23	0.09
Gm4117	22.956	4.0746	1.02216	3.98624	6.71e-05	0.000184741	0.01	0.01	0.06	0.09
LOC102634128	28.2529	4.07313	0.917249	4.44059	8.97e-06	2.69e-05	0	0.05	0.28	0.3
1700024F13Rik	28.334	4.07058	0.941742	4.32239	1.54e-05	4.53e-05	0	0.13	1.1	0.74
Pgr15l	30.8581	4.01958	1.76429	2.2783	0.0227089	0.0435583	0.03	0	0.32	0.24
4933403O08Rik	129.187	4.00882	0.430061	9.32151	1.15e-20	7.58e-20	0.03	0.06	0.43	0.77
Gm14199	30.5202	4.00514	1.84373	2.1723	0.0298332	0.0558078	0.02	0.02	0.11	0.24
Magel2	3225.56	3.97796	0.0725524	54.8287	0	0	1.05	1.25	21.45	20.96
Gm34389	21.43	3.96383	1.03473	3.83077	0.000127744	0.000341728	0.04	0	0.15	0.19
Peg10	18674.8	3.95354	0.0364498	108.465	0	0	5.41	5.8	84.48	85.8
LOC108167649	8.40831	3.93526	1.67749	2.34593	0.0189797	0.0370358	0	0	0	0.38
Nkx2-3	109.867	3.93361	0.413638	9.50981	1.91e-21	1.3e-20	0.12	0.05	1.68	1.77
Six3os1	1460.42	3.92998	0.288295	13.6318	2.59e-42	3.17e-41	0.5	0.97	12.85	12.86
Gal	194.337	3.92933	0.297344	13.2148	7.21e-40	8.31e-39	0.71	0.32	9.29	10.22
Hap1	24123.4	3.91654	0.123229	31.7825	1.13e-221	9.22e-220	9.52	11.25	167.96	171.16
Ebf2	378.306	3.91595	0.238544	16.4161	1.47e-60	2.49e-59	0.11	0.22	2.13	2.68
Rmst	192.211	3.90008	0.305317	12.7739	2.29e-37	2.49e-36	0.09	0.12	1.7	1.33
Chrna2	16.345	3.88549	1.18978	3.26573	0.00109182	0.00262265	0.01	0.02	0.16	0.11
Fgf17	162.053	3.86066	0.314482	12.2763	1.21e-34	1.22e-33	0.13	0.11	2.53	2.64
Pmaip1	492.957	3.85545	0.194252	19.8476	1.16e-87	2.89e-86	0.39	0.7	7.52	8.18
Tfap2e	16.0783	3.83234	1.19505	3.20684	0.00134202	0.0031806	0	0	0.28	0.33
Myl1	19.1201	3.79113	1.08613	3.49048	0.000482148	0.00120907	0.1	0	0.32	0.51
Gm35828	46.8255	3.78958	0.628081	6.03359	1.6e-09	6.33e-09	0.01	0.02	0.31	0.22
Pou5f1	15.1841	3.78894	1.25819	3.01143	0.00260019	0.00589582	0	0	0.27	0.51
1700030C14Rik	11.1699	3.73409	1.58277	2.35921	0.0183139	0.0357984	0.08	0.18	0.96	0.17
Pmch	11.0287	3.71985	1.45437	2.5577	0.0105368	0.0215714	0.14	0	0.18	0.35
Prtg	238.457	3.70609	0.25598	14.478	1.67e-47	2.27e-46	0.05	0.07	0.89	1
Gm32275	11.0108	3.68511	1.43292	2.57175	0.0101185	0.0207982	0.02	0	0.17	0.12
Mpo	7.28894	3.66339	1.81394	2.01958	0.0434274	0.0783752	0	0	0.05	0.03
Gm41526	14.27	3.65346	1.31779	2.77241	0.00556423	0.0119584	0	0.01	0.02	0.06
Gck	586.538	3.62008	0.166015	21.8058	2.04e-105	6.31e-104	0.58	0.33	5.24	4.95
Zdbf2	8359.46	3.61757	0.149317	24.2275	1.14e-129	4.39e-128	1.81	2.25	25.01	24.08
Six3	2306.75	3.6115	0.0871396	41.445	0	0	2.25	2.63	28.78	30.59
Onecut2	870.229	3.59136	0.133487	26.9042	1.96e-159	1.03e-157	0.22	0.17	2.3	2.53
Crb1	524.006	3.58117	0.171689	20.8585	1.28e-96	3.6e-95	0.26	0.34	3.06	3.96
Fsd2	23.6647	3.55672	0.984885	3.61131	0.000304655	0.000782794	0.03	0.04	0.21	0.2
D930028M14Rik	162.317	3.55625	0.32705	10.8737	1.54e-27	1.27e-26	0.67	0.31	5.43	5.49
Tspear	29.743	3.55068	0.75741	4.68793	2.76e-06	8.67e-06	0.04	0.02	0.35	0.37
Gm16525	12.9042	3.54212	1.39976	2.53052	0.0113894	0.0231946	0.05	0	0.73	0.66
Hepacam2	13.1255	3.51784	1.31715	2.67081	0.00756693	0.0159091	0	0.03	0.08	0.2
Gm39017	12.7239	3.51153	1.32723	2.64575	0.00815094	0.0170257	0.02	0	0.09	0.11
Vwa5b1	1282.88	3.50173	0.104399	33.5418	1.18e-246	1.11e-244	0.32	0.3	3.78	4.37
2900055J20Rik	18.9711	3.47083	0.955911	3.63091	0.000282425	0.000728332	0.63	1.47	1.21	1.46
Hba-a2	6847.66	3.46824	0.230364	15.0555	3.18e-51	4.59e-50	51.19	51.93	329.22	567.72
Gm32553	9.30151	3.45193	1.60027	2.15709	0.030999	0.0577825	0.04	0	0.24	0.09
Zfhx3	4981.94	3.44269	0.0547246	62.9094	0	0	0.8	0.77	8.63	8.8
Wfdc3	9.40372	3.44139	1.53375	2.24378	0.0248468	0.0472847	0.1	0.06	0.21	0.34
Cdcp1	27.7324	3.43011	0.771677	4.44501	8.79e-06	2.64e-05	0.02	0.01	0.24	0.16
Gm40194	12.337	3.42208	1.37347	2.49155	0.0127186	0.0256352	0	0.08	0.31	0.56
Arhgap36	429.977	3.40872	0.178383	19.109	2.13e-81	4.92e-80	0.42	0.42	4.66	4.71
Slc10a5	8.95457	3.40226	1.56304	2.17669	0.0295035	0.0552461	0.02	0	0.08	0.07
Zic1	20127.2	3.38549	0.0289132	117.091	0	0	16.15	15.71	173.52	172.1
Prrxl1	11.7807	3.37561	1.38335	2.44017	0.0146802	0.0292644	0.02	0	0.13	0.1
Ghrh	38.4198	3.36902	0.635297	5.30306	1.14e-07	3.96e-07	0.15	0.04	1.06	1.3
Gm32584	67.8013	3.36856	0.500243	6.73385	1.65e-11	7.3e-11	0.27	0.19	2.17	1.95
Nkx6-2	74.0255	3.36248	0.452613	7.42905	1.09e-13	5.43e-13	0.14	0.2	1.76	1.44
Gm28703	79.1498	3.34383	0.450785	7.41779	1.19e-13	5.9e-13	0.05	0.1	1.03	0.82
Krt7	46.0723	3.34104	0.622161	5.37005	7.87e-08	2.77e-07	0.09	0.06	0.23	1.08
Gm31090	40.4571	3.33133	0.628791	5.29799	1.17e-07	4.07e-07	0	0.14	0.6	0.74
Gm36690	14.563	3.3272	1.24389	2.67485	0.00747636	0.0157304	0.07	0.15	0.26	0.66
Tmem215	100.662	3.31547	0.387732	8.55092	1.22e-17	7.18e-17	0.13	0.13	1.57	1.15
Otx2	723.11	3.31017	0.144998	22.8291	2.36e-115	8e-114	1.07	0.76	9.44	9.12
Trh	311.092	3.29965	0.20659	15.972	2e-57	3.23e-56	0.62	0.51	5.97	6.3
Chrnb4	16.598	3.29128	1.1597	2.83806	0.00453892	0.00990702	0.04	0	0.13	0.2
Gm30064	14.3181	3.28051	1.3095	2.50517	0.0122394	0.0247956	0	0.04	0.35	0.11
Opn5	22.7321	3.27942	1.00929	3.24923	0.00115717	0.00276899	0	0.04	0.61	0.54
Cnga3	66.5505	3.27086	0.472378	6.92425	4.38e-12	2.01e-11	0.04	0.06	0.43	0.6
Plscr5	19.7988	3.26669	1.09052	2.99555	0.00273953	0.00618874	0	0.04	0.21	0.1
Gm32505	16.8189	3.2639	1.157	2.82101	0.00478724	0.0104188	0.01	0.01	0.06	0.1
Prap1	19.4653	3.25219	0.98087	3.31562	0.000914409	0.00221849	0	0	1.45	0.53
Cdhr2	85.6032	3.24851	0.427439	7.59993	2.96e-14	1.51e-13	0	0.01	0.65	0.4
Gm26641	18.7303	3.24496	1.15001	2.82168	0.00477732	0.0104002	0.13	0.07	0.3	0.94
Th	197.805	3.24479	0.274658	11.8139	3.31e-32	3.12e-31	0.12	0.34	2.93	2.68
Nrsn2	991.337	3.22738	0.121489	26.5652	1.71e-155	8.48e-154	1.78	2	19.22	22.11
Vsig8	13.2402	3.219	1.27852	2.51775	0.0118108	0.0239704	0.04	0	0.24	0.29
Klhl41	16.0914	3.21552	1.02967	3.12286	0.00179105	0.0041642	0	0	0.18	0.16
Papolb	13.1545	3.21325	1.29749	2.4765	0.0132676	0.0266487	0.03	0	0.13	0.17
Gm42042	16.2272	3.19548	1.18458	2.69757	0.00698479	0.0147734	0.05	0.06	0.41	0.35
Resp18	1473.19	3.19535	0.0933603	34.2261	9.91e-257	9.79e-255	7.12	7.84	55.29	56.96
Ucp1	10.7811	3.19516	1.41702	2.25484	0.0241436	0.0460866	0	0	0.21	0.21
Gm30233	10.3284	3.19215	1.53434	2.08046	0.037483	0.0684974	0.03	0	0.07	0.25
Lrp2	847.752	3.17956	0.13008	24.443	5.97e-132	2.35e-130	0.15	0.18	1.46	1.29
Gm33029	20.6433	3.17484	1.04394	3.04121	0.00235629	0.00537906	0.05	0	0.26	0.22
Mbnl3	173.619	3.15963	0.272453	11.597	4.27e-31	3.9e-30	0.09	0.09	0.7	0.77
Gldn	61.6101	3.15061	0.48366	6.51409	7.31e-11	3.12e-10	0.05	0.04	0.36	0.46
2700069I18Rik	70.8245	3.13176	0.484073	6.46962	9.83e-11	4.17e-10	0.75	0.22	2.9	3.42
Gm17250	60.7991	3.12452	0.477199	6.54762	5.85e-11	2.51e-10	0.04	0.04	0.27	0.29
Gm14170	9.99797	3.11841	1.47243	2.11787	0.0341864	0.063082	0.03	0	0.15	0.08
Lhx5	780.431	3.11321	0.131862	23.6096	3.07e-123	1.11e-121	0.81	0.9	8.06	7.17
Scn5a	698.084	3.1099	0.13848	22.4575	1.08e-111	3.54e-110	0.2	0.26	2.32	2.15
4930524B15Rik	9.88232	3.10338	1.47071	2.11013	0.034847	0.0641171	0.03	0	0.21	0.13
Sco2	72.4057	3.09782	0.432721	7.15893	8.13e-13	3.88e-12	7.11	7.12	5.84	6.91
Klf14	34.886	3.09737	0.654781	4.73039	2.24e-06	7.1e-06	0.04	0.04	0.44	0.5
Krt13	17.1442	3.09582	1.13826	2.71979	0.00653237	0.0138711	0.08	0.04	0.21	0.34
Oprk1	227.38	3.09395	0.245156	12.6203	1.63e-36	1.73e-35	0.2	0.22	2.01	1.54
Gm33318	14.9595	3.08253	1.08119	2.85104	0.00435766	0.00953724	0.05	0.05	0.33	0.18
Dpys	12.6766	3.07851	1.53459	2.00609	0.0448471	0.0807305	0.02	0.04	0.21	0.03
Gm41804	17.1518	3.07408	0.967539	3.17722	0.00148695	0.00349869	0	0.1	0.22	0.29
D330045A20Rik	208.557	3.05522	0.264414	11.5547	6.99e-31	6.35e-30	0.18	0.23	1.61	2.02
Gm40121	14.7658	3.04435	1.22927	2.47655	0.0132658	0.0266476	0	0.03	0.15	0.08
Fign	594.13	3.04286	0.143806	21.1595	2.26e-99	6.59e-98	0.24	0.26	2.17	2.11
Isl1	1624.93	3.02639	0.0952275	31.7806	1.2e-221	9.75e-220	2.24	2.82	20.02	18.16
Gm39030	64.014	3.01449	0.466995	6.45509	1.08e-10	4.57e-10	0.03	0.05	0.32	0.35
Gm36409	51.8256	3.01016	0.520074	5.78794	7.13e-09	2.71e-08	0.02	0.02	0.16	0.18
Car10	1276.34	2.99366	0.0975674	30.683	9.6e-207	7.23e-205	1.54	1.59	11.85	12.16
Dbx1	18.6749	2.98719	0.910634	3.28034	0.00103682	0.00249747	0.03	0.03	0.28	0.27
Zim1	1989.25	2.98188	0.077015	38.7182	0	0	1.51	1.3	10.4	10.19
Col6a6	22.8502	2.98119	1.01138	2.94765	0.00320204	0.00715892	0.01	0	0.05	0.04
LOC100044633	11.8325	2.97102	1.43085	2.0764	0.0378573	0.0691199	0	0.21	1.4	0.43
Ccer2	11.1916	2.948	1.38025	2.13584	0.0326922	0.0605279	0.06	0.05	0.3	0.24
Ankfn1	1459.1	2.9445	0.0901264	32.6708	4.06e-234	3.56e-232	0.61	0.74	5.17	4.94
Gm42125	15.7039	2.94384	1.20718	2.43861	0.0147439	0.0293861	0	0.02	0.08	0.04
Zcchc12	12648.5	2.94047	0.0389691	75.4565	0	0	24.11	25.96	187.2	187.41
Hbb-y	18.0065	2.93795	0.936346	3.13768	0.00170293	0.00397573	0	0	0.98	1.23
Chrna3	520.395	2.92526	0.159556	18.3337	4.45e-75	9.47e-74	0.54	0.72	4.75	5.49
Cartpt	37.9601	2.92099	0.623945	4.68148	2.85e-06	8.93e-06	0.17	0.18	1.46	1.78
Gm34299	19.7191	2.90377	1.14996	2.52511	0.0115661	0.0235269	0.02	0.01	0.08	0.02
Cdh23	447.191	2.90086	0.172513	16.8153	1.88e-63	3.33e-62	0.24	0.16	0.78	1.3
Lin28b	587.359	2.89839	0.141173	20.5308	1.14e-93	3.12e-92	0.45	0.6	3.53	3.54
Fam177a	10.7845	2.89444	1.42199	2.03548	0.0418029	0.0756736	0	0.05	0	0
Zfp457	13.339	2.88991	1.30437	2.21556	0.0267214	0.05046	0	0.07	0.08	0.2
Gm33323	17.8464	2.88512	1.13337	2.54561	0.0109086	0.0222698	0	0.08	0.42	0.23
Adh7	70.0396	2.87608	0.444473	6.47077	9.75e-11	4.14e-10	0.16	0.16	0.81	0.92
Gm36560	21.2732	2.86832	1.05028	2.73101	0.00631415	0.013447	0.11	0.05	0.29	0.43
Otx2os1	14.7563	2.83778	1.05585	2.68767	0.00719524	0.0151786	0	0	0	0.35
Ace3	16.6061	2.82346	1.15871	2.43672	0.0148211	0.0295269	0	0	0.07	0.07
Misp	35.599	2.80813	0.633394	4.43346	9.27e-06	2.78e-05	0.05	0.03	0.25	0.23
Gm32896	75.3693	2.80298	0.448451	6.25034	4.1e-10	1.68e-09	0.03	0.06	0.32	0.45
Gm32091	18.668	2.79746	0.932333	3.00049	0.00269543	0.00609523	0.01	0.02	0.04	0.07
LOC108168814	24.7595	2.79391	0.86042	3.24714	0.00116569	0.00278791	0.08	0.08	0.26	1.04
Gm28905	76.3549	2.78895	0.403227	6.91658	4.63e-12	2.12e-11	0.13	0.14	0.64	0.85
Rit2	2261.7	2.78726	0.0781105	35.6836	7.11e-279	7.71e-277	8.01	9.38	48.01	50.51
Gm39244	241.666	2.77081	0.229593	12.0683	1.55e-33	1.52e-32	0.21	0.35	2.02	2.01
Rftn1	2377.68	2.76817	0.0723206	38.2764	0	0	2.94	2.88	23.75	22.05
Gm5868	36.2561	2.751	0.679871	4.04635	5.2e-05	0.000145026	0.05	0.17	0.64	1.22
Agtr1a	74.7685	2.74992	0.408683	6.72875	1.71e-11	7.56e-11	0.17	0.21	1.31	1.2
Gm33852	117.061	2.74857	0.319647	8.59875	8.06e-18	4.78e-17	0.15	0.15	0.88	0.88
LOC108168421	17.8808	2.74669	1.15035	2.38771	0.0169537	0.0333771	0.02	0.01	0.06	0.03
LOC102640059	17.6585	2.74228	1.17683	2.33022	0.0197947	0.0385061	0.12	0.04	0.14	0.25
Zfhx4	4255.34	2.73547	0.0562162	48.6599	0	0	1.23	1.23	8.17	7.56
Gm29514	68.4349	2.73238	0.50585	5.40156	6.61e-08	2.34e-07	0.03	0.17	0.79	0.86
Gm35002	19.9727	2.73162	0.862552	3.16691	0.0015407	0.00361911	0	0	0.03	0.03
Ebf3	1304.61	2.72721	0.0957744	28.4754	2.36e-178	1.46e-176	1.04	1.18	7.82	7.79
Sncg	76.7226	2.70353	0.404566	6.68254	2.35e-11	1.03e-10	0.43	0.38	2.22	2.08
Gm30286	19.3357	2.70342	1.11089	2.43357	0.0149508	0.0297578	0.05	0	0.46	0.28
Atp8b3	49.0193	2.69519	0.525863	5.12527	2.97e-07	1e-06	0.03	0.02	0.24	0.18
S100a14	15.4908	2.69127	1.00138	2.68756	0.00719762	0.0151822	0.05	0.06	0.36	0.55
Frem3	17.268	2.69075	1.15772	2.32418	0.0201159	0.0389928	0.02	0.01	0.07	0.05
Tmem26	241.312	2.67932	0.239677	11.1788	5.18e-29	4.45e-28	0.21	0.3	1.47	1.81
LOC108167986	56.2473	2.67544	0.485629	5.50923	3.6e-08	1.3e-07	0.09	0.1	0.75	0.72
Insm2	289.234	2.67492	0.243067	11.0049	3.62e-28	3.06e-27	0.51	0.31	4.67	3.39
Ooep	206.673	2.67348	0.253687	10.5385	5.74e-26	4.56e-25	1.2	0.75	7.07	5.01
3632454L22Rik	76.4867	2.6702	0.418504	6.38034	1.77e-10	7.39e-10	0.17	0.06	0.63	0.85
Lncenc1	76.61	2.6679	0.401161	6.65044	2.92e-11	1.27e-10	0.12	0.08	0.79	0.77
LOC108167934	59.1151	2.66348	0.486716	5.47235	4.44e-08	1.59e-07	0.06	0.06	0.39	0.71
Gm33533	95.4074	2.66225	0.420692	6.32825	2.48e-10	1.03e-09	0.08	0.16	0.86	0.84
Gm16894	18.6464	2.65936	1.17519	2.26293	0.0236401	0.0451906	0.22	0	0.08	0.43
Zic3	2187.59	2.62957	0.0737345	35.6627	1.5e-278	1.61e-276	3.54	3.67	20.84	21.92
Pnoc	883.536	2.62839	0.119489	21.9968	3.09e-107	9.68e-106	1.87	2.59	15.96	14.36
Catsperg2	48.8622	2.6231	0.519422	5.05004	4.42e-07	1.47e-06	0.04	0.05	0.32	0.2
Dpm1-adnp	3303.43	2.61614	0.962364	2.71846	0.00655872	0.0139258	12.26	12.85	15.77	16.23
Gm39531	14.562	2.61289	1.24256	2.10282	0.0354811	0.0651509	0.62	0.33	0.57	1.23
Ipw	438.229	2.60694	0.171838	15.1709	5.51e-52	8.06e-51	1.03	1.8	13.46	10.87
Gm31445	164.763	2.60139	0.272559	9.54429	1.37e-21	9.37e-21	0.33	0.55	2.25	1.4
Zfp663	335.983	2.59397	0.180289	14.3878	6.17e-47	8.3e-46	0.41	0.33	1.87	1.86
Gm39038	16.2603	2.5848	0.985594	2.62258	0.00872668	0.0181409	0.01	0.01	0.03	0.05
2610028E06Rik	74.2425	2.58151	0.423701	6.09275	1.11e-09	4.43e-09	0.1	0.08	0.61	0.8
Gm31819	16.358	2.57988	1.00575	2.56514	0.0103135	0.021145	0.02	0.04	0.15	0.28
Gm11690	14.6077	2.57766	1.01394	2.54222	0.0110151	0.0224588	0.01	0.01	0.1	0.08
LOC102634887	38.4932	2.57677	0.644326	3.99918	6.36e-05	0.000175315	0.04	0.11	0.42	0.44
Gm17039	14.8336	2.57601	1.23757	2.08151	0.0373876	0.0683341	0.02	0.02	0.1	0.05
B130024G19Rik	61.9409	2.57559	0.454949	5.66127	1.5e-08	5.58e-08	0.13	0.03	0.75	0.65
Fam83g	26.9981	2.56842	0.776274	3.30866	0.000937452	0.00226902	0.02	0.03	0.11	0.2
Ubap1l	286.508	2.56556	0.198611	12.9176	3.58e-38	3.98e-37	0.44	0.43	3.15	2.89
Plek2	39.7917	2.56463	0.64164	3.997	6.42e-05	0.000176874	0.14	0.07	0.75	0.33
Gm33682	16.5368	2.56457	1.18343	2.16706	0.0302305	0.0564713	0.01	0.03	0.08	0.09
Gm36036	52.5366	2.56377	0.491278	5.21857	1.8e-07	6.18e-07	0.05	0.07	0.46	0.38
Gm42387	78.3218	2.55814	0.465337	5.49739	3.85e-08	1.39e-07	2.37	0	10.8	7.83
Lhx9	436.008	2.54291	0.167323	15.1977	3.66e-52	5.36e-51	0.79	0.58	4.09	3.55
Ibsp	19.1881	2.54074	1.11603	2.27659	0.0228107	0.0437349	0.1	0.05	0.18	0.23
Gpr179	130.301	2.5368	0.315156	8.04934	8.32e-16	4.57e-15	0.05	0.05	0.35	0.25
Lhx1	256.162	2.53471	0.21338	11.8789	1.52e-32	1.45e-31	0.34	0.41	2.75	2.5
Gm34502	33.9423	2.5247	0.692489	3.64583	0.000266528	0.000689388	0.04	0.25	1.11	0.7
H2-Q2	77.4739	2.52342	0.389044	6.48622	8.8e-11	3.74e-10	0.16	0.17	1.44	1.09
A230006K03Rik	1716.06	2.52173	0.0790829	31.8872	4.02e-223	3.32e-221	1.71	1.54	7.98	7.94
Dlx6	987.449	2.51992	0.102844	24.5025	1.39e-132	5.52e-131	3.85	4.11	19.63	20
Ndst4	496.984	2.51857	0.195899	12.8564	7.91e-38	8.72e-37	0.57	0.9	3.53	4.3
Gm30642	16.0142	2.51554	1.2255	2.05266	0.0401058	0.0729146	0	0.11	0.29	0.51
Klrb1f	17.5731	2.51505	0.921029	2.73069	0.00632016	0.0134579	0.04	0.02	0.24	0.16
5430403N17Rik	17.6408	2.50776	0.937481	2.675	0.00747298	0.0157247	0.02	0.05	0.18	0.2
Fam159a	93.4678	2.50013	0.381047	6.56121	5.34e-11	2.3e-10	0.56	0.19	2.69	2.61
Esr2	15.864	2.49385	1.207	2.06615	0.0388141	0.0707291	0.02	0.02	0.08	0.13
Gm39514	46.7511	2.49034	0.523615	4.75604	1.97e-06	6.28e-06	0.05	0.08	0.33	0.33
Abca17	34.0982	2.48985	0.72908	3.41506	0.000637687	0.00157873	0.07	0.02	0.14	0.15
Gm36012	16.9958	2.48736	1.18228	2.10387	0.0353901	0.0650049	0.03	0	0.09	0.05
Barhl2	277.819	2.48652	0.201041	12.3682	3.88e-35	3.95e-34	0.47	0.42	2.57	2.47
Zfp92	261.971	2.48325	0.226006	10.9875	4.39e-28	3.69e-27	0.35	0.3	1.33	1.7
Slc10a4	719.396	2.48028	0.12769	19.4243	4.81e-84	1.15e-82	2.03	2.06	13.09	12
Gm3086	13.8021	2.47966	1.08485	2.28572	0.0222708	0.0428063	0	0	0.56	0.26
Slc25a43	27.7015	2.47554	0.735307	3.36668	0.000760784	0.0018648	0.05	0.17	0.48	0.56
Hsd11b2	22.3529	2.47247	0.848523	2.91385	0.00356999	0.00791638	0.07	0.03	0.59	0.27
Fam196b	633.805	2.47087	0.147653	16.7342	7.38e-63	1.29e-61	0.56	0.58	2.85	3.5
Nnat	184110	2.46864	0.082177	30.0405	2.9e-198	2.06e-196	750.23	850.75	4282.67	4251.17
Gm31406	22.2758	2.46839	0.978907	2.52158	0.0116829	0.0237451	0.05	0.02	0.29	0.04
Gm2446	24.0516	2.46695	0.832867	2.962	0.00305648	0.0068487	0.15	0.08	1.25	0.43
Tmem255a	1219.54	2.46345	0.09202	26.7708	7.08e-158	3.57e-156	2.17	2.26	12.51	12.48
Gm36845	18.4243	2.46043	0.945434	2.60244	0.00925636	0.0191659	0.08	0	0.21	0.61
Ntrk1	108.82	2.4604	0.408696	6.02013	1.74e-09	6.87e-09	0.1	0.26	0.77	1.25
Hbb-bt	7538.8	2.45862	0.0389246	63.1636	0	0	78.4	79.27	470.79	441.98
Snhg11	23072.7	2.4584	0.138488	17.7517	1.67e-70	3.29e-69	26.46	32.37	156.74	155
Gm34978	11.8546	2.45582	1.13058	2.17216	0.0298433	0.055822	0.04	0.04	0.22	0.2
Gm4787	16.9859	2.45232	0.960366	2.55353	0.0106638	0.0217997	0.03	0.03	0.26	0.16
LOC108168091	77.4736	2.45078	0.388705	6.30498	2.88e-10	1.19e-09	0.2	0.09	0.48	0.63
Gm33467	87.3596	2.44228	0.369468	6.61027	3.84e-11	1.66e-10	0.13	0.1	0.88	0.71
Serpine3	14.7869	2.439	1.23891	1.96867	0.0489912	0.0873669	0.05	0.05	0.05	0.15
Scn11a	48.8634	2.43881	0.508928	4.79205	1.65e-06	5.28e-06	0.02	0.03	0.27	0.18
Slitrk6	103.509	2.43765	0.336858	7.23643	4.61e-13	2.22e-12	0.19	0.18	0.66	0.88
Htr4	152.19	2.43731	0.269939	9.02911	1.73e-19	1.1e-18	0.22	0.18	1.01	1.03
Fcrlb	18.1293	2.43716	1.14914	2.12085	0.0339345	0.0626992	0.13	0.02	0.29	0.19
Gm41455	31.8359	2.43371	0.674641	3.60742	0.000309254	0.000793344	0.19	0.06	0.53	0.14
Gm4988	99.445	2.42955	0.360029	6.7482	1.5e-11	6.63e-11	0.35	0.12	1.05	1.16
Hbb-bs	33059.1	2.41686	0.0261162	92.5428	0	0	338.13	348.7	1974.36	1870.97
4933413G19Rik	34.7879	2.41647	0.604408	3.99808	6.39e-05	0.000176088	0.1	0.11	0.69	0.72
Tmem130	16957.1	2.41493	0.0384442	62.8164	0	0	28.07	30.84	156.39	157.01
Trim15	31.2447	2.41438	0.648782	3.7214	0.000198121	0.000518883	0.05	0.03	0.32	0.3
Peg3	21898.1	2.41405	0.0290575	83.0783	0	0	11.73	11.34	58.15	59.08
Aadat	41.5524	2.40796	0.582621	4.13298	3.58e-05	0.000101434	0.07	0.19	0.69	0.39
Gm10421	58.3528	2.40764	0.590027	4.08056	4.49e-05	0.00012609	0.41	0.07	0.99	2.2
Hba-a1	23690.4	2.40693	0.0273862	87.8884	0	0	284.34	286.4	1531.06	1469.34
Gm40417	92.4139	2.40576	0.355996	6.75784	1.4e-11	6.21e-11	0.06	0.07	0.28	0.27
Prr33	28.0766	2.40198	0.70301	3.41671	0.000633836	0.00156955	0.02	0.07	0.3	0.23
Nrp2	10695.2	2.3984	0.0856551	28.0007	1.59e-172	9.3e-171	7.65	8.87	43.79	42.89
Slc18a2	849.471	2.39396	0.117237	20.4197	1.12e-92	3.01e-91	1.38	1.63	7.72	7.18
Gm31152	40.0889	2.37724	0.608297	3.90803	9.31e-05	0.000252962	0.06	0.05	0.3	0.47
Scg2	5062.8	2.36953	0.0584782	40.5199	0	0	9.17	10.58	44.51	46.13
Nap1l5	7461.98	2.36824	0.0384083	61.6596	0	0	24.97	24.43	128.34	127.07
Gm9962	26.7682	2.35692	0.837676	2.81364	0.00489847	0.0106433	0.17	0	0.59	0.74
Gm8615	30.4727	2.35396	0.688113	3.42089	0.000624169	0.00154612	0.09	0.1	0.66	0.4
Xlr3a	38.0297	2.35147	0.582083	4.03974	5.35e-05	0.000148954	0	0.09	0.23	0.61
Cacna2d2	7227.16	2.35087	0.0390421	60.2137	0	0	5.59	5.72	29.97	30.39
1700048M11Rik	12.8074	2.34872	1.08249	2.16975	0.0300258	0.0561309	0	0	0.4	0.22
Gm38451	152.644	2.34135	0.343428	6.81758	9.26e-12	4.15e-11	0.14	0.29	0.78	1
Zmat4	541.89	2.32976	0.147043	15.8441	1.55e-56	2.46e-55	0.76	0.95	3.91	3.95
Scml4	1333.8	2.32975	0.08724	26.7051	4.1e-157	2.05e-155	1.6	1.7	8.89	8.91
Vax1	986.983	2.32564	0.112948	20.5903	3.35e-94	9.22e-93	1.86	2.23	12.44	12.69
Tm6sf2	47.2204	2.325	0.512863	4.53338	5.8e-06	1.78e-05	0.15	0.05	0.75	0.66
Htr7	597.929	2.32426	0.149584	15.5382	1.91e-54	2.91e-53	1.03	1.19	5.4	6.62
Gm32150	28.1263	2.32398	0.817038	2.8444	0.00444956	0.00972327	0.14	0.29	0.37	1.08
Kndc1	4900.47	2.31749	0.0492403	47.0649	0	0	2.63	2.8	15.5	14.86
LOC105244648	53.2242	2.31686	0.509989	4.54295	5.55e-06	1.7e-05	0.15	0.15	1.24	1.21
Gm30339	21.8489	2.30892	0.788347	2.92881	0.00340258	0.00756748	0.04	0.04	0.24	0.16
Ankrd55	385.623	2.30796	0.171305	13.4728	2.26e-41	2.71e-40	1.28	0.98	3.83	3.46
Gmnc	83.5233	2.29988	0.373684	6.1546	7.53e-10	3.04e-09	0.15	0.15	0.7	0.63
Dach2	379.526	2.29405	0.164893	13.9124	5.33e-44	6.78e-43	0.44	0.48	2.92	2.16
Gm16041	18.0673	2.28898	1.15654	1.97917	0.0477974	0.0854475	0.04	0.01	0.07	0.1
Hnf1b	24.6381	2.28669	0.73252	3.12167	0.00179826	0.00417925	0.04	0.05	0.26	0.22
Nova1	7690.69	2.28578	0.0382474	59.763	0	0	13.7	13.57	58.72	60.46
Efna5	1646.62	2.27346	0.0825344	27.5456	5e-167	2.79e-165	2.36	2.19	9.95	10.85
Scn9a	1910.51	2.27163	0.0837323	27.1297	4.4e-162	2.34e-160	1.52	1.26	5.77	5.7
Oas3	43.6403	2.25785	0.52761	4.27939	1.87e-05	5.45e-05	0.04	0.04	0.2	0.26
Gm34922	34.7409	2.25759	0.635129	3.55453	0.00037865	0.000961193	0.08	0.03	0.34	0.18
2810429I04Rik	71.107	2.25746	0.417987	5.40079	6.63e-08	2.35e-07	0.16	0.17	2.38	1.61
Gm11769	22.6435	2.25065	0.767627	2.93196	0.00336826	0.00750078	0.04	0.1	0.16	0.11
Gm31364	19.3666	2.24889	0.862406	2.6077	0.00911535	0.0188983	0.29	0	0.45	0.74
Cnpy1	71.8506	2.2443	0.398965	5.6253	1.85e-08	6.83e-08	0.14	0.15	0.58	0.62
Zfp941	831.099	2.24056	0.111027	20.1803	1.46e-90	3.82e-89	1.33	1.54	5.99	6
Dsc2	109.563	2.23325	0.33344	6.6976	2.12e-11	9.31e-11	0.14	0.15	0.54	0.75
LOC108167849	37.0124	2.23318	0.601642	3.71181	0.000205784	0.000538139	0.05	0.02	0.17	0.21
Cd164l2	18.0174	2.23269	0.899112	2.48321	0.0130203	0.0261846	0.06	0.06	0.56	0.44
Gm26748	17.8762	2.23166	0.907486	2.45917	0.0139258	0.027869	0.02	0.05	0.19	0.19
Gm41875	72.1235	2.22822	0.433916	5.13514	2.82e-07	9.55e-07	0.58	0.35	1.42	2.36
LOC105244333	11.8181	2.2274	1.11837	1.99165	0.0464092	0.0832963	0.02	0.01	0.06	0.07
Gm35243	16.1654	2.22211	0.93911	2.36619	0.0179721	0.0351883	0.05	0.02	0.14	0.18
Gpr1	16.2335	2.21551	0.927504	2.38868	0.0169092	0.0333077	0.09	0.05	0.32	0.32
Lgals7	164.663	2.21355	0.312415	7.08531	1.39e-12	6.54e-12	1.43	2.04	12	7.48
Syt13	3587.71	2.21346	0.0615703	35.9501	5.05e-283	5.66e-281	5.03	5.65	28.91	26.69
Npffr1	125.002	2.21217	0.29202	7.57542	3.58e-14	1.82e-13	0.22	0.22	1.07	1.33
Arhgef16	61.5289	2.21143	0.450997	4.90342	9.42e-07	3.07e-06	0.11	0.06	0.37	0.43
Pax5	54.7074	2.21003	0.512644	4.31105	1.62e-05	4.75e-05	0.04	0.04	0.24	0.14
Trim66	543.313	2.20864	0.15425	14.3185	1.68e-46	2.23e-45	0.29	0.31	1.4	1.62
Gm31432	24.7267	2.20584	0.739255	2.98387	0.00284629	0.00640742	0.04	0.03	0.2	0.26
Vmn2r87	30.8794	2.2041	0.664845	3.31521	0.000915747	0.00222101	0.09	0.06	0.27	0.11
Zbbx	101.6	2.20319	0.3851	5.7211	1.06e-08	3.98e-08	0.3	0.11	0.88	0.87
Mylk3	33.9805	2.20126	0.659782	3.33635	0.000848871	0.00206816	0.02	0.03	0.26	0.15
Grm8	431.004	2.19837	0.16181	13.5861	4.84e-42	5.89e-41	0.85	0.7	3.25	3.07
Gm31593	26.062	2.19389	0.742578	2.95443	0.00313249	0.00700968	0.16	0.08	0.42	0.27
Rnf128	298.419	2.18654	0.204496	10.6923	1.11e-26	8.93e-26	0.69	0.95	4.22	3.75
Usp29	5363.93	2.17912	0.0467032	46.659	0	0	4.38	4.37	17.75	18.6
Snord65	12.9767	2.17765	1.05361	2.06685	0.0387482	0.070632	0	0	0	0
Slc7a3	487.076	2.17606	0.149249	14.58	3.76e-48	5.18e-47	1.36	1.29	6.68	7.17
Gm39581	30.6332	2.17481	0.708493	3.06963	0.00214323	0.00492461	0.02	0.05	0.21	0.11
Slc6a16	37.2745	2.17079	0.570965	3.80196	0.000143557	0.000381791	0.07	0.07	0.32	0.2
Oprm1	171.527	2.16855	0.273073	7.94126	2e-15	1.08e-14	0.38	0.67	2.36	2.16
Gm36131	219.364	2.1677	0.215307	10.0679	7.66e-24	5.71e-23	0.42	0.36	2.02	2.06
Slc27a2	362.045	2.1634	0.174284	12.413	2.22e-35	2.28e-34	0.99	0.76	4.2	3.72
Tmem181c-ps	100.361	2.16319	0.333982	6.47698	9.36e-11	3.97e-10	0.2	0.19	0.9	0.83
Slc45a2	20.1347	2.16003	0.875753	2.46649	0.0136446	0.0273378	0.07	0.05	0.32	0.1
Gm41510	17.1738	2.15909	0.893253	2.41711	0.0156443	0.0310351	0.06	0.06	0.24	0.2
Fzd5	501.852	2.15889	0.140566	15.3585	3.1e-53	4.64e-52	0.51	0.48	2.38	2.41
Slc17a8	276.35	2.15886	0.195369	11.0502	2.19e-28	1.86e-27	0.42	0.51	1.64	1.97
4931415C17Rik	59.9258	2.15882	0.493444	4.37501	1.21e-05	3.6e-05	0.15	0.13	0.89	0.45
Lhcgr	242.289	2.15872	0.263264	8.19985	2.41e-16	1.35e-15	0.36	0.61	2.78	2.44
Gpr165	542.752	2.15807	0.140674	15.341	4.07e-53	6.05e-52	1.44	1.39	6.68	5.85
Ankrd34b	375.441	2.15452	0.227473	9.47153	2.76e-21	1.86e-20	0.45	0.66	3.08	2.23
4930473H19Rik	34.3305	2.15372	0.623602	3.45367	0.000553006	0.00137863	0.08	0.08	0.33	0.21
Cyp4f39	36.0103	2.14825	0.761395	2.82147	0.00478046	0.010406	0.07	0.07	0.5	0.14
Prok2	75.3044	2.14711	0.385086	5.57567	2.47e-08	9.03e-08	0.33	0.34	2.11	1.86
LOC108167437	96.0205	2.14628	0.343461	6.24897	4.13e-10	1.69e-09	0.07	0.12	0.38	0.42
Zan	101.357	2.14076	0.335621	6.3785	1.79e-10	7.48e-10	0.04	0.02	0.12	0.13
D830044I16Rik	18.3503	2.13712	0.877899	2.43436	0.0149183	0.0297047	0.07	0	0.16	0.17
Lhx1os	42.0393	2.13634	0.549023	3.89117	9.98e-05	0.000270163	0.33	0.35	1.06	1.59
LOC102631979	322.192	2.13532	0.195407	10.9275	8.51e-28	7.1e-27	0.2	0.28	1.19	1.08
LOC108168304	15.389	2.13148	1.0237	2.08213	0.0373311	0.0682474	0	0.26	0.67	1.09
BC100451	22.1929	2.12558	0.85218	2.49428	0.0126212	0.0254596	0.06	0.02	0.24	0.18
Hcrtr1	102.194	2.11897	0.338373	6.26223	3.8e-10	1.56e-09	0.24	0.32	1.36	1.09
Ankrd37	260.297	2.11419	0.230522	9.17135	4.67e-20	3.02e-19	1.36	1.72	7.66	5.75
Gm33764	16.7623	2.11044	0.917445	2.30035	0.0214284	0.0413096	0.02	0.02	0.15	0.1
C1ql2	86.1228	2.10925	0.370284	5.6963	1.22e-08	4.58e-08	0.26	0.19	1.29	1.19
Slc24a1	27.7067	2.1083	0.697614	3.02216	0.00250979	0.00570118	0.02	0.01	0.1	0.09
Efcab1	826.761	2.1071	0.116981	18.0122	1.56e-72	3.17e-71	3.06	3.21	11.93	12.54
Insrr	112.607	2.10627	0.313971	6.70849	1.97e-11	8.65e-11	0.11	0.15	0.61	0.48
5330434G04Rik	177.868	2.0949	0.252291	8.30349	1.01e-16	5.75e-16	0.25	0.23	1.33	1.12
Zfp804b	125.05	2.08822	0.297232	7.02556	2.13e-12	9.94e-12	0.2	0.21	0.68	0.63
Gm17745	22.0198	2.08686	0.775131	2.69227	0.00709683	0.0149892	0.07	0.08	0.9	0.44
Gm38496	25.8498	2.0867	0.747105	2.79305	0.00522142	0.0112755	0.07	0.02	0.2	0.25
Fam183b	267.185	2.08666	0.225213	9.26525	1.95e-20	1.27e-19	2.64	4.31	11.27	9.25
Pi16	192.712	2.08631	0.23524	8.86888	7.39e-19	4.56e-18	0.39	0.28	1.92	1.94
LOC101055630	165.401	2.08592	0.262836	7.93621	2.08e-15	1.12e-14	0.39	0.3	0.59	0.96
Ankdd1a	131.898	2.08541	0.300091	6.94926	3.67e-12	1.69e-11	0.1	0.19	0.63	0.59
Fgd5	2410.29	2.08244	0.0632835	32.9065	1.77e-237	1.59e-235	1.89	1.86	8.65	8.89
Greb1	143.141	2.08058	0.289264	7.19266	6.35e-13	3.04e-12	0.1	0.05	0.42	0.36
Kcnh8	329.165	2.07782	0.176704	11.7588	6.37e-32	5.95e-31	0.46	0.45	1.96	2.08
Rgag4	3765.64	2.07147	0.0549961	37.6657	0	0	5.32	4.89	20.1	20.91
Cilp	31.6652	2.07061	0.707644	2.92606	0.00343289	0.00762963	0.02	0.06	0.23	0.12
LOC102643247	69.4674	2.06794	0.408167	5.0664	4.05e-07	1.36e-06	0.25	0.3	1.42	1.07
Cftr	89.7395	2.06649	0.371963	5.55563	2.77e-08	1.01e-07	0.08	0.13	0.34	0.37
Prelid2	21.7284	2.0657	0.774535	2.66703	0.00765259	0.0160742	0.11	0.11	0.68	0.49
E530001F21Rik	31.0297	2.06301	0.651003	3.16897	0.0015298	0.00359538	0.24	0.1	0.75	0.69
Slit2	4563.47	2.06284	0.0576927	35.7557	5.39e-280	5.93e-278	3.14	3.53	14.43	15.03
Gm17399	88.1335	2.0577	0.41528	4.95497	7.23e-07	2.38e-06	0.24	0.3	1.09	1.04
Hc	68.4571	2.05241	0.400507	5.12454	2.98e-07	1.01e-06	0.03	0.02	0.25	0.3
Gm31606	37.7447	2.04996	0.566836	3.6165	0.000298616	0.000767625	0.03	0.04	0.12	0.1
LOC102633880	49.2925	2.04758	0.504196	4.06107	4.88e-05	0.000136569	0.11	0.04	1.03	0.63
St8sia6	139.489	2.04574	0.274639	7.44884	9.42e-14	4.69e-13	0.09	0.16	0.74	0.56
Nell1	1420.89	2.04326	0.092878	21.9994	2.92e-107	9.18e-106	3.1	3.77	14.17	14.77
Gm16035	17.3431	2.04274	0.878735	2.32464	0.0200912	0.0389517	0.01	0.01	0.02	0.02
Olfm3	622.484	2.04079	0.321248	6.35271	2.12e-10	8.81e-10	1.11	1.67	4.85	5.3
Ccdc160	149.719	2.04044	0.266831	7.64696	2.06e-14	1.06e-13	0.6	0.7	2.43	2.36
Ern2	77.3114	2.03846	0.373751	5.45406	4.92e-08	1.76e-07	0.08	0.08	0.38	0.54
LOC102634716	23.9103	2.03806	0.75136	2.7125	0.0066778	0.0141653	0.24	0.12	0.76	0.53
Gm36183	15.9608	2.03269	0.930935	2.1835	0.0289992	0.0543785	0.02	0.04	0.13	0.2
A730046J19Rik	64.0515	2.0313	0.473804	4.28722	1.81e-05	5.27e-05	0.07	0.17	0.39	0.44
Sorcs3	1711.27	2.0311	0.0756025	26.8656	5.55e-159	2.88e-157	1.8	1.94	8.01	7.95
Trhde	767.962	2.02803	0.112666	18.0005	1.93e-72	3.91e-71	1.04	1.09	3.97	4.05
AU023762	31.9	2.0193	0.637697	3.16655	0.0015426	0.00362319	0.09	0.1	0.47	0.29
Pou2f2	1373.98	2.0167	0.0850854	23.7021	3.43e-124	1.26e-122	1.64	1.66	6.42	6.12
Dmrtb1	813.168	2.01583	0.109539	18.4028	1.25e-75	2.67e-74	2.62	2.28	11.58	11.85
Sstr5	38.027	2.01556	0.574659	3.50739	0.000452524	0.00113846	0.13	0.09	0.55	0.45
Gm8069	21.2814	2.01349	0.843309	2.3876	0.0169587	0.033384	0.13	0.4	1.27	1.07
1700048O20Rik	663.96	2.01317	0.123702	16.2744	1.5e-59	2.5e-58	3.42	2.96	11.37	12.26
AI481877	63.3553	2.01176	0.434473	4.63035	3.65e-06	1.13e-05	0.06	0.05	0.26	0.18
Gm10610	37.607	2.00258	0.582143	3.44001	0.000581698	0.00144584	0.1	0.08	0.26	0.39
Sec14l3	309.709	1.99551	0.191724	10.4083	2.27e-25	1.77e-24	0.43	0.58	2.1	1.79
Greb1l	460.022	1.99548	0.147144	13.5614	6.78e-42	8.23e-41	0.37	0.34	1.34	1.47
Sulf1	2433.16	1.99161	0.0766469	25.9842	7.46e-149	3.48e-147	3.33	2.75	10.86	10.92
1700019L22Rik	64.6609	1.9916	0.483951	4.11529	3.87e-05	0.000109141	0.14	0.08	0.58	0.31
Gm41778	14.275	1.99126	0.981162	2.0295	0.0424079	0.0766888	0.07	0.04	0.15	0.21
Arhgap40	20.6234	1.98583	0.801791	2.47675	0.0132586	0.0266355	0.02	0.02	0.15	0.1
Nefh	305.052	1.98365	0.190539	10.4107	2.22e-25	1.73e-24	0.27	0.37	1.29	1.33
Pdlim3	192.448	1.98014	0.23823	8.31191	9.42e-17	5.36e-16	0.77	0.56	3.74	3.08
Zfp296	40.0488	1.97938	0.564148	3.50862	0.000450446	0.00113374	0.19	0.13	0.81	0.51
LOC108168994	23.275	1.9788	0.738303	2.68021	0.00735767	0.0154966	0.05	0.05	0.17	0.16
LOC108167777	34.3431	1.97735	0.68052	2.90564	0.00366504	0.00811117	0.26	0.05	0.64	0.97
Cbln4	483.901	1.97421	0.15025	13.1395	1.96e-39	2.23e-38	1.41	1.52	6.6	5.57
Krt17	31.1245	1.97383	0.662435	2.97966	0.00288568	0.00648897	0.06	0.03	0.49	0.25
Asic4	1110.06	1.97351	0.0925447	21.325	6.66e-101	1.97e-99	2.22	2.14	10.38	10.44
Vat1l	6542.96	1.96913	0.0394289	49.9413	0	0	12	11.98	48.58	49.21
LOC102635133	25.6711	1.9681	0.779574	2.52458	0.0115838	0.0235607	0.1	0	0.59	0.07
Nlrp5-ps	186.681	1.9674	0.286053	6.87774	6.08e-12	2.75e-11	0.19	0.41	1.24	1.26
Calb2	2846.58	1.96481	0.0624123	31.4812	1.57e-217	1.26e-215	11.08	12.09	45.3	44.84
Slc18a3	117.683	1.96257	0.29704	6.60708	3.92e-11	1.7e-10	0.39	0.41	1.76	1.72
Gm30364	24.1347	1.95841	0.725376	2.69986	0.00693681	0.014676	0.08	0.08	0.24	0.25
Gm33869	1394.12	1.95702	0.0848965	23.0519	1.41e-117	4.87e-116	1.76	1.54	5.78	5.58
Gm26777	572.014	1.95523	0.134371	14.551	5.75e-48	7.89e-47	0.86	0.79	3	3.46
Slc14a2	1566.51	1.9529	0.0777192	25.1277	2.48e-139	1.04e-137	6.34	6.72	32.37	29.26
Syt17	752.619	1.95213	0.133545	14.6178	2.16e-48	2.99e-47	1.53	2.03	6.11	6.91
Gm30400	249.252	1.94473	0.201752	9.6392	5.46e-22	3.8e-21	0.25	0.28	0.9	0.87
Brs3	27.9842	1.94296	0.808296	2.40377	0.0162268	0.0320721	0.11	0.06	0.49	0.14
Ntn1	5456.76	1.94048	0.044881	43.2361	0	0	5.67	6.01	26.4	25.96
Dydc2	31.7604	1.94039	0.62551	3.10209	0.00192161	0.00444438	0.2	0.28	0.58	0.63
Gm39746	32.3745	1.93763	0.789475	2.45433	0.0141146	0.0282242	0.09	0	0.19	0.17
Dennd1c	218.384	1.93602	0.214686	9.01792	1.92e-19	1.21e-18	0.36	0.47	2.28	2.31
Gm40823	20.1088	1.9345	0.801785	2.41274	0.0158332	0.031374	0.11	0.2	0.46	0.41
Calb1	1756	1.93373	0.262183	7.37549	1.64e-13	8.06e-13	4.9	7.16	19.31	19.68
Gad1	9346.75	1.93302	0.0965055	20.0302	3.01e-89	7.65e-88	21.47	23.84	82	83.73
Gm38664	24.286	1.92888	0.873179	2.20904	0.0271722	0.0512426	0	0.09	0.28	0.13
Gjd2	954.15	1.9195	0.125211	15.3301	4.81e-53	7.16e-52	2.37	3.15	10.81	10.38
Mycbpap	276.751	1.91928	0.197812	9.70255	2.94e-22	2.07e-21	0.48	0.48	1.79	1.44
Lin7a	2232.12	1.91835	0.070236	27.3129	2.98e-164	1.61e-162	3.11	3.54	10.76	10.66
H3f3c	228.593	1.91811	0.290787	6.59626	4.22e-11	1.82e-10	3.04	3.35	20.95	10.92
Ntng1	938.831	1.91772	0.124559	15.3961	1.74e-53	2.62e-52	1.24	1.48	5.57	4.4
Slc6a7	1486.26	1.91725	0.10487	18.2821	1.15e-74	2.42e-73	2.36	3	10.85	10.68
Ano1	804.27	1.91711	0.112906	16.9797	1.16e-64	2.1e-63	0.8	0.92	3.83	3.68
LOC108168018	31.5752	1.91707	0.682925	2.80714	0.00499836	0.0108428	0.07	0.13	0.43	0.22
Crhr2	56.119	1.9169	0.457737	4.18778	2.82e-05	8.06e-05	0.1	0.12	0.38	0.4
Gm39887	65.9424	1.91556	0.426696	4.48927	7.15e-06	2.17e-05	0.18	0.11	0.49	0.39
Sfmbt2	376.487	1.91477	0.160266	11.9475	6.69e-33	6.42e-32	0.37	0.4	1.55	1.59
Plcxd3	585.869	1.91324	0.128908	14.842	7.84e-50	1.11e-48	2.87	2.56	9.17	8.59
Cd160	44.4482	1.91253	0.547353	3.49415	0.000475572	0.00119325	0.14	0.07	0.42	0.47
4930590J08Rik	89.6197	1.91066	0.343723	5.55873	2.72e-08	9.92e-08	0.08	0.08	0.32	0.31
Pld5	181.163	1.9102	0.237382	8.04693	8.49e-16	4.66e-15	0.32	0.34	1.15	1.06
Carlr	41.9319	1.90882	0.536997	3.55461	0.000378538	0.000961123	0.13	0.09	0.43	0.54
Lrrc3b	330.692	1.90717	0.210729	9.05033	1.43e-19	9.07e-19	1.21	2.04	6.07	6.21
LOC102637577	83.1561	1.90316	0.359629	5.29201	1.21e-07	4.2e-07	0.1	0.11	0.42	0.39
Katnal2	448.746	1.90236	0.148879	12.7779	2.18e-37	2.37e-36	0.87	1.05	3.33	3.33
Col2a1	1204.14	1.90201	0.0883791	21.521	9.89e-103	2.98e-101	1.05	1.04	5.25	5.28
Gprasp2	6958.59	1.89791	0.0455646	41.6532	0	0	12.65	13.41	50.09	52.5
Gm32449	20.8909	1.89678	0.785575	2.41451	0.0157563	0.0312382	0.05	0.04	0.08	0.13
Gm8234	25.9076	1.89184	0.691083	2.7375	0.00619083	0.0132094	0.09	0.13	0.35	0.28
Celf6	3013.38	1.89122	0.0630373	30.0015	9.37e-198	6.64e-196	5.56	6.17	23.78	24.98
Fsip1	232.422	1.8909	0.205391	9.20632	3.38e-20	2.19e-19	0.77	0.64	2.05	2.33
Ndn	40648.8	1.88692	0.0279639	67.4769	0	0	182.25	192.08	772.4	762.84
LOC102640399	896.74	1.88679	0.117616	16.042	6.5e-58	1.05e-56	0.51	0.63	2.6	2.48
Gm38834	15.9803	1.88565	0.946922	1.99134	0.0464432	0.0833307	0.05	0.02	0.18	0.13
Aldh3b2	47.4143	1.88159	0.499246	3.76887	0.000163988	0.000432756	0.16	0.12	0.49	0.55
Mab21l1	212.902	1.88098	0.241559	7.78682	6.87e-15	3.62e-14	0.53	0.72	2.19	2.54
Gabrg3	1443.08	1.88066	0.0799405	23.5257	2.23e-122	8.01e-121	1.54	1.31	4.3	4.91
Hspa1b	172.734	1.8805	0.266597	7.05374	1.74e-12	8.17e-12	0.25	0.45	1.65	1.73
Slc12a5	8248.95	1.88007	0.0403843	46.5544	0	0	8.9	9.54	38.19	37.95
Eomes	2148.23	1.8743	0.0669769	27.9844	2.52e-172	1.46e-170	3.85	4.11	15.86	16.26
Gm38506	76.7752	1.87383	0.383809	4.8822	1.05e-06	3.41e-06	0.06	0.14	0.48	0.59
LOC100861913	31.6509	1.86725	0.619794	3.01269	0.00258942	0.00587318	0.04	0.22	0.46	0.17
B630019K06Rik	2500.69	1.86558	0.0654704	28.495	1.35e-178	8.39e-177	7.88	8.31	39.47	37.4
Gm13152	55.8848	1.86366	0.45513	4.09479	4.23e-05	0.000118815	0.12	0.37	1.06	0.94
Igsf1	743.328	1.86322	0.13124	14.197	9.56e-46	1.25e-44	1.45	1.61	7.1	4.9
Gm1604a	92.5044	1.86288	0.376099	4.95317	7.3e-07	2.4e-06	0.18	0.27	0.7	0.7
Zar1	60.5784	1.85984	0.437733	4.24881	2.15e-05	6.22e-05	0.31	0.29	0.96	1.08
Styk1	260.43	1.8592	0.194517	9.55804	1.2e-21	8.23e-21	0.58	0.61	1.94	2.15
Gm34489	73.6095	1.85693	0.38133	4.86961	1.12e-06	3.62e-06	0.25	0.31	0.86	1.06
Galr1	122.152	1.84782	0.330415	5.59244	2.24e-08	8.22e-08	0.25	0.42	1.17	1.05
Cyp4x1	284.621	1.84775	0.200606	9.21085	3.24e-20	2.1e-19	1.11	0.88	3.2	3.73
Gad2	6755.04	1.84489	0.0438875	42.0368	0	0	9.77	10.28	35.2	36.24
Gm42111	22.9373	1.8432	0.774353	2.38031	0.0172979	0.0339954	0.08	0.24	0.75	0.76
Fer1l6	18.2325	1.84307	0.920588	2.00206	0.0452787	0.0814618	0.01	0.03	0.11	0.05
Eno4	446.681	1.84156	0.148812	12.3751	3.56e-35	3.63e-34	0.89	0.96	3.73	3.61
Trpv3	29.867	1.83977	0.631165	2.91488	0.00355824	0.00789186	0.04	0.04	0.08	0.14
Trhr	165.227	1.83405	0.248041	7.39412	1.42e-13	7.03e-13	0.44	0.58	1.19	1.36
Rcan2	3548.44	1.83353	0.0607881	30.1626	7.32e-200	5.25e-198	8.44	9.24	30.62	28.78
Gm30908	45.5159	1.83268	0.509017	3.60042	0.000317705	0.000813727	0.09	0.15	0.6	0.53
LOC102631930	78.2039	1.83064	0.407476	4.49262	7.04e-06	2.14e-05	0.37	0.17	1.02	0.93
Gm41099	30.7145	1.82907	0.65733	2.78257	0.00539298	0.0116159	0.17	0.03	0.42	0.37
Gypa	58.6837	1.82904	0.464291	3.93943	8.17e-05	0.000223116	0.21	0.39	1.05	1.05
Catsperg1	431.307	1.82867	0.167715	10.9034	1.11e-27	9.22e-27	0.41	0.34	1.57	1.15
Dcdc5	145.583	1.82819	0.26981	6.77583	1.24e-11	5.5e-11	0.13	0.1	0.37	0.5
Hpcal1	2100.76	1.82644	0.0660891	27.636	4.11e-168	2.31e-166	10.99	10.31	40.29	38.88
A230072E10Rik	34.1096	1.82399	0.605503	3.01235	0.00259237	0.00587868	0.08	0.05	0.25	0.31
Mchr1	160.337	1.8211	0.348799	5.22105	1.78e-07	6.11e-07	0.77	0.36	2.68	1.78
Lect1	126.92	1.81964	0.307783	5.91209	3.38e-09	1.31e-08	0.63	0.39	1.34	2.19
Noxred1	42.603	1.81897	0.514418	3.53598	0.000406271	0.0010283	0.17	0.18	0.4	0.6
Gm20472	52.4146	1.81808	0.540355	3.36461	0.000766525	0.00187769	0.46	0.38	2.53	0.71
Gm7099	61.4329	1.81635	0.451314	4.02458	5.71e-05	0.000158358	0.3	0.63	2.07	2.83
Senp8	328.49	1.81633	0.179295	10.1304	4.05e-24	3.05e-23	0.87	1.03	2.83	2.95
LOC108168336	23.2725	1.81449	0.858865	2.11266	0.0346297	0.0637694	0.07	0.01	0.11	0.11
LOC108168244	67.4083	1.81366	0.40515	4.47652	7.59e-06	2.3e-05	0.18	0.26	0.81	0.87
LOC105247294	106.325	1.8131	0.381001	4.75878	1.95e-06	6.2e-06	0.55	0.25	1.45	1.49
Gm28154	32.8255	1.81083	0.606617	2.98513	0.00283461	0.00638305	0.06	0.06	0.16	0.32
Pgbd1	157.688	1.80977	0.277337	6.52552	6.78e-11	2.9e-10	0.33	0.48	1.03	1.41
Actc1	19.0024	1.80851	0.890878	2.03004	0.0423529	0.0766017	0.08	0.08	0.51	0.1
1700028P14Rik	86.0943	1.80654	0.356419	5.06858	4.01e-07	1.34e-06	0.49	0.59	2.33	1.81
Mpp4	20.9996	1.80602	0.797846	2.26362	0.0235976	0.0451228	0.02	0.02	0.14	0.27
Dppa5a	61.9165	1.80221	0.423408	4.25645	2.08e-05	6.01e-05	0.66	0.58	1.72	2.78
Adgrv1	3713.92	1.79671	0.0511102	35.1536	1.02e-270	1.06e-268	1.49	1.46	5.19	5.18
Npas4	617.971	1.79572	0.122882	14.6134	2.31e-48	3.19e-47	0.69	0.76	2.59	2.51
Dpf3	1059.62	1.795	0.0994967	18.0408	9.33e-73	1.9e-71	2.22	2.16	8.27	7.23
Pip5kl1	180.818	1.79417	0.273271	6.56553	5.18e-11	2.24e-10	0.44	0.8	2.44	2.26
Spock3	1454.65	1.79301	0.0848039	21.143	3.2e-99	9.32e-98	4.96	5.67	14.49	15.18
Alas2	1860.35	1.79149	0.0747226	23.9752	5.04e-127	1.91e-125	6.13	6.65	24.8	23.43
A730017C20Rik	4600.07	1.78961	0.0458202	39.0573	0	0	21.57	21.92	74.95	72.22
Lingo2	1422.36	1.78877	0.0827928	21.6054	1.6e-103	4.83e-102	1.84	1.97	5.82	5.27
Dio3os	37.1748	1.78871	0.557877	3.20629	0.0013446	0.00318604	0.09	0	0.52	0.53
Gm15319	21.9153	1.78788	0.784504	2.27899	0.0226676	0.0434827	0.08	0.03	0.1	0.14
Plxnc1	8958.33	1.78385	0.0469461	37.9978	0	0	8.69	9.44	31.54	32.81
E130008D07Rik	1096.35	1.78345	0.121439	14.686	7.93e-49	1.1e-47	2.27	2.27	5.98	7.4
Rufy4	40.5407	1.78249	0.540923	3.29528	0.00098323	0.00237522	0.07	0.04	0.21	0.17
Pisd-ps3	14468.3	1.7815	0.469052	3.79809	0.000145815	0.000387384	37.21	19.94	98.28	94.87
Pipox	430.972	1.77457	0.167185	10.6144	2.55e-26	2.05e-25	1.28	1.57	4.97	5.58
Zic5	766.152	1.77444	0.112221	15.8121	2.57e-56	4.07e-55	1.96	1.74	8.39	9.07
Grm1	1278.76	1.77323	0.0962256	18.4278	7.86e-76	1.69e-74	1.61	1.42	5.04	5.37
Smarca5-ps	38.1773	1.77131	0.588341	3.01069	0.00260655	0.00590905	0.05	0.12	0.25	0.29
Hmga2	49.0081	1.76916	0.515956	3.42889	0.000606053	0.00150273	0.12	0.09	0.26	0.45
Gm36368	26.5886	1.76583	0.700054	2.52242	0.0116549	0.0236904	0.04	0.06	0.27	0.11
Zbtb8b	462.077	1.76533	0.14577	12.1104	9.3e-34	9.18e-33	0.94	1.14	3.43	3.57
Traf1	389.377	1.7609	0.155568	11.3191	1.06e-29	9.27e-29	0.63	0.75	2.27	3.01
Col22a1	1231.6	1.76082	0.0868391	20.2769	2.06e-91	5.44e-90	0.75	0.73	3.51	3.8
Zglp1	32.8545	1.75662	0.627326	2.80017	0.00510756	0.0110486	0.27	0.11	0.46	0.57
Gm12404	21.7718	1.75657	0.807797	2.17452	0.0296659	0.0555272	0	0.1	0.34	0.73
Ehf	17.1199	1.75642	0.878573	1.99918	0.0455893	0.0819619	0.04	0.03	0.09	0.07
Gm13782	42.6803	1.75523	0.553529	3.17098	0.00151926	0.00357209	0.06	0.1	0.28	0.18
Slc5a7	176.564	1.75473	0.238144	7.36834	1.73e-13	8.49e-13	0.36	0.3	1.2	1.07
Galnt3	78.687	1.75211	0.363969	4.81389	1.48e-06	4.75e-06	0.22	0.17	0.53	0.53
Adam21	31.777	1.75137	0.661556	2.64735	0.00811247	0.0169532	0.16	0.05	0.24	0.26
Gm16938	33.9776	1.7485	0.612285	2.8557	0.00429423	0.00940574	0.07	0.1	0.16	0.28
C530005A16Rik	185.87	1.74811	0.237372	7.36444	1.78e-13	8.74e-13	0.54	0.75	2.25	2.19
LOC108168481	505.939	1.74343	0.144036	12.1041	1e-33	9.89e-33	0.49	0.5	1.47	1.59
Gm41069	42.6906	1.74003	0.553752	3.14225	0.00167653	0.00391897	0.13	0.07	0.38	0.46
Tekt2	423.812	1.73826	0.148929	11.6717	1.78e-31	1.64e-30	1.5	1.49	3.99	3.8
Mroh7	91.5201	1.73608	0.430157	4.03592	5.44e-05	0.000151273	0.08	0.13	0.39	0.31
Gm10549	34.9923	1.73536	0.623598	2.78281	0.00538898	0.0116084	0.13	0.06	0.37	0.21
Marveld3	44.8742	1.73473	0.527019	3.2916	0.000996208	0.00240477	0.21	0.19	0.68	0.99
LOC108167704	135.895	1.72984	0.314417	5.50174	3.76e-08	1.36e-07	0.25	0.34	0.67	0.95
Nek10	203.272	1.7291	0.225917	7.65371	1.95e-14	1e-13	0.34	0.17	0.63	0.68
H2afy3	50.8962	1.72876	0.504127	3.42922	0.000605322	0.00150108	0.17	0.13	0.66	0.36
Gm38555	46.3662	1.72536	0.505112	3.41579	0.000635971	0.00157466	0.07	0.05	0.39	0.2
1700095J03Rik	129.807	1.72472	0.285159	6.0483	1.46e-09	5.8e-09	0.65	0.5	1.81	2.23
Gm38585	107.333	1.72288	0.314805	5.47285	4.43e-08	1.59e-07	0.2	0.16	0.61	0.73
LOC102633266	80.6333	1.72144	0.362267	4.75184	2.02e-06	6.41e-06	0.13	0.16	0.49	0.53
Ccdc184	3430.63	1.72125	0.0515362	33.3989	1.42e-244	1.31e-242	10.93	10.8	42.4	41.76
Tnfrsf8	29.5202	1.72121	0.690504	2.49269	0.0126781	0.0255626	0.03	0.09	0.38	0.15
Plcz1	47.1707	1.72083	0.495009	3.47637	0.000508246	0.00127239	0.15	0.13	0.35	0.6
Zfp648	38.0427	1.71701	0.582607	2.94712	0.00320748	0.00716966	0.1	0.15	0.29	0.38
Cntnap5a	1516.89	1.71693	0.0830041	20.6849	4.74e-95	1.31e-93	1.27	1.39	4.01	3.85
Gm21145	52.831	1.71596	0.46493	3.69079	0.00022356	0.000582258	0.18	0.23	0.71	0.56
Gabra3	3969.32	1.71465	0.0482437	35.5415	1.12e-276	1.2e-274	9.2	9.21	25.98	26.02
Xist	69320.2	1.71463	0.858968	1.99616	0.045917	0.0824983	16.97	70.13	139.03	137.18
Gprin3	1456.41	1.71383	0.0790264	21.6869	2.73e-104	8.29e-103	1.34	1.34	4.18	4.13
Dcc	6868.21	1.71289	0.0476172	35.9721	2.28e-283	2.57e-281	5.61	5.08	15.93	17.05
Dlx5	1995.73	1.71244	0.0707195	24.2145	1.57e-129	6.02e-128	10.26	10.86	37.1	40.05
Gm30437	25.745	1.71233	0.717033	2.38808	0.0169367	0.0333545	0.17	0.06	0.7	0.42
Fam222a	945.472	1.71081	0.116306	14.7095	5.6e-49	7.84e-48	1.77	2.32	8.31	7.57
Rgs2	2388.33	1.71057	0.0775327	22.0625	7.24e-108	2.29e-106	6.05	7.08	20.86	21.31
Pcsk1	332.006	1.71017	0.172905	9.89081	4.56e-23	3.3e-22	0.67	0.85	2.27	2.2
Rtl1	349.913	1.70923	0.16276	10.5016	8.5e-26	6.7e-25	0.29	0.33	1.03	0.83
Gm14827	161.993	1.70752	0.30855	5.53402	3.13e-08	1.14e-07	0.54	0.29	1.13	0.9
Gm29729	101.218	1.70639	0.33196	5.14035	2.74e-07	9.3e-07	0.1	0.11	0.26	0.26
LOC108168390	44.3121	1.70545	0.519589	3.2823	0.00102964	0.00248068	0.31	0.21	0.91	1.43
Slc5a3	2043.15	1.70336	0.0726896	23.4333	1.96e-121	7e-120	1.83	1.99	6.55	6.35
Xpr1	22673.1	1.70046	0.0243006	69.9761	0	0	27.85	27.98	87.4	87.03
Gm16712	26.5132	1.69887	0.71142	2.38799	0.0169407	0.0333573	0.08	0.12	0.34	0.54
Gm30340	55.1181	1.69812	0.471823	3.59906	0.000319374	0.000817629	0.04	0.05	0.16	0.18
5730507C01Rik	24.447	1.69549	0.781365	2.16991	0.0300137	0.0561222	0.05	0.14	0.23	0.34
Ahi1	15419	1.6949	0.0285863	59.2906	0	0	31.23	31.27	81.6	80.63
Npy2r	298.677	1.69418	0.206747	8.19446	2.52e-16	1.41e-15	0.69	0.64	2.83	2.16
Pla2g4c	97.7749	1.69289	0.39937	4.2389	2.25e-05	6.48e-05	0.18	0.08	0.52	0.49
Gm11346	68.0284	1.69129	0.420322	4.02379	5.73e-05	0.000158849	0.35	0.36	0.93	1.29
Ptch2	515.914	1.68706	0.15363	10.9813	4.7e-28	3.96e-27	0.74	1.11	2.9	3.1
Gm42406	49.4815	1.68239	0.468351	3.59215	0.000327965	0.000838575	0	0.07	0.53	0.18
Gm3055	50.0767	1.68217	0.502919	3.34481	0.000823401	0.0020098	0.31	0.16	0.4	0.76
Daw1	216.719	1.67552	0.208747	8.02655	1e-15	5.48e-15	0.93	1.02	2.65	2.58
Tmem196	381.657	1.67318	0.163539	10.2311	1.44e-24	1.1e-23	1.18	1.29	3.97	3.37
LOC102639505	37.0973	1.66906	0.56314	2.96385	0.00303818	0.00681015	0.1	0.11	0.16	0.24
Lamb3	89.1621	1.66354	0.360054	4.62025	3.83e-06	1.19e-05	0.11	0.15	0.47	0.56
Cdh22	1223.15	1.65904	0.111153	14.9258	2.24e-50	3.21e-49	1.95	2.48	7.03	8.15
Spink10	223.739	1.65836	0.23445	7.0734	1.51e-12	7.11e-12	1.06	0.89	2.05	2.1
Uts2r	18.3752	1.65827	0.836276	1.98292	0.0473764	0.0848093	0.11	0.08	0.3	0.27
Gpr68	222.796	1.65771	0.218203	7.59709	3.03e-14	1.55e-13	0.47	0.63	1.73	1.57
Slc32a1	4476.51	1.65447	0.0453909	36.4493	7.07e-291	8.42e-289	13.61	13.78	51.49	52.1
Gm38486	34.5873	1.65322	0.673644	2.45415	0.014122	0.0282364	0.07	0.02	0.19	0.08
4930447C04Rik	112.28	1.65218	0.298512	5.53473	3.12e-08	1.13e-07	0.44	0.47	0.96	0.99
C230014O12Rik	40.2843	1.65145	0.571768	2.88832	0.0038731	0.00854645	0.11	0.22	0.41	0.42
1700010I14Rik	107.098	1.64826	0.320969	5.13528	2.82e-07	9.54e-07	0.44	0.39	1.19	1.06
2010204K13Rik	214.947	1.64769	0.219622	7.5024	6.27e-14	3.14e-13	3.18	4.34	16.43	18.89
Dnase1l2	319.219	1.64679	0.178643	9.21833	3.02e-20	1.96e-19	1.24	1.38	3.14	3.33
Nuak2	508.174	1.64629	0.134203	12.2672	1.36e-34	1.37e-33	1.19	1.25	4.64	4.28
Tmx4	10124.5	1.64388	0.0408565	40.2354	0	0	20.53	22.25	64.24	64.04
2500002B13Rik	52.6348	1.64132	0.451514	3.63515	0.000277823	0.000717286	0.19	0.3	1.85	2
Impg2	90.8664	1.64115	0.353568	4.64169	3.46e-06	1.08e-05	0.08	0.13	0.35	0.27
Gyltl1b	28.7751	1.63644	0.681656	2.40069	0.0163643	0.0323155	0.09	0.02	0.15	0.26
Gm32822	25.4136	1.63538	0.740406	2.20876	0.0271916	0.0512663	0.09	0.03	0.21	0.27
Ina	17491.6	1.63421	0.0317825	51.4184	0	0	54.42	56.48	195.28	188.41
Gm29979	24.874	1.63401	0.74175	2.20291	0.0276011	0.0519689	0.07	0.08	0.31	0.2
Gm26691	44.4974	1.63262	0.558087	2.92538	0.00344031	0.00764461	0.1	0.09	0.2	0.34
Gm13524	55.2648	1.62838	0.451296	3.60824	0.000308286	0.00079113	0.2	0.12	0.46	0.53
A230103J11Rik	95.9914	1.62751	0.345849	4.70583	2.53e-06	7.97e-06	0.31	0.47	1.09	1.11
4930405A21Rik	21.5255	1.62745	0.779026	2.08908	0.0367008	0.0671879	0.13	0.2	0.67	0.32
Cfap44	1331.78	1.62561	0.0821274	19.7938	3.37e-87	8.36e-86	1.69	1.64	5.5	5.85
Panct2	116.653	1.62545	0.306682	5.30011	1.16e-07	4.03e-07	0.22	0.36	0.9	0.86
LOC102633054	47.0686	1.62538	0.574683	2.82831	0.00467952	0.0101991	0.02	0.1	0.14	0.29
Fndc8	64.9709	1.62321	0.404995	4.00798	6.12e-05	0.000169284	0.22	0.18	0.46	0.56
Gng8	68.357	1.62276	0.395488	4.10317	4.08e-05	0.00011476	0.35	0.28	2.2	1.83
Nbeal2	1629.67	1.62269	0.0779343	20.8213	2.78e-96	7.78e-95	1.15	1.04	3.8	3.89
Grin2d	3223.44	1.62232	0.0667476	24.3054	1.72e-130	6.68e-129	3.95	4.46	16.66	15.19
Mest	6365.14	1.61708	0.0411369	39.3096	0	0	26.94	27.04	88.01	90.23
LOC108168483	30.527	1.61681	0.641441	2.52059	0.011716	0.0238016	0.07	0.05	0.13	0.22
Pcdhgb8	293.571	1.61388	0.181945	8.33189	7.96e-17	4.54e-16	0.46	0.48	1.34	1.54
Gm15631	169.748	1.61275	0.238194	6.77076	1.28e-11	5.69e-11	0.41	0.45	1.53	1.51
Gm35365	25.7793	1.61244	0.762118	2.11573	0.0343674	0.063361	0.07	0.03	0.37	0.2
Slit1	7260.93	1.61087	0.0364989	44.1347	0	0	7.04	7	22.98	22.67
Ell3	64.7252	1.60793	0.409282	3.92867	8.54e-05	0.000232884	0.17	0.24	0.64	0.51
Gm39662	32.8168	1.60742	0.629115	2.55505	0.0106173	0.0217125	0.14	0.23	0.47	0.57
Gpld1	615.348	1.60366	0.13417	11.9525	6.3e-33	6.05e-32	1.03	1.17	4.08	3.41
Gm38615	100.596	1.60352	0.346047	4.63382	3.59e-06	1.11e-05	0.35	0.38	0.87	1.41
Mlf1	492.529	1.5995	0.139153	11.4946	1.41e-30	1.26e-29	4.09	3.76	10.37	10.25
Avpr1a	252.678	1.59644	0.201754	7.91283	2.52e-15	1.35e-14	0.9	0.98	2.55	3.01
Cdh7	737.728	1.59617	0.110856	14.3985	5.29e-47	7.12e-46	1.33	0.97	3.65	3.52
Disp2	9995.39	1.59447	0.0349092	45.675	0	0	11.51	12.18	39.19	39.33
Spaca9	45.9879	1.59106	0.494571	3.21705	0.00129516	0.00307763	0.5	0.53	1.05	1.37
Gm39499	28.4648	1.5884	0.717713	2.21313	0.0268884	0.0507456	0	0.08	0.38	0.33
Arxes1	1848.07	1.5882	0.0729016	21.7855	3.18e-105	9.79e-104	12.39	12.15	40.04	37.71
Rnd3	5523.26	1.58789	0.053049	29.9325	7.44e-197	5.24e-195	17.71	20.11	55.95	54.12
Gm15345	25.0348	1.58708	0.701603	2.26208	0.0236926	0.0452871	0.02	0.03	0.06	0.09
Ar	49.572	1.58641	0.534129	2.97008	0.0029772	0.00668143	0.02	0.06	0.14	0.11
Pcdh17	9615.28	1.58491	0.034021	46.5864	0	0	8.42	8.72	26.37	26.05
Ush1c	41.0326	1.57848	0.62774	2.51455	0.0119184	0.0241715	0.05	0.19	0.21	0.29
Plag1	193.004	1.57799	0.227094	6.94861	3.69e-12	1.7e-11	0.31	0.37	1.02	0.83
Pnmal2	18397.1	1.57644	0.0257504	61.2201	0	0	31.56	31.85	102.5	102.43
Cckbr	172.202	1.5751	0.241554	6.52071	7e-11	2.99e-10	0.56	0.69	1.72	1.98
Gm14204	1821.85	1.5743	0.070789	22.2394	1.43e-109	4.58e-108	8.01	7.63	19.99	19.06
Gm38666	324.836	1.57359	0.595742	2.64139	0.00825666	0.0172353	0.38	0	1.3	0.8
1110019D14Rik	35.5364	1.57303	0.608828	2.58371	0.00977446	0.0201498	0.26	0.28	0.75	0.43
C230062I16Rik	25.608	1.57106	0.742785	2.11509	0.0344225	0.0634396	0.1	0.03	0.07	0.3
Gm33680	72.2465	1.57067	0.415523	3.77997	0.000156846	0.000415002	0.18	0.22	0.42	0.6
LOC100861749	211.954	1.57016	0.254454	6.17069	6.8e-10	2.75e-09	0.08	0.09	0.16	0.25
Crb3	120.115	1.56836	0.348262	4.5034	6.69e-06	2.03e-05	0.38	0.31	0.53	0.61
Gpr50	280.721	1.56675	0.203365	7.70412	1.32e-14	6.83e-14	0.76	0.88	2.55	3.19
Gm30054	112.137	1.56582	0.326739	4.79227	1.65e-06	5.28e-06	0.26	0.39	0.6	0.77
4930487H11Rik	38.1529	1.56402	0.54365	2.87689	0.00401618	0.00884485	0.49	0.26	0.78	0.66
Gm11007	36.1526	1.56339	0.611025	2.55864	0.0105083	0.0215208	0.04	0.07	0.22	0.15
9330162012Rik	43.2224	1.56278	0.538325	2.90304	0.00369555	0.00817548	0.42	0.63	1.37	2.12
Ano5	76.1476	1.56136	0.373342	4.18212	2.89e-05	8.25e-05	0.08	0.07	0.25	0.23
Efcab10	31.6245	1.55964	0.655433	2.37956	0.0173331	0.0340557	0.77	0.35	1.12	1.42
Cfap69	1478.43	1.55837	0.081431	19.1373	1.24e-81	2.88e-80	3.43	3.49	9.48	9.78
Gm31914	36.7559	1.55727	0.630068	2.47158	0.0134516	0.026975	0.07	0.02	0.14	0.14
Gm34945	32.6513	1.5553	0.733695	2.11982	0.0340214	0.0628237	0.07	0.02	0.16	0.1
Klhl1	541.128	1.55444	0.129313	12.0208	2.76e-33	2.68e-32	1.29	1.16	3.22	3.45
S100pbp	2787.59	1.55061	0.0593596	26.1223	2.04e-150	9.64e-149	6.9	7.16	20.07	21.01
Tmie	368.507	1.55036	0.157581	9.83851	7.68e-23	5.52e-22	0.98	1.09	2.95	2.82
Serpinb1b	68.6107	1.55006	0.396774	3.90667	9.36e-05	0.000254297	0.34	0.39	1.02	1.15
Gm30223	90.1265	1.54986	0.439133	3.52937	0.000416551	0.00105301	0.19	0.63	1.31	0.99
3010001F23Rik	67.3907	1.5461	0.431985	3.57906	0.000344832	0.000879407	0.63	0.32	1.25	0.67
Gm35959	95.668	1.54519	0.333957	4.62691	3.71e-06	1.15e-05	0.09	0.06	0.23	0.25
Pik3r3	5899.07	1.53885	0.0583299	26.3818	2.21e-153	1.08e-151	10.81	12.41	31.24	32.26
Samd10	3485.99	1.53832	0.0573631	26.8172	2.04e-158	1.04e-156	11.57	12.83	41.02	39.44
Zfp133-ps	124.709	1.53701	0.28692	5.35692	8.47e-08	2.98e-07	1.02	1.07	3.74	3.24
Clca3a1	138.029	1.53601	0.276025	5.56476	2.63e-08	9.6e-08	0.25	0.26	0.76	0.69
Skap1	49.8833	1.53574	0.462165	3.32293	0.000890759	0.00216554	0.29	0.28	0.55	0.49
Nalcn	3501.76	1.53076	0.0505669	30.272	2.68e-201	1.93e-199	4.48	4.57	11.8	11.87
Lhx6	6778.14	1.53066	0.0418301	36.5922	3.81e-293	4.59e-291	14.46	14.87	44.42	45.2
Gm35463	35.8715	1.52913	0.605327	2.52612	0.0115331	0.0234618	0.09	0.19	0.54	0.26
4930444P10Rik	70.9031	1.52811	0.396314	3.85582	0.000115344	0.000310013	0.72	0.62	1.84	1.42
Vwce	95.2918	1.527	0.332509	4.59236	4.38e-06	1.35e-05	0.09	0.2	0.54	0.55
LOC102633322	87.5928	1.52681	0.352081	4.33654	1.45e-05	4.26e-05	0.39	0.44	1.14	0.95
Pappa	193.813	1.5252	0.22481	6.7844	1.17e-11	5.2e-11	0.14	0.16	0.44	0.51
Trim10	38.0403	1.52455	0.588993	2.5884	0.00964229	0.0198974	0.15	0.09	0.3	0.45
Gm2824	241.827	1.52205	0.230627	6.5996	4.12e-11	1.79e-10	0.25	0.62	1.21	1.49
Gm40235	58.2497	1.52111	0.441322	3.44671	0.000567452	0.00141261	0.1	0.11	0.28	0.37
Cacnb2	886.748	1.52093	0.101905	14.925	2.27e-50	3.25e-49	1.8	1.78	5.28	4.73
Megf11	2145.84	1.51935	0.0642352	23.6529	1.1e-123	4.02e-122	2.61	2.72	9.69	9.07
Kif27	670.907	1.5174	0.118755	12.7777	2.19e-37	2.37e-36	0.74	0.97	2.17	2.12
B230209E15Rik	952.852	1.51739	0.126104	12.0329	2.39e-33	2.32e-32	3.54	3.91	8.72	7.25
Slc16a3	263.5	1.51615	0.195032	7.77387	7.61e-15	4e-14	0.76	1.02	2.99	3.03
Gm38528	23.2965	1.51536	0.733593	2.06566	0.0388605	0.0708023	0.03	0.12	0.27	0.23
Tll2	125.572	1.51449	0.36978	4.09565	4.21e-05	0.00011842	0.15	0.21	0.42	0.77
Adgrf4	32.505	1.51257	0.644608	2.3465	0.0189506	0.0369821	0.07	0.18	0.33	0.29
Sntg2	100.96	1.51159	0.321729	4.69834	2.62e-06	8.26e-06	0.26	0.45	1.02	0.86
Gm3173	36.3115	1.51148	0.559005	2.70387	0.00685375	0.014505	0.41	0.2	0.54	0.73
Gm39399	23.0581	1.51049	0.732717	2.06149	0.0392566	0.0714661	0.04	0.05	0.18	0.13
Lrrc9	853.408	1.51018	0.106935	14.1224	2.77e-45	3.6e-44	1.09	1.02	3.1	2.67
Atp6v1c2	30.8616	1.50815	0.658299	2.29099	0.0219643	0.0422703	0.07	0.11	0.22	0.41
Nefm	5750.12	1.50756	0.0418365	36.0346	2.4e-284	2.73e-282	11.03	11.52	29.63	30.4
Slc35g2	236.824	1.50742	0.231387	6.51474	7.28e-11	3.11e-10	1.64	1.87	4.02	5.44
AI182371	30.3219	1.50635	0.724907	2.07799	0.0377106	0.0688911	0.07	0.04	0.56	0.16
Adgrf2	40.9122	1.5038	0.524437	2.86744	0.00413801	0.0090874	0.06	0.05	0.22	0.19
LOC108167757	35.9341	1.50022	0.570772	2.6284	0.00857864	0.0178447	0.24	0.25	0.63	0.71
Hcrtr2	172.267	1.50021	0.256533	5.84802	4.97e-09	1.91e-08	0.45	0.56	1.14	1.48
Gm26760	34.049	1.49998	0.576674	2.60109	0.00929282	0.0192308	0.2	0.21	0.47	0.46
Gm29695	552.934	1.49984	0.146555	10.234	1.4e-24	1.07e-23	0.77	0.93	2.31	2.4
Rnf138rt1	169.765	1.49784	0.256638	5.83641	5.33e-09	2.04e-08	1.53	1.12	3.87	4.55
Gm34872	42.7928	1.49669	0.506677	2.95393	0.00313758	0.00702037	0.22	0.39	0.6	0.67
LOC108168933	43.6403	1.49628	0.529217	2.82735	0.00469353	0.0102276	0.11	0.08	0.19	0.22
Nap1l2	2116.25	1.49481	0.0681324	21.9398	1.08e-106	3.38e-105	9.42	10.12	25.91	25.98
Aass	79.1042	1.49372	0.439224	3.40081	0.000671856	0.00165732	0.22	0.18	0.74	0.33
Gm33804	27.9236	1.49361	0.726308	2.05644	0.0397404	0.0722886	0.74	0.39	1.09	0.7
Pnma3	1264.15	1.49261	0.088334	16.8974	4.7e-64	8.4e-63	2.65	2.9	7.73	8.06
Cadm1	14304.1	1.49239	0.0761196	19.6058	1.38e-85	3.36e-84	32.15	30.11	88.34	90.98
Fam186b	38.4238	1.48856	0.572782	2.59882	0.0093545	0.0193478	0.06	0.05	0.14	0.18
A830092H15Rik	152.109	1.48736	0.253066	5.87735	4.17e-09	1.61e-08	0.35	0.33	0.98	0.95
Trim36	1021.38	1.48433	0.108055	13.7368	6.11e-43	7.58e-42	2.1	2.26	5.5	6.21
Rec114	29.8405	1.48378	0.66518	2.23064	0.0257049	0.0487531	0.14	0.28	0.58	0.54
Zfp819	27.6309	1.48157	0.664394	2.22996	0.0257503	0.0488268	0.08	0.11	0.15	0.29
Ido2	40.0409	1.48144	0.653335	2.26751	0.023359	0.0447139	0.16	0.02	0.24	0.31
Gm31536	29.8163	1.48143	0.633828	2.33727	0.0194249	0.0378422	0.1	0.08	0.22	0.14
Mylpf	27.686	1.4812	0.68298	2.16874	0.0301028	0.0562608	0.21	0.2	0.35	1.05
Cyb561	1486.49	1.4809	0.0765599	19.343	2.34e-83	5.54e-82	5.98	5.77	20.2	19.8
4921507P07Rik	174.056	1.48054	0.231828	6.38636	1.7e-10	7.11e-10	0.86	1.02	1.6	1.75
Dmrtc1a	39.7513	1.48026	0.533118	2.77661	0.00549282	0.0118163	0.34	0.32	0.91	0.7
Zfp493	169.029	1.47966	0.266315	5.55604	2.76e-08	1.01e-07	0.5	0.68	1.17	1.46
LOC108167645	28.4238	1.47906	0.71553	2.06708	0.0387263	0.0706035	0.06	0.02	0.08	0.07
Tert	911.932	1.47888	0.112468	13.1494	1.72e-39	1.96e-38	1.24	1.44	4.01	4.69
Gipc2	53.8128	1.47775	0.482636	3.06182	0.00219993	0.0050487	0.3	0.38	0.91	0.63
Slc39a2	244.881	1.47705	0.263367	5.60834	2.04e-08	7.51e-08	0.96	1.61	4.49	3.06
Dmc1	75.2497	1.47506	0.377747	3.90489	9.43e-05	0.000256084	0.26	0.24	0.74	0.71
Gm36787	35.3388	1.47353	0.584673	2.52026	0.0117269	0.0238218	0.54	0.3	0.63	1.23
Cntnap1	363.577	1.47181	0.163709	8.99041	2.46e-19	1.55e-18	0.52	0.55	1.66	1.63
Nhs	968.792	1.47117	0.10378	14.1759	1.29e-45	1.69e-44	1.06	1.06	2.76	3.07
Gm11335	35.1986	1.46984	0.577598	2.54474	0.0109359	0.0223155	0.46	0.28	0.75	0.97
Map7d2	2267.47	1.46627	0.0769425	19.0567	5.78e-81	1.33e-79	4.56	5.51	11.92	11.79
Gm30822	45.2944	1.46559	0.520685	2.81473	0.00488183	0.0106082	0.07	0.11	0.16	0.25
2310047D07Rik	28.5057	1.46291	0.70705	2.06903	0.0385437	0.0702818	0.06	0.11	0.27	0.41
Zbtb46	1170.61	1.46276	0.114	12.8312	1.1e-37	1.2e-36	1.96	2.69	6.19	6.23
Eml6	1575.49	1.46241	0.0818116	17.8753	1.84e-71	3.67e-70	1.47	1.66	4.22	4.13
Gm12119	53.9731	1.46121	0.456127	3.2035	0.00135766	0.0032163	0.12	0.17	0.35	0.27
Ccdc168	26.7067	1.46119	0.69262	2.10966	0.034888	0.0641768	0.01	0.01	0.03	0.02
Gfra2	1281	1.45885	0.0821559	17.7571	1.52e-70	2.99e-69	3.07	3.15	8.45	8.39
Pdyn	567.45	1.45691	0.1405	10.3695	3.41e-25	2.65e-24	1.96	2.36	5.73	6.17
LOC105245978	57.9974	1.4542	0.472994	3.07446	0.00210881	0.00485293	0.07	0.05	0.26	0.11
Rxfp3	287.24	1.45251	0.229848	6.31945	2.62e-10	1.09e-09	0.45	0.78	1.63	1.64
Gm32643	123.376	1.45035	0.283166	5.12191	3.02e-07	1.02e-06	0.24	0.19	0.49	0.53
Nr2f2	3967.02	1.45019	0.058738	24.6891	1.4e-134	5.67e-133	8.76	10.13	26.78	26.32
Gm15723	94.4324	1.44773	0.325288	4.4506	8.56e-06	2.58e-05	0.09	0.12	0.24	0.25
Alk	584.452	1.44763	0.125592	11.5265	9.7e-31	8.77e-30	0.89	0.77	2.07	2.33
Gm39423	36.5368	1.44693	0.616604	2.34661	0.0189449	0.0369742	0.15	0.04	0.25	0.3
Ankrd29	642.261	1.44674	0.119505	12.1061	9.81e-34	9.66e-33	1.59	1.81	4.37	4.65
Epcam	45.6323	1.4465	0.488044	2.96387	0.00303795	0.00681015	0.21	0.15	0.47	0.72
Zkscan16	1110.15	1.44629	0.089848	16.0971	2.67e-58	4.38e-57	1.56	1.7	4.63	4.42
Usp27x	1201.91	1.44503	0.104917	13.773	3.7e-43	4.61e-42	3.24	2.58	8.01	8.41
Drc1	922.601	1.44357	0.125021	11.5467	7.67e-31	6.97e-30	2.84	2.28	6.69	5.41
Tmem91	383.781	1.43836	0.156771	9.17496	4.52e-20	2.92e-19	3.72	4.06	11.33	12.56
Rgag1	370.749	1.4369	0.173602	8.277	1.26e-16	7.17e-16	0.57	0.43	1.35	1.13
LOC105246506	31.0966	1.43605	0.610988	2.35037	0.0187549	0.0366319	0.02	0.03	0.08	0.15
Gm16386	1202.2	1.43509	0.0923073	15.5469	1.67e-54	2.55e-53	3	2.84	6.18	6.86
Chd3os	5061.58	1.43494	0.0435332	32.962	2.85e-238	2.56e-236	32.71	32.62	85.23	86.24
Skor1	30.2065	1.43316	0.649707	2.20586	0.0273937	0.0516085	0.04	0.05	0.2	0.18
Nup62cl	75.0706	1.43081	0.370396	3.86293	0.000112036	0.000301483	0.66	0.48	1.13	1.08
Esr1	235.013	1.43031	0.245062	5.83654	5.33e-09	2.04e-08	0.32	0.44	1.22	1.03
Fam65b	4466.88	1.43024	0.047421	30.1605	7.8e-200	5.58e-198	7.22	7.57	21.12	21.69
Csmd3	1937.81	1.42872	0.0672823	21.2348	4.56e-100	1.34e-98	1.46	1.42	3.54	3.51
Cpm	454.214	1.42774	0.149534	9.54793	1.32e-21	9.06e-21	0.84	0.77	2.14	2.39
Gm9861	66.632	1.42711	0.449132	3.17749	0.00148555	0.00349576	0.12	0.28	0.46	0.56
Magee2	833.897	1.42276	0.127984	11.1168	1.04e-28	8.9e-28	3.17	4.11	10	9.97
Rab9b	1355.6	1.42106	0.106152	13.387	7.2e-41	8.53e-40	3.75	4.81	9.73	10.33
Cep41	939.392	1.42035	0.0963315	14.7444	3.34e-49	4.7e-48	2.66	2.93	6.81	7.29
Grik1	1501.22	1.4177	0.0955859	14.8317	9.14e-50	1.29e-48	2.89	3.47	8.41	7.84
Pxylp1	1186.66	1.41661	0.106334	13.3223	1.72e-40	2.02e-39	3.47	3.96	11.09	9.92
Rec8	434.156	1.41572	0.156243	9.06102	1.29e-19	8.23e-19	1.53	1.25	3.72	4.14
Fstl5	2649.27	1.41491	0.0605581	23.3645	9.81e-121	3.48e-119	6.42	6.68	15.87	15.19
Efnb3	14893.3	1.41356	0.0306125	46.1758	0	0	40.1	42.24	128.72	124.92
Ttc22	68.6174	1.4135	0.388947	3.63418	0.000278867	0.000719651	0.27	0.22	0.75	0.87
Gpr139	124.305	1.41126	0.285377	4.94525	7.6e-07	2.5e-06	1.38	1.52	3.67	4.27
Pdzd9	29.7444	1.4109	0.630005	2.23951	0.0251231	0.047762	0.03	0.06	0.25	0.3
2610318N02Rik	161.304	1.41037	0.248836	5.66787	1.45e-08	5.38e-08	1.26	0.71	2.72	2.53
Zfp9	1648.34	1.41012	0.0809918	17.4107	6.84e-68	1.3e-66	4.23	3.75	9.69	9.63
Casr	37.9099	1.40916	0.564423	2.49663	0.0125379	0.0253117	0.05	0.06	0.11	0.14
Dlx1	12120.4	1.40872	0.0367234	38.3602	0	0	34.73	37.25	107.51	105.81
Vwa7	42.0865	1.40729	0.511135	2.75327	0.00590035	0.0126242	0.05	0.06	0.25	0.16
Dpp6	8914.81	1.40699	0.0346456	40.611	0	0	16.02	15.78	42.6	40.68
Tm4sf5	49.4847	1.40436	0.493535	2.84552	0.00443388	0.00969182	0.31	0.72	1.67	2.02
Gm31621	29.4208	1.40236	0.650424	2.15607	0.031078	0.0579249	0.06	0.03	0.19	0.1
Gm39308	38.545	1.40196	0.661095	2.12067	0.0339497	0.0627171	0.44	0.12	0.67	0.63
Dzank1	2983.17	1.40127	0.060161	23.2919	5.35e-120	1.88e-118	4.07	4.3	11.38	10.69
Stk33	355.878	1.40034	0.17665	7.92717	2.24e-15	1.21e-14	1.59	1.54	3.28	3.71
Chodl	307.689	1.39942	0.220976	6.33292	2.41e-10	1e-09	1.04	1.66	3.59	3.36
Gm35940	61.0174	1.39868	0.441891	3.16522	0.00154967	0.00363905	0.1	0.19	0.42	0.4
Sfrp5	288.086	1.39849	0.203829	6.8611	6.83e-12	3.08e-11	1.07	1.28	4.02	3.01
Cpa4	100.761	1.39708	0.317323	4.40272	1.07e-05	3.18e-05	0.24	0.27	0.67	0.8
Fam46a	492.625	1.39605	0.142462	9.79946	1.13e-22	8.09e-22	1	0.88	2.55	2.37
Qrfpr	25.6192	1.39424	0.676869	2.05983	0.0394144	0.0717303	0.12	0.04	0.42	0.36
Tdrd9	43.6937	1.39413	0.506984	2.74985	0.00596224	0.0127494	0.08	0.09	0.32	0.23
Pde11a	132.66	1.39363	0.335311	4.15624	3.24e-05	9.2e-05	0.12	0.23	0.43	0.33
Gm40780	47.2335	1.39325	0.480599	2.89898	0.00374377	0.00827486	0.04	0.03	0.09	0.08
Meg3	86254.6	1.39177	0.0198898	69.9742	0	0	110.99	110.51	252.94	252.8
LOC102634481	28.3294	1.39165	0.636781	2.18544	0.0288566	0.0541248	0.03	0.03	0.06	0.07
Gprasp1	27314.4	1.38999	0.0225832	61.5495	0	0	42.52	42.06	110.4	109.03
Ret	649.492	1.38958	0.145811	9.53003	1.57e-21	1.07e-20	0.82	0.62	2.09	2.15
Palm2	3155.71	1.38872	0.0551085	25.1997	4.04e-140	1.72e-138	3.99	4.18	10.72	10.51
Rph3al	128.958	1.38861	0.278712	4.98222	6.29e-07	2.08e-06	0.42	0.47	1.12	1.44
Zfp85os	112.053	1.38835	0.322911	4.29949	1.71e-05	5e-05	0.3	0.4	0.96	0.86
Gm14114	130.724	1.38726	0.281439	4.92918	8.26e-07	2.7e-06	0.26	0.29	0.98	0.85
Htr1b	150.023	1.38694	0.276398	5.01791	5.22e-07	1.74e-06	1.27	1.76	3.99	3.14
Ccdc81	174.327	1.3866	0.28285	4.90222	9.48e-07	3.09e-06	0.47	0.41	0.75	1.31
Hspa1a	249.689	1.38566	0.226015	6.13084	8.74e-10	3.52e-09	0.57	0.9	2.04	2.1
Tmc4	219.152	1.38412	0.206218	6.71191	1.92e-11	8.46e-11	0.63	0.64	1.58	1.85
LOC108167802	63.0951	1.38313	0.404796	3.41686	0.000633482	0.00156884	0.12	0.14	0.33	0.36
Gm26555	139.694	1.38291	0.264847	5.22154	1.77e-07	6.09e-07	0.14	0.16	0.36	0.34
Iqcg	812.156	1.38273	0.11475	12.05	1.94e-33	1.89e-32	1.93	2.08	4.36	4.58
Gm40260	72.5693	1.38098	0.379369	3.6402	0.000272424	0.000703829	0.94	0.83	1.14	1.7
6330418K02Rik	68.8243	1.37827	0.456895	3.0166	0.00255627	0.00580126	1.2	0.99	1.32	1.74
A230070E04Rik	192.217	1.37773	0.225461	6.11074	9.92e-10	3.97e-09	1.91	1.34	4.5	4.41
1700061G19Rik	66.6429	1.37752	0.390999	3.52307	0.000426581	0.00107716	0.66	0.71	0.63	0.63
5730409K12Rik	32.393	1.37711	0.682432	2.01794	0.0435973	0.0786629	0.06	0.11	0.21	0.13
Gm14502	56.3383	1.37644	0.450075	3.05825	0.00222633	0.00510284	0.12	0.08	0.3	0.19
Gm35321	78.4728	1.37454	0.369156	3.72346	0.000196515	0.000514795	0.35	0.17	0.48	0.51
Gm32262	28.0685	1.3739	0.649446	2.11549	0.0343878	0.0633809	0.05	0.04	0.12	0.09
C030023E24Rik	152.388	1.37377	0.259755	5.28872	1.23e-07	4.27e-07	1.43	1.56	3.05	3.46
Tmem47	4363.91	1.37333	0.0485301	28.2985	3.6e-176	2.19e-174	15.28	16.39	39.81	39.01
AA414768	303.215	1.37292	0.196873	6.97364	3.09e-12	1.43e-11	1.67	2.16	4.92	4.05
Zbtb7c	1248.43	1.37252	0.0843821	16.2655	1.73e-59	2.89e-58	2.15	2.03	5.95	6.08
Iqub	367.363	1.37139	0.182111	7.53049	5.06e-14	2.55e-13	0.92	0.98	2.47	2.05
Tmem253	48.192	1.37071	0.508551	2.69532	0.00703211	0.0148651	0.06	0.09	0.54	0.39
Pacrg	636.653	1.36931	0.122398	11.1874	4.7e-29	4.05e-28	5.96	6.45	12.85	13.34
Gm10710	161.286	1.36878	0.254233	5.38396	7.29e-08	2.57e-07	0.35	0.36	1.16	0.88
Gm5607	2822.35	1.36823	0.0768478	17.8044	6.53e-71	1.29e-69	3.9	4.54	11.77	12.31
Kantr	871.781	1.36779	0.12537	10.91	1.03e-27	8.59e-27	4.02	3.54	8.71	10.41
Amigo2	689.931	1.36754	0.127108	10.7588	5.38e-27	4.39e-26	2.34	2.56	7.48	6.32
6430571L13Rik	321.553	1.36416	0.169789	8.03445	9.4e-16	5.15e-15	0.91	1	2.79	2.56
Cbln1	1780.4	1.36309	0.0691441	19.7137	1.64e-86	4.04e-85	8.04	8	21.72	21.33
Usp51	246.941	1.36297	0.197893	6.88739	5.68e-12	2.58e-11	1.26	1.2	2.61	2.85
Gm38592	92.6672	1.36057	0.3604	3.77516	0.000159904	0.000422572	0.41	0.34	1.06	0.79
Mirg	509.431	1.35923	0.138722	9.79825	1.15e-22	8.18e-22	3.39	3.64	7.95	6.85
Sec14l5	42.6112	1.35913	0.531351	2.55787	0.0105315	0.0215641	0.08	0.04	0.15	0.16
Kcnh4	1547.87	1.35909	0.0762641	17.8209	4.87e-71	9.66e-70	3.11	2.95	8.88	8.75
Ccdc40	1963.71	1.35803	0.0721768	18.8153	5.66e-79	1.27e-77	2.44	2.45	6.01	6.49
Esyt3	237.585	1.35796	0.232372	5.84389	5.1e-09	1.96e-08	0.54	0.36	1.05	1.2
Npy5r	45.8672	1.35786	0.509846	2.66327	0.00773857	0.0162336	0.19	0.25	0.69	0.43
Tnfsf9	98.8696	1.35762	0.331003	4.10154	4.1e-05	0.000115528	0.78	0.87	3.03	2.36
Spata1	93.6299	1.3572	0.34463	3.93814	8.21e-05	0.00022426	0.47	0.19	0.68	0.69
Gm7361	53.1323	1.35676	0.462022	2.93657	0.00331865	0.00739688	0.06	0.09	0.14	0.19
Scn7a	31.0332	1.35625	0.65958	2.05624	0.0397595	0.0723173	0.02	0.05	0.12	0.05
Wnt8b	151.438	1.35503	0.273856	4.94798	7.5e-07	2.46e-06	0.5	0.41	1.05	1.37
Jhy	55.3651	1.35457	0.449905	3.01079	0.00260569	0.0059077	0.13	0.12	0.28	0.3
2310002D06Rik	29.5721	1.35432	0.626367	2.16219	0.0306035	0.0571019	0.77	0.6	1.63	1.43
Dusp4	3735.71	1.35285	0.06067	22.2985	3.82e-110	1.23e-108	12.61	14.45	40.92	40.2
Col6a5	231.908	1.34924	0.203848	6.61884	3.62e-11	1.57e-10	0.15	0.14	0.45	0.47
Trmt10a	452.846	1.34905	0.143119	9.42606	4.26e-21	2.85e-20	1.62	1.72	4.05	4
LOC102632463	70.6554	1.34805	0.395937	3.40471	0.000662335	0.0016358	0.98	0.86	2.81	2.21
Trim17	941.869	1.34784	0.101903	13.2267	6.15e-40	7.12e-39	3.18	3.05	3.3	3.4
Gm30515	120.052	1.34718	0.282901	4.76201	1.92e-06	6.1e-06	0.06	0.08	0.19	0.18
Tspan33	626.803	1.34603	0.122691	10.9709	5.28e-28	4.43e-27	3.02	2.62	8.1	8.54
BC065397	231.551	1.34598	0.213336	6.30917	2.81e-10	1.16e-09	0.57	0.7	1.48	1.77
LOC108167946	111.857	1.34589	0.355253	3.78854	0.000151536	0.000401777	1.05	1.81	2.76	2.01
Nrsn1	1614.62	1.34485	0.0741317	18.1414	1.5e-73	3.1e-72	8.1	8.09	21.19	20.59
Pld6	236.138	1.34476	0.245768	5.47169	4.46e-08	1.6e-07	1.02	1.7	4.06	3.61
Pnmal1	5167.24	1.34391	0.0500971	26.826	1.61e-158	8.24e-157	11.54	12.71	29.54	28.57
Itga2	253.218	1.34376	0.216231	6.21448	5.15e-10	2.1e-09	0.38	0.35	1.37	0.81
Atad3aos	39.1807	1.34268	0.663442	2.02381	0.0429892	0.0776653	0.39	0.28	1.5	0.63
Gm14296	53.1618	1.34247	0.542977	2.47242	0.0134201	0.0269166	0.06	0.09	0.14	0.31
Gm33937	107.319	1.34157	0.331752	4.04388	5.26e-05	0.000146461	0.5	0.42	1.65	1.12
Cdh18	389.737	1.34143	0.16757	8.00521	1.19e-15	6.51e-15	1.45	1.12	2.9	3.18
Gspt2	1199.09	1.34139	0.0861656	15.5675	1.21e-54	1.85e-53	4.89	4.94	11.55	12.03
Gm33473	114.913	1.34077	0.292641	4.58164	4.61e-06	1.42e-05	0.14	0.14	0.34	0.37
Cfap61	57.792	1.34049	0.43331	3.0936	0.00197741	0.00456593	0.28	0.3	0.65	0.8
Gm42303	118.225	1.33873	0.287059	4.6636	3.11e-06	9.71e-06	0.59	0.64	1.63	1.57
Sfrp4	108.639	1.33845	0.316294	4.23167	2.32e-05	6.69e-05	0.42	0.6	1.01	1.38
Gm36901	35.9237	1.33807	0.559138	2.3931	0.0167066	0.0329396	0.03	0.03	0.06	0.06
Prrg3	2378.74	1.33704	0.072004	18.569	5.73e-77	1.25e-75	3.84	4.1	11.38	10.28
LOC108168877	54.3508	1.33394	0.441347	3.02243	0.00250755	0.00569724	0.26	0.14	2.52	1.28
Gm41848	76.0792	1.33283	0.3732	3.57136	0.000355132	0.000904447	0.25	0.19	0.55	0.51
Mrap2	112.835	1.33088	0.295301	4.50686	6.58e-06	2e-05	0.59	0.57	1.29	1.09
Nppa	30.5285	1.33088	0.640757	2.07704	0.0377976	0.0690165	0.07	0.2	0.79	0.52
Fam196a	1042.9	1.32977	0.0912768	14.5685	4.46e-48	6.12e-47	2.09	2.13	5.6	5.56
Marveld2	109.645	1.32968	0.307302	4.32693	1.51e-05	4.44e-05	0.3	0.33	0.9	0.81
Foxr2	107.092	1.32769	0.300939	4.41182	1.03e-05	3.06e-05	0.38	0.4	0.77	0.94
Zfp618	2384.25	1.32767	0.0634872	20.9124	4.13e-97	1.17e-95	2.42	2.56	6.75	6.76
Kcnh2	1899.47	1.3265	0.0668047	19.8564	9.7e-88	2.43e-86	3.66	3.67	10.82	11.68
Fam227a	836.737	1.32629	0.103258	12.8444	9.24e-38	1.02e-36	1.84	1.8	4.9	4.99
Zkscan7	887.025	1.32442	0.111296	11.9	1.18e-32	1.13e-31	1.81	1.64	3.82	4.52
Fndc9	570.868	1.32267	0.149743	8.83295	1.02e-18	6.24e-18	2.11	2.59	6.29	5.35
Gm14379	41.4283	1.32231	0.550842	2.40052	0.0163717	0.0323274	0.08	0.08	0.41	0.17
Itga3	1589.44	1.32167	0.0837468	15.7817	4.16e-56	6.57e-55	2.59	2.4	6.35	6.93
Dok3	389.668	1.32075	0.155577	8.48935	2.08e-17	1.21e-16	1.67	1.58	3.61	3.1
Gm6598	33.538	1.31953	0.594695	2.21883	0.0264981	0.0500805	0.17	0.08	0.32	0.37
Zfp369	886.272	1.31847	0.122703	10.7453	6.24e-27	5.07e-26	2.1	2.66	6.42	5.91
Nxph4	648.355	1.31597	0.116969	11.2506	2.3e-29	1.99e-28	3.98	3.93	13.71	12.71
Nipal2	203.172	1.31589	0.21177	6.21379	5.17e-10	2.11e-09	0.62	0.6	1.15	1.37
Dnhd1	468.525	1.31585	0.151373	8.69275	3.54e-18	2.12e-17	0.37	0.67	1.01	0.93
Fam161b	946.223	1.31569	0.103273	12.7399	3.55e-37	3.84e-36	2.1	2.48	5.86	5.47
As3mt	761.161	1.31386	0.107438	12.229	2.18e-34	2.18e-33	3.66	3.94	10.27	10.49
Tram1l1	1743.38	1.3124	0.0741165	17.7073	3.69e-70	7.2e-69	9.94	10.01	25.21	26.25
Plch1	1292.55	1.31212	0.0884671	14.8317	9.14e-50	1.29e-48	1.45	1.64	3.78	4.08
Efhb	151.787	1.31201	0.247544	5.30009	1.16e-07	4.03e-07	0.41	0.45	1.06	0.93
Slc38a6	888.699	1.31032	0.105873	12.3764	3.51e-35	3.58e-34	3.75	3.39	7.13	6.69
Gm5079	68.5661	1.30961	0.446737	2.93151	0.00337321	0.00751032	0.18	0.15	0.61	0.31
Pcdhb2	136.917	1.30935	0.278617	5.46863	4.54e-08	1.63e-07	0.5	0.42	1.19	1.09
Prr19	50.5267	1.30729	0.476436	2.74389	0.00607153	0.0129708	0.35	0.28	0.65	0.89
Ccdc13	597.936	1.30728	0.124861	10.4698	1.19e-25	9.33e-25	0.99	1.13	2.71	2.63
Etnk2	428.069	1.30678	0.14342	9.11156	8.12e-20	5.22e-19	1.61	1.55	4.91	4.62
Robo3	299.02	1.30674	0.22972	5.68838	1.28e-08	4.79e-08	0.55	0.35	1.15	0.83
Alox15	183.182	1.30534	0.224201	5.82218	5.81e-09	2.22e-08	0.23	0.21	0.58	0.54
Sgsm1	4427.08	1.3052	0.0505769	25.8062	7.56e-147	3.46e-145	6.57	6.65	17.51	16.86
Cgn	862.826	1.30348	0.106132	12.2816	1.14e-34	1.15e-33	1.14	1.17	2.87	3.01
A330076H08Rik	237.047	1.30313	0.20672	6.30383	2.9e-10	1.2e-09	1.29	1.36	3.4	3.5
Htr5a	464.153	1.30295	0.149457	8.71789	2.83e-18	1.71e-17	0.9	1.05	2.33	2.49
Psg16	138.629	1.30192	0.31085	4.18828	2.81e-05	8.04e-05	0.51	0.41	1.04	0.91
Pcp4	3225.78	1.3018	0.0595553	21.8588	6.42e-106	1.99e-104	63.59	70.06	110.82	112.96
LOC102632821	68.9851	1.30044	0.508555	2.55712	0.0105544	0.0215976	0.6	0.44	1.86	1.04
Ppef2	36.1732	1.30015	0.551739	2.35647	0.0184496	0.0360482	0.09	0.12	0.28	0.19
Plekha6	4748.33	1.29972	0.050957	25.5062	1.68e-143	7.44e-142	4.74	4.47	12.54	11.66
Gng4	5177.75	1.29737	0.0482285	26.9004	2.17e-159	1.14e-157	15.92	17.22	40.56	41.65
LOC105247253	51.8224	1.29493	0.483253	2.67961	0.00737088	0.0155229	2	1.53	2.67	3.83
Gm5174	69.4476	1.29486	0.386801	3.34762	0.000815079	0.001991	0.08	0.11	0.24	0.25
Vmn2r29	109.636	1.29414	0.350156	3.6959	0.000219109	0.000571458	0.31	0.74	1.16	1.24
Unc5d	3812.98	1.29406	0.0494406	26.174	5.26e-151	2.5e-149	4.11	4.2	9.67	9.69
Fem1b	15495.2	1.29386	0.0313811	41.2304	0	0	26.41	27.35	64.36	65.96
Pgap1	6430	1.29367	0.0412542	31.3586	7.44e-216	5.92e-214	8.38	8.73	19.72	20.41
Sptbn5	51.2263	1.29259	0.465617	2.77609	0.00550167	0.011833	0.02	0.02	0.04	0.06
Rnf17	33.9812	1.29129	0.585903	2.20393	0.0275295	0.0518514	0.09	0.07	0.15	0.14
Gm11837	196.554	1.2894	0.228656	5.63905	1.71e-08	6.32e-08	3.18	3.64	7.85	7.59
Rem2	842.515	1.28915	0.114027	11.3057	1.23e-29	1.08e-28	4.27	3.92	9.5	11.16
9030025P20Rik	94.9146	1.28752	0.356847	3.60805	0.000308506	0.000791606	0.58	0.5	1.45	1.03
Elavl4	5745.67	1.28751	0.0424452	30.3334	4.16e-202	3.04e-200	18.03	18.03	41.94	38.84
Ccser1	1384.1	1.28588	0.0956699	13.4408	3.49e-41	4.16e-40	3.48	2.97	7.32	6.52
Slc17a6	2377.53	1.28585	0.0638784	20.1296	4.06e-90	1.06e-88	7.28	7.94	16.3	15.74
Zfp60	4057.63	1.2836	0.0462247	27.7686	1.04e-169	5.92e-168	12.39	12.53	28.91	28.24
Pak3	9392	1.28288	0.0354673	36.1709	1.75e-286	2.02e-284	13.94	14.32	32.32	31
Zmat1	443.703	1.28276	0.140445	9.13355	6.63e-20	4.27e-19	1.18	1.22	2.68	2.55
Nap1l3	2251.93	1.28186	0.0654696	19.5795	2.31e-85	5.61e-84	8.32	9.23	20.29	19.85
Rasgrf1	1071.93	1.28006	0.0987128	12.9675	1.87e-38	2.09e-37	2.05	2.14	5.22	5.39
Zic2	4421.86	1.27985	0.050157	25.5169	1.28e-143	5.66e-142	15.89	16.1	46.97	43.53
Zik1	2823.76	1.27835	0.0733033	17.4392	4.16e-68	7.93e-67	8.05	9.44	19.8	20.28
Pakap	847.784	1.27719	0.369417	3.45731	0.000545587	0.00136119	0.41	0.8	0.81	1.47
Ppip5k2	4288.83	1.27677	0.049885	25.5943	1.77e-144	7.9e-143	7.76	7.75	17.07	16.05
Gm36461	45.3241	1.27164	0.49122	2.58875	0.00963257	0.019881	0.11	0.06	0.23	0.27
Fam161a	295.212	1.26972	0.197906	6.41577	1.4e-10	5.88e-10	1.17	1.02	2.4	2.72
C030039L03Rik	839.243	1.26961	0.102766	12.3543	4.62e-35	4.69e-34	1.91	2.02	4.67	4.75
Rps6ka6	2500.23	1.26932	0.0616347	20.5943	3.09e-94	8.5e-93	6.65	7	15.61	16.09
Sdsl	73.9852	1.26847	0.366843	3.4578	0.000544615	0.00135891	0.49	0.5	1.61	1.37
Best1	76.863	1.26835	0.413334	3.06859	0.00215071	0.00494128	0.19	0.46	0.42	0.74
Tmsb10	54558.3	1.26629	0.0203385	62.2606	0	0	802.84	808.15	1239.11	1260.11
LOC108168349	60.0302	1.26562	0.433419	2.92009	0.00349935	0.00776737	0.27	0.23	0.5	0.65
Ksr2	3132.21	1.26464	0.0543242	23.2796	7.14e-120	2.51e-118	2.21	2.06	5.27	5.02
Gm31436	39.2812	1.26326	0.598744	2.10985	0.0348716	0.0641519	0.04	0.16	0.21	0.32
Fstl4	717.062	1.26308	0.131318	9.61849	6.68e-22	4.63e-21	0.85	0.79	1.62	2.16
Zfp455	138.605	1.26222	0.260475	4.84582	1.26e-06	4.07e-06	0.57	0.6	1.46	1.35
C230004F18Rik	152.212	1.26108	0.252358	4.99717	5.82e-07	1.93e-06	1.21	1.9	2.98	2.42
Kcnh6	318.618	1.26096	0.18183	6.93483	4.07e-12	1.87e-11	0.47	0.64	1.53	1.57
Med12l	2359.88	1.25806	0.0615814	20.4293	9.18e-93	2.47e-91	2.33	2.24	5.64	5.39
Nrxn3	6346.37	1.25484	0.0463965	27.0459	4.27e-161	2.25e-159	7.51	8.21	18.58	19.91
Bdnf	188.37	1.25375	0.237307	5.28325	1.27e-07	4.4e-07	0.56	0.49	1.5	1.25
LOC108168988	45.3496	1.25308	0.561047	2.23347	0.0255181	0.0484271	0.11	0.07	0.18	0.24
Pcdhgc4	6448.06	1.253	0.0434711	26.2841	2.92e-152	1.4e-150	12.62	12.07	29.92	28.93
4930563E22Rik	211.883	1.25259	0.220345	5.68469	1.31e-08	4.89e-08	0.75	0.67	1.42	1.79
Tmem117	299.339	1.25043	0.176263	7.09414	1.3e-12	6.15e-12	1.58	1.84	3.34	3.51
4933402D24Rik	37.7117	1.24929	0.590511	2.11561	0.034378	0.063368	0.26	0.1	0.51	0.41
Acvr2b	4701.66	1.2471	0.0465327	26.8005	3.19e-158	1.62e-156	4.67	4.88	12.34	12.43
Pbx3	3201.3	1.24677	0.0637754	19.5494	4.17e-85	1.01e-83	10.99	12.19	25.12	26.66
Evpl	234.966	1.24557	0.207624	5.99918	1.98e-09	7.79e-09	0.18	0.23	0.62	0.54
Gm10778	43.5438	1.24527	0.559223	2.22678	0.0259617	0.0491696	0.11	0.1	0.19	0.36
Ranbp6	2601.46	1.24505	0.061216	20.3387	5.85e-92	1.55e-90	6.88	7.37	16	16.12
Zfp882	1526.31	1.24379	0.0748858	16.6091	5.98e-62	1.03e-60	3.23	3.38	7.36	7.31
Glra2	2570.63	1.24173	0.0594675	20.8808	8.01e-97	2.26e-95	10.54	11.09	22.2	23.22
Susd4	3132.24	1.23764	0.0547836	22.5914	5.26e-113	1.75e-111	8.83	9.01	24.08	24.71
Map2k3os	45.3974	1.23733	0.499138	2.47892	0.0131779	0.0264851	0.34	0.44	0.64	0.86
Ddo	265.877	1.23726	0.186801	6.62341	3.51e-11	1.52e-10	1.08	1.26	3.55	2.47
Gm5124	1639.51	1.23698	0.0805705	15.3528	3.39e-53	5.06e-52	6.51	5.97	14.22	13.35
Cdr2	1109.96	1.23577	0.0983092	12.5703	3.08e-36	3.25e-35	3.46	4	7.7	8.24
Zfp811	2080.36	1.23523	0.063921	19.3244	3.35e-83	7.93e-82	6.84	6.57	13.91	14.63
Spef2	400.781	1.23454	0.156763	7.87518	3.4e-15	1.82e-14	0.63	0.63	1.65	1.4
Plk5	237.537	1.234	0.224087	5.50679	3.65e-08	1.32e-07	0.71	1.03	3.15	2.49
H2-Q7	35.901	1.23398	0.551262	2.23847	0.0251902	0.0478695	0.09	0.14	0.66	0.56
Scd3	121.276	1.23288	0.293432	4.20159	2.65e-05	7.6e-05	0.19	0.33	0.75	0.59
Vat1	9056.51	1.23187	0.0350162	35.1801	4.03e-271	4.21e-269	26.02	26.41	71.63	73.66
Zbtb26	779.252	1.23065	0.111832	11.0044	3.64e-28	3.07e-27	2	2.06	4.81	4.31
Kdm4d	38.5891	1.23035	0.534212	2.30311	0.0212728	0.0410482	0.12	0.17	0.36	0.31
Gm9801	230.931	1.22859	0.220046	5.58335	2.36e-08	8.65e-08	0.79	0.63	1.43	1.69
Gm12371	152.078	1.22784	0.273653	4.48685	7.23e-06	2.19e-05	1.14	0.8	2.04	1.62
Ubfd1	5994.71	1.22778	0.0502751	24.4213	1.02e-131	3.97e-130	14.86	16.59	41.85	40.45
Pkd1l1	32.8282	1.22765	0.620659	1.97798	0.0479314	0.0856735	0.03	0.02	0.05	0.07
Ablim3	8359.8	1.22746	0.0343749	35.708	2.97e-279	3.23e-277	15.18	15.34	35.55	36.14
Negr1	9984.93	1.22454	0.0414687	29.5293	1.21e-191	8.22e-190	25.33	27.51	56.3	57.98
Mgat4c	297.645	1.22385	0.17528	6.98228	2.9e-12	1.34e-11	1.07	1.22	2.47	2.67
Gm10046	37.3799	1.22381	0.540649	2.2636	0.0235987	0.0451228	0.4	0.42	1.48	1.71
Klhl33	91.4931	1.2237	0.369155	3.31486	0.000916904	0.00222334	0.24	0.28	0.43	0.66
Spint2	1310.6	1.22355	0.0823185	14.8636	5.68e-50	8.07e-49	11.29	10.26	26.34	27.78
1810041L15Rik	4081.56	1.22271	0.0640885	19.0785	3.81e-81	8.79e-80	5.3	6.21	15.62	14.62
Tdrd5	62.2628	1.22258	0.4196	2.91367	0.00357207	0.00791943	0.16	0.12	0.26	0.41
Gm12059	127.382	1.22244	0.276782	4.41662	1e-05	2.99e-05	0.19	0.23	0.52	0.42
Ndst3	797.982	1.22034	0.105096	11.6116	3.6e-31	3.29e-30	1.39	1.42	3.19	2.93
Gad1os	44.2894	1.21821	0.491247	2.47983	0.0131444	0.0264224	0.24	0.31	0.81	0.84
Maml3	1482.53	1.2174	0.0754285	16.1398	1.34e-58	2.2e-57	1.83	1.83	4.29	4.29
Ptchd1	529.019	1.21667	0.1378	8.82926	1.05e-18	6.44e-18	1.29	0.98	2.29	2.31
9530051G07Rik	96.5932	1.21622	0.319927	3.80155	0.000143794	0.000382331	0.22	0.23	0.55	0.48
Gm32498	85.9557	1.21507	0.401753	3.02442	0.00249113	0.00566277	0.85	0.59	0.73	1.16
Ccdc39	1768.26	1.21278	0.0802175	15.1187	1.22e-51	1.77e-50	4.41	3.91	6.14	7.4
4930467E23Rik	120.991	1.21207	0.28549	4.24556	2.18e-05	6.3e-05	0.32	0.31	0.59	0.71
0610009E02Rik	49.6057	1.20928	0.475166	2.54496	0.010929	0.0223034	0.54	0.72	1.86	1.18
Gm39897	50.9856	1.20917	0.458234	2.63875	0.00832123	0.0173605	0.06	0.07	0.13	0.16
Gpr52	227.368	1.20903	0.205696	5.87775	4.16e-09	1.6e-08	0.46	1.32	1.81	2.38
Slco4c1	86.0821	1.20719	0.388587	3.10662	0.00189239	0.0043813	0.39	0.19	0.69	0.59
2610035F20Rik	223.652	1.2055	0.217197	5.55028	2.85e-08	1.04e-07	0.77	1.14	2.25	1.58
1700030J22Rik	595.445	1.20504	0.123171	9.78346	1.33e-22	9.44e-22	1.8	1.88	4.64	4.5
Aifm3	1250.41	1.20475	0.084372	14.279	2.96e-46	3.92e-45	3.54	3.72	8.59	7.68
Gm40688	57.2911	1.20459	0.47776	2.52132	0.0116916	0.0237585	0.18	0.15	0.49	0.28
Gm3095	46.3618	1.20441	0.486548	2.47543	0.0133077	0.0267245	0.48	0.5	0.09	0.19
Micall2	771.856	1.20346	0.123566	9.73945	2.05e-22	1.45e-21	1.62	1.48	3.75	4.31
Ap1s2	4144.14	1.20343	0.0478018	25.1753	7.46e-140	3.17e-138	27.56	26.96	61.33	62.59
Rasgrp1	2297.38	1.20336	0.0825562	14.5762	3.98e-48	5.47e-47	3.97	4.69	9.53	10.16
4933430I17Rik	109.015	1.20277	0.303933	3.95735	7.58e-05	0.000207703	0.29	0.26	0.63	0.9
Parp11	3275.12	1.20268	0.057121	21.0549	2.06e-98	5.91e-97	9	9.73	22.38	21.36
Ptpn3	386.112	1.20234	0.151925	7.91406	2.49e-15	1.34e-14	0.49	0.59	1.25	1.28
Optc	173.93	1.20173	0.228765	5.25312	1.5e-07	5.16e-07	0.67	0.6	1.52	1.69
Nefl	7176.2	1.19999	0.0482782	24.8558	2.24e-136	9.21e-135	27.42	30.37	62.15	63.6
Wdr78	1076.2	1.19922	0.0967574	12.3941	2.81e-35	2.88e-34	2.12	2.45	4.99	4.68
Ghrl	59.825	1.19798	0.429624	2.78845	0.00529615	0.0114215	0.16	0.15	0.79	0.95
Zfp300	213.292	1.19753	0.220744	5.42498	5.8e-08	2.06e-07	0.48	0.63	1.31	1.06
Rnf207	69.6491	1.19711	0.376905	3.17616	0.00149237	0.00351108	0.14	0.13	0.49	0.39
Dnah7b	842.892	1.19702	0.108415	11.0412	2.42e-28	2.05e-27	0.95	0.68	1.71	1.73
Cntnap2	4800.5	1.19678	0.0501766	23.8514	9.79e-126	3.68e-124	12.68	14.05	28.37	28.64
Ccdc148	521.738	1.19544	0.13142	9.09634	9.34e-20	5.98e-19	1.16	1.19	2.81	2.94
Oprl1	3876.75	1.1953	0.0517864	23.0814	7.12e-118	2.47e-116	14.22	15.5	33.33	34.35
L3mbtl1	735.65	1.19482	0.122473	9.75579	1.74e-22	1.23e-21	1.35	1.14	2.8	3.16
Cobl	2766.54	1.1936	0.0590225	20.2228	6.17e-91	1.62e-89	4.1	3.99	8.88	8.46
Gm10767	115.108	1.19166	0.328125	3.63172	0.000281533	0.000726116	0.96	0.53	1.62	1.57
E330033B04Rik	107.45	1.19115	0.310848	3.83194	0.000127137	0.000340169	0.22	0.18	0.41	0.5
Nmbr	43.9586	1.1909	0.504034	2.36273	0.0181407	0.0354908	0.39	0.34	0.87	0.82
Usp11	5959.72	1.19079	0.040615	29.319	5.94e-189	3.91e-187	16.2	16.69	38.88	37.49
Hfe2	68.8365	1.19037	0.425204	2.79953	0.00511777	0.0110686	0.36	0.29	0.75	1.06
Il1rapl1	125.404	1.18962	0.280721	4.23772	2.26e-05	6.52e-05	0.54	0.48	1.04	1.11
Nek3	274.104	1.18925	0.19031	6.24902	4.13e-10	1.69e-09	0.86	1.04	2.67	2.28
Zfp820	116.699	1.18907	0.352533	3.37293	0.000743733	0.00182483	0.31	0.46	0.87	0.55
D130043K22Rik	996.977	1.18868	0.0962727	12.347	5.06e-35	5.14e-34	1.5	1.63	3.56	3.84
Srsf12	1523.51	1.1886	0.0746343	15.9257	4.21e-57	6.74e-56	5.75	5.82	13.14	12.55
Gm17224	66.1393	1.18824	0.39372	3.01797	0.00254471	0.00577642	0.19	0.18	0.24	0.3
Dlx6os1	3767.17	1.18771	0.166459	7.13511	9.67e-13	4.6e-12	10.89	13.73	25.33	27.54
Hnrnph3	2540.24	1.18764	0.0841172	14.1189	2.9e-45	3.77e-44	24.02	27.01	45.11	41.56
Gm32856	396.239	1.18657	0.156681	7.57315	3.64e-14	1.85e-13	0.81	0.65	1.55	1.63
Zfp503	949.685	1.18593	0.10672	11.1126	1.09e-28	9.32e-28	2.13	2.42	6.14	5.61
Tenm1	4079.77	1.18495	0.0468854	25.2734	6.27e-141	2.7e-139	3.4	3.41	7.11	6.8
St8sia2	13651.6	1.18473	0.0366909	32.2895	9.83e-229	8.33e-227	26.31	24.45	56.09	56.15
Gm5595	207.655	1.18281	0.216034	5.4751	4.37e-08	1.57e-07	0.91	0.79	1.34	1.4
Vwa3a	653.006	1.18215	0.116919	10.1108	4.95e-24	3.71e-23	1.12	1.21	2.7	3.03
Ribc2	101.572	1.18195	0.305644	3.86707	0.000110152	0.000296696	0.48	0.55	0.98	1
Lrguk	565.436	1.18189	0.125397	9.4252	4.29e-21	2.88e-20	1	0.9	1.71	1.33
Fgf14	2361.49	1.18147	0.0648743	18.2117	4.17e-74	8.68e-73	7.53	6.61	16.14	15.13
Cadps	8871.53	1.18115	0.0342379	34.4983	8.51e-261	8.52e-259	15.89	16.27	33.96	34.48
Smyd1	117.723	1.18067	0.286248	4.12465	3.71e-05	0.00010498	0.28	0.26	0.87	0.7
Enkur	559.943	1.1805	0.133408	8.84875	8.85e-19	5.43e-18	4.29	4.98	7.31	7.71
Plcb4	2284.09	1.18006	0.0629839	18.7359	2.52e-78	5.6e-77	3.83	3.83	7.93	8.54
Tmem200a	1443.87	1.17908	0.0946418	12.4584	1.26e-35	1.31e-34	4.67	4.29	9.35	10.96
Magee1	10091.7	1.17822	0.0418096	28.1805	1.01e-174	6.06e-173	28.65	31.75	76.21	77.7
Kif6	239.925	1.17816	0.202685	5.81273	6.15e-09	2.35e-08	0.54	0.46	1.12	1.06
Gm40939	39.9155	1.17815	0.521375	2.25971	0.0238395	0.0455486	0.05	0.05	0.11	0.1
Gm28523	63.2225	1.17755	0.413573	2.84727	0.00440966	0.00964356	0.13	0.22	0.4	0.46
Dscam	6136.58	1.17662	0.0442255	26.6051	5.93e-156	2.95e-154	6.67	6.39	13.46	13.96
Mak	207.958	1.1766	0.222323	5.2923	1.21e-07	4.2e-07	0.68	0.47	1.18	1.23
Zfp37	1611.41	1.17516	0.0745672	15.7598	5.88e-56	9.26e-55	4.26	4.29	9.17	8.57
Ctxn2	245.359	1.1738	0.231207	5.07684	3.84e-07	1.29e-06	5.21	4.65	8.46	13.18
Pcdha3	1076.25	1.17337	0.125171	12.1558	5.34e-34	5.31e-33	1.89	2.11	4.76	4.28
4930570G19Rik	350.288	1.17311	0.160245	7.32072	2.47e-13	1.2e-12	1.92	2.11	4.32	5.29
Zfp521	3692.09	1.1731	0.0494917	23.703	3.36e-124	1.23e-122	5.43	5.23	12.12	12.28
Cage1	126.052	1.17279	0.286394	4.09503	4.22e-05	0.000118723	0.33	0.35	0.67	0.74
Flywch2	579.58	1.1702	0.136299	8.58552	9.04e-18	5.35e-17	7.33	8.33	19.15	16.32
Ankef1	63.9382	1.17016	0.428525	2.73068	0.00632044	0.0134579	0.23	0.24	0.49	0.36
Fank1	352.374	1.16965	0.158286	7.38947	1.47e-13	7.27e-13	1.68	1.81	4.3	4.33
Armc2	593.386	1.16829	0.128217	9.11189	8.1e-20	5.2e-19	1.04	1.03	2.57	2.17
Cbln2	1307.09	1.1682	0.0879991	13.2751	3.23e-40	3.75e-39	6.59	5.7	14.44	14.22
Cngb1	58.1706	1.16787	0.46762	2.49748	0.0125078	0.0252621	0.09	0.1	0.16	0.27
Mrgpre	948.389	1.16762	0.0967928	12.0631	1.65e-33	1.62e-32	2.27	2.4	5.1	5.33
4930451G09Rik	159.435	1.16751	0.251978	4.6334	3.6e-06	1.12e-05	0.42	0.31	0.89	1.03
Bmp8b	39.5991	1.1671	0.530503	2.19999	0.0278076	0.0523271	0.08	0.06	0.22	0.26
Prima1	73.1374	1.16667	0.412667	2.82714	0.00469652	0.0102332	0.21	0.27	0.37	0.67
Nipal3	2886.99	1.1662	0.0552682	21.1007	7.84e-99	2.27e-97	5.21	5.15	12.55	13.15
Kcnip1	2527.05	1.16605	0.0581821	20.0414	2.4e-89	6.12e-88	12.78	12.63	25.49	24.44
Pcdha8	69.3356	1.16588	0.402264	3.73994	0.000184064	0.000483866	0.19	0.15	0.42	0.33
Pcdhb10	157.973	1.16581	0.26217	4.73115	2.23e-06	7.07e-06	0.48	0.67	1.42	1.16
Caly	4520.34	1.16552	0.0482583	24.1518	7.16e-129	2.73e-127	42.62	41.15	85.56	90.52
Rpgrip1	53.8031	1.16425	0.485544	2.39783	0.0164925	0.0325489	0.1	0.1	0.11	0.3
A430110L20Rik	35.6721	1.16333	0.587175	1.98123	0.0475654	0.0851138	0.19	0.17	0.56	0.34
Agbl4	186.624	1.16243	0.229676	5.06118	4.17e-07	1.39e-06	1.27	0.95	1.76	1.9
Islr2	51575.3	1.16195	0.0203403	57.1256	0	0	125.35	123.39	313.54	311.55
Vwc2l	464.925	1.16195	0.140832	8.2506	1.58e-16	8.92e-16	1.34	1.65	3.06	2.66
Rab27a	276.328	1.16183	0.235555	4.93231	8.13e-07	2.66e-06	0.77	1.09	1.82	2.4
Alg2	11341.9	1.16172	0.032447	35.8037	9.68e-281	1.07e-278	44.06	41.53	101.47	100.57
Rab26	145.933	1.16139	0.289382	4.01333	5.99e-05	0.00016571	0.57	0.82	1.53	2.22
Gm3248	50.2164	1.16129	0.516495	2.24841	0.0245498	0.0467628	1.12	0.07	0.69	1.96
Camta1	11442.1	1.16118	0.0302635	38.3689	0	0	14.05	15.7	28.15	27
Ttn	186.788	1.16111	0.23589	4.92228	8.55e-07	2.8e-06	0.01	0.02	0.03	0.04
C2cd4c	1188.76	1.15935	0.0864597	13.4091	5.35e-41	6.35e-40	1.59	1.65	4.48	4.3
Ism2	73.5202	1.15928	0.437891	2.64741	0.00811103	0.0169518	0.28	0.07	0.57	0.48
LOC108168016	35.189	1.15861	0.576994	2.00802	0.0446413	0.0803794	0.09	0.06	0.13	0.17
Pcdhga9	1109.97	1.15717	0.121896	8.75093	2.12e-18	1.28e-17	1.73	2.16	4.68	3.99
Zfp804a	1385.57	1.15706	0.087746	13.1864	1.05e-39	1.21e-38	3.28	2.83	5.86	6.26
Arxes2	2094.54	1.15656	0.0703449	16.4413	9.68e-61	1.64e-59	16.96	17.93	40.02	43.1
5031434O11Rik	40.3892	1.15591	0.514081	2.24851	0.0245439	0.0467556	0.58	0.72	1.42	1.15
Tesc	180.218	1.15448	0.247298	4.66838	3.04e-06	9.49e-06	1.78	1.76	4.63	3.64
LOC105247188	388.373	1.1542	0.163378	7.06459	1.61e-12	7.57e-12	0.57	0.55	1.32	1.07
Rai2	554.725	1.15416	0.134588	8.57551	9.86e-18	5.82e-17	2.31	2.8	6.24	5.63
Zfp641	1271.81	1.15376	0.105367	10.9499	6.65e-28	5.57e-27	2.39	2.5	5.09	5.61
Bbs9	1464.57	1.15338	0.0926114	12.4539	1.33e-35	1.38e-34	4.74	4.72	11.48	9.87
Fhad1	256.732	1.1531	0.18863	6.11305	9.77e-10	3.92e-09	0.31	0.25	0.73	0.6
Scn3a	7124.26	1.15277	0.0362769	31.777	1.35e-221	1.09e-219	10.09	9.78	20.21	19.77
Tunar	1194.8	1.15265	0.0908101	12.6929	6.47e-37	6.95e-36	3.92	3.56	7.97	8.58
Zfp329	2354.02	1.1523	0.0668064	17.2483	1.15e-66	2.15e-65	4.29	4.14	9.67	8.65
Gramd1c	209.652	1.15115	0.231795	4.96622	6.83e-07	2.25e-06	0.35	0.59	1.23	1.29
Pfkfb1	113.12	1.15086	0.309519	3.71821	0.000200641	0.000525176	0.5	0.62	1.1	1.06
Rrad	97.7919	1.14851	0.327112	3.51106	0.000446318	0.0011246	0.46	0.66	1.48	1.45
Umad1	1056.33	1.14797	0.0893831	12.8432	9.39e-38	1.03e-36	6.09	6.23	14.61	14.86
Chgb	4419.14	1.14687	0.0516848	22.1897	4.31e-109	1.38e-107	12.81	11.7	24.08	25.16
Pou6f2	95.854	1.14683	0.319175	3.59311	0.000326749	0.000835845	0.28	0.29	0.7	0.63
Lonrf2	12245	1.14631	0.0335224	34.1955	2.82e-256	2.78e-254	19.98	20.84	48.02	48.73
Gm31107	69.3928	1.14598	0.381736	3.00204	0.0026818	0.006065	0.15	0.1	0.26	0.31
Gm40996	63.1537	1.14546	0.438607	2.61158	0.00901238	0.0186986	0.28	0.15	0.33	0.46
Wsb1	10891.3	1.14323	0.0376591	30.3573	2.01e-202	1.48e-200	61.48	64.34	130.76	133.96
LOC102641621	83.3054	1.14305	0.36448	3.1361	0.00171212	0.00399678	0.87	0.57	1.91	2.59
Mir670hg	335.502	1.1427	0.200799	5.6908	1.26e-08	4.72e-08	0.51	0.37	0.91	1.11
Gm4924	400.518	1.14094	0.161681	7.05677	1.7e-12	8e-12	1.25	1.49	2.46	2.34
LOC108167413	56.6122	1.13906	0.466297	2.44278	0.0145746	0.0290718	0.11	0.07	0.31	0.23
Gm30189	308.026	1.13829	0.184031	6.18528	6.2e-10	2.51e-09	1.26	1.2	2.24	2.68
Kcng2	189.847	1.13612	0.234264	4.84976	1.24e-06	3.99e-06	0.7	0.87	1.91	2.29
4930404I05Rik	41.1568	1.13602	0.523165	2.17144	0.0298983	0.0559203	0.38	0.33	0.84	0.53
St8sia4	3277.09	1.13535	0.0620055	18.3105	6.83e-75	1.45e-73	8.54	9.37	17.91	16.51
Gm41588	49.7797	1.13478	0.52105	2.17787	0.0294159	0.0551096	0.43	0.53	1.72	0.8
Rsph4a	782.609	1.13315	0.109804	10.3198	5.73e-25	4.42e-24	1.83	1.98	3.66	3.94
Zfp667	762.796	1.13233	0.108044	10.4802	1.07e-25	8.38e-25	2.55	2.76	5.45	5.45
Aifm2	437.504	1.13226	0.146368	7.73572	1.03e-14	5.36e-14	1.63	1.71	4.25	4.28
Ccdc65	418.259	1.13012	0.152123	7.429	1.09e-13	5.43e-13	1.9	1.81	3.58	4.27
Slc2a4rg-ps	412.374	1.12989	0.15317	7.37668	1.62e-13	7.99e-13	1.01	1.17	2.51	2.66
Adam1a	510.886	1.1294	0.145357	7.76986	7.86e-15	4.13e-14	1.52	1.66	3.24	3.77
Epb41l4b	722.87	1.12862	0.116854	9.65837	4.53e-22	3.17e-21	1.19	1.24	2.76	2.4
Gm22496	150.222	1.1252	0.253691	4.43532	9.19e-06	2.76e-05	0.64	0.48	1.15	0.92
Slitrk4	845.351	1.124	0.110091	10.2097	1.79e-24	1.37e-23	1.7	1.83	3.45	3.81
Ikzf4	1941.67	1.12288	0.0693711	16.1866	6.27e-59	1.04e-57	3.35	3.66	8.56	9.47
Tcerg1l	1123.28	1.12237	0.0869324	12.9109	3.91e-38	4.33e-37	4.37	4.16	9.69	9.21
Htr1a	505.629	1.12103	0.154995	7.23269	4.74e-13	2.28e-12	1.12	1.56	2.9	2.73
Rnf152	3435.87	1.12077	0.0498126	22.4997	4.17e-112	1.37e-110	5.55	5.49	12.35	12.07
Tnnc1	38.8307	1.12032	0.538899	2.0789	0.0376264	0.0687484	0.54	0.66	0.9	0.98
Sox2ot	2497.29	1.12028	0.0581797	19.2554	1.27e-82	2.99e-81	7.48	7.62	15.67	15.08
Cntn4	620.08	1.11959	0.125168	8.94468	3.73e-19	2.33e-18	1.3	1.41	2.86	2.72
Lrrcc1	1873.48	1.11932	0.0728296	15.3691	2.64e-53	3.95e-52	3.88	4.15	6.84	7.45
Cep126	892.991	1.11746	0.100098	11.1636	6.14e-29	5.28e-28	1.86	1.87	3.52	3.77
Nhsl2	1332.84	1.11737	0.0822047	13.5925	4.44e-42	5.4e-41	1.12	1.09	2.7	2.46
Adra1a	649.583	1.11716	0.115969	9.63321	5.79e-22	4.03e-21	0.63	0.79	1.27	1.29
Tnnt3	53.931	1.11655	0.464448	2.40403	0.0162155	0.0320527	0.21	0.46	0.53	0.74
Ncoa7	1889.79	1.11619	0.0790853	14.1138	3.12e-45	4.06e-44	4.26	3.68	7.49	7.6
C230091D08Rik	1805.95	1.11438	0.0706846	15.7656	5.37e-56	8.46e-55	6.64	6.82	12.77	12.96
4930553P18Rik	55.7157	1.11385	0.485747	2.29307	0.0218443	0.0420573	0.37	0.39	1.11	0.63
Chst8	304.095	1.11208	0.223531	4.97507	6.52e-07	2.15e-06	1.71	1.28	2.95	3.56
LOC108167377	160.135	1.11139	0.281926	3.94215	8.08e-05	0.000220733	0.17	0.26	0.45	0.45
Tox2	1340.54	1.11135	0.0820967	13.5371	9.44e-42	1.14e-40	5.31	4.91	12.98	12.83
Rasgef1c	880.361	1.10984	0.116695	9.51056	1.9e-21	1.29e-20	3.38	3.61	7.19	8.11
Tex9	1558.31	1.10897	0.0800435	13.8546	1.19e-43	1.5e-42	3.26	3.28	6.5	7.23
Nek11	248.773	1.10848	0.190076	5.83176	5.48e-09	2.1e-08	0.81	0.82	1.62	1.81
Moap1	564.159	1.10698	0.403531	2.74325	0.00608347	0.0129938	2.32	2.4	5.52	3.85
Zscan30	452.583	1.10655	0.166254	6.65578	2.82e-11	1.23e-10	2.47	1.89	3.65	2.74
Ankrd35	402.886	1.10641	0.16015	6.90862	4.89e-12	2.23e-11	0.85	0.99	2.12	1.91
Parm1	480.872	1.10523	0.144837	7.63088	2.33e-14	1.2e-13	1.98	2.31	4.97	4.7
Epha10	578.421	1.10419	0.126763	8.7107	3.02e-18	1.82e-17	1.31	1.14	3.08	2.97
2610316D01Rik	211.617	1.10345	0.207722	5.31212	1.08e-07	3.78e-07	2.29	2.05	4.03	4.54
Zswim3	477.638	1.10314	0.167616	6.58136	4.66e-11	2.01e-10	1.45	2.07	3.86	4.04
Ptprn	3709.46	1.10306	0.0596431	18.4944	2.29e-76	4.98e-75	7.43	8.4	18.98	18.37
K230010J24Rik	74.5702	1.10295	0.398556	2.76737	0.00565114	0.0121314	0.05	0.16	0.57	0.33
Kcns2	362.196	1.10219	0.17611	6.25857	3.89e-10	1.59e-09	0.71	0.93	2.11	1.82
Rwdd2a	377.785	1.10109	0.171218	6.43094	1.27e-10	5.34e-10	3.32	4.03	6.64	7.32
B830017H08Rik	125.9	1.09976	0.275872	3.98647	6.71e-05	0.000184584	1.04	1.32	2.34	2.29
Kcnj12	297.741	1.09859	0.171516	6.40517	1.5e-10	6.3e-10	0.65	0.64	1.55	1.61
Gria4	3698.74	1.09627	0.0537103	20.4108	1.34e-92	3.6e-91	9.12	9.02	19.08	18.58
Gm30401	148.132	1.09412	0.26575	4.11709	3.84e-05	0.000108304	0.28	0.2	0.58	0.45
Rimbp3	264.419	1.09405	0.194325	5.63	1.8e-08	6.65e-08	0.37	0.45	0.95	0.86
Rab3c	11582.4	1.09332	0.0296858	36.8298	6.17e-297	7.56e-295	17.99	18.29	33.47	33.49
Ptpn5	9624.57	1.09219	0.0389516	28.0396	5.35e-173	3.15e-171	23.57	23	52.88	48.91
Gm31326	89.5373	1.09114	0.355963	3.06533	0.00217429	0.0049924	0.08	0.1	0.13	0.22
Tspyl4	17455.8	1.09107	0.0343769	31.7385	4.58e-221	3.69e-219	50.18	53.25	113.73	110.57
Morn2	526.12	1.09094	0.127432	8.56095	1.12e-17	6.6e-17	11.61	11.83	21.85	20.84
Cers6	4457.41	1.0892	0.0470058	23.1716	8.82e-119	3.08e-117	7.73	7.59	15.73	16.29
Tstd3	435.043	1.08896	0.144868	7.51689	5.61e-14	2.82e-13	2.84	3.25	6.84	6.62
Cetn4	102.529	1.08893	0.307647	3.53955	0.000400805	0.00101492	1.33	1.02	2.22	2.43
Usp13	1194.54	1.08862	0.0983043	11.074	1.68e-28	1.43e-27	1.88	1.94	5	4.32
LOC108167848	1492.69	1.08756	0.0878103	12.3853	3.14e-35	3.21e-34	3.67	4.28	8.02	7.55
Galnt16	5252.82	1.08654	0.0486858	22.3173	2.51e-110	8.13e-109	12.48	12.88	29.79	27.69
Gm32316	40.7663	1.08652	0.520317	2.08818	0.0367813	0.0673243	0.19	0.23	0.54	0.54
Ccdc114	523.582	1.08634	0.127816	8.49927	1.91e-17	1.11e-16	1.5	1.53	3.52	3.83
Pcdhac1	209.858	1.0863	0.311891	2.88974	0.00385557	0.00851278	0.61	0.43	0.94	1.28
Dnm3	6965.9	1.08589	0.0363091	29.9069	1.6e-196	1.12e-194	11.37	11.21	21.66	21.19
Ephb2	9193.77	1.08585	0.04564	23.7917	4.07e-125	1.51e-123	7.55	6.82	15.82	15.2
Gm32080	51.1616	1.08533	0.452161	2.40032	0.0163808	0.0323412	0.17	0.17	0.31	0.37
Akap17b	1056.45	1.08407	0.104546	10.3693	3.42e-25	2.65e-24	1.72	1.91	3.43	3.83
Gm11992	295.917	1.08297	0.178192	6.07755	1.22e-09	4.86e-09	1.42	1.31	3.28	2.77
LOC108167550	89.1317	1.08215	0.34003	3.18252	0.00145998	0.00344063	0.48	0.51	1.18	0.91
A730020E08Rik	99.3769	1.08177	0.341402	3.16862	0.00153162	0.00359929	0.88	0.6	1.56	1.68
Mirt1	85.2742	1.08158	0.338663	3.19366	0.00140482	0.0033214	0.12	0.12	0.23	0.22
1700049G17Rik	667.763	1.08148	0.115019	9.40257	5.32e-21	3.56e-20	1.75	1.69	3.46	3.25
Fndc3a	5786.02	1.07935	0.0416564	25.9107	5.04e-148	2.33e-146	10.12	10.56	21.13	20.07
Ttc39a	48.2121	1.07908	0.476251	2.26578	0.0234647	0.0448933	0.12	0.17	0.33	0.25
Mir99ahg	131.379	1.07831	0.265625	4.05951	4.92e-05	0.0001374	0.45	0.47	0.78	0.52
LOC108167381	53.1053	1.07743	0.49164	2.19149	0.0284162	0.0533743	0.31	0.32	0.4	1.01
Zfp442	465.951	1.07688	0.13679	7.87249	3.48e-15	1.86e-14	0.86	0.78	1.56	1.51
Myh7	411.594	1.07467	0.152812	7.03262	2.03e-12	9.46e-12	0.44	0.41	0.83	0.91
Gm8350	56.8672	1.07354	0.46398	2.31377	0.0206805	0.0399978	0.09	0.16	0.24	0.38
4930539E08Rik	187.383	1.07342	0.241144	4.45139	8.53e-06	2.57e-05	0.29	0.41	0.79	0.71
LOC105244416	50.695	1.07298	0.500326	2.14457	0.0319875	0.0593793	0.05	0.05	0.12	0.08
Fgf9	279.03	1.07282	0.205414	5.22272	1.76e-07	6.05e-07	0.88	1.14	1.88	2.2
Gprin2	3160.07	1.07236	0.058394	18.3643	2.54e-75	5.41e-74	4.01	3.91	9.06	10.03
Clvs1	1898.31	1.07125	0.0924065	11.5928	4.48e-31	4.09e-30	9.16	8.84	14.3	14.56
D030068K23Rik	194.014	1.07098	0.220621	4.85437	1.21e-06	3.91e-06	0.4	0.35	0.89	0.94
Fam117b	8002.44	1.07032	0.0348158	30.7425	1.54e-207	1.17e-205	18.7	18.45	42.46	41.46
Kif9	564.447	1.06999	0.129907	8.23661	1.77e-16	1e-15	1.55	1.79	3.49	3.25
Ttc41	190.535	1.06865	0.22249	4.80314	1.56e-06	5.01e-06	0.61	0.48	0.92	1.01
C130023O10Rik	51.8687	1.06846	0.452676	2.36031	0.0182595	0.0357046	0.04	0.06	0.1	0.09
Gm33250	85.9159	1.06804	0.339578	3.1452	0.00165971	0.00388127	0.22	0.26	0.78	0.76
Zfp773	554.069	1.06793	0.130055	8.21138	2.19e-16	1.23e-15	2.22	2.06	3.96	4
Syt9	1191.84	1.06708	0.0891865	11.9646	5.45e-33	5.24e-32	3.21	3.51	7.01	6.8
Lrrc27	207.014	1.06645	0.210154	5.07459	3.88e-07	1.3e-06	0.8	0.78	2.19	1.71
E430024I08Rik	1204.17	1.06641	0.0991416	10.7564	5.53e-27	4.5e-26	3.12	2.38	5.19	4.68
Rbms3	1671.89	1.06611	0.084001	12.6917	6.58e-37	7.06e-36	2.51	2.86	5.25	5.7
A730049H05Rik	55.7991	1.06562	0.442458	2.40841	0.0160222	0.0317178	0.1	0.14	0.23	0.28
Gpr176	788.402	1.0653	0.108075	9.85707	6.39e-23	4.6e-22	2.19	2.4	4.95	5.28
Zscan18	1906.15	1.06505	0.0697495	15.2697	1.22e-52	1.8e-51	4.37	4.12	7.44	7.94
Trp53bp1	17516.3	1.0639	0.0284296	37.4223	1.7e-306	2.21e-304	19.22	19.77	38.39	38.72
Krt222	301.475	1.06376	0.207686	5.12197	3.02e-07	1.02e-06	0.95	1.2	1.69	2.54
LOC105243282	785.07	1.062	0.113732	9.33778	9.84e-21	6.51e-20	3.48	3.97	5.64	6.89
Sema4a	2651.15	1.06177	0.0580189	18.3005	8.21e-75	1.73e-73	6.98	6.38	16.07	16.57
Gm36210	56.3002	1.06148	0.424446	2.50086	0.0123893	0.0250814	0.26	0.21	0.43	0.49
N4bp1	3101.92	1.06147	0.0588562	18.0351	1.03e-72	2.1e-71	4.99	5.43	12.37	11.76
Gm14391	426.778	1.06112	0.15386	6.89663	5.33e-12	2.42e-11	0.86	1.17	2.18	1.98
Wdhd1	1103.31	1.05986	0.0869449	12.19	3.51e-34	3.5e-33	2.59	2.45	5.14	5.05
Ebf4	1549.68	1.05924	0.0873198	12.1306	7.27e-34	7.19e-33	6.01	4.92	13.49	13.76
Rnf223	190.451	1.05854	0.267362	3.95922	7.52e-05	0.000206185	0.35	0.43	1.1	0.69
6430584L05Rik	82.1489	1.05764	0.363288	2.91129	0.00359939	0.00797686	0.22	0.32	0.45	0.52
Mettl16	2076.34	1.05688	0.0635774	16.6236	4.7e-62	8.1e-61	6.28	6.16	11.38	11.78
Slc4a8	5278.91	1.05669	0.0419466	25.1913	4.98e-140	2.12e-138	4.75	4.92	10.58	10.44
Mttp	484.357	1.05599	0.143699	7.34861	2e-13	9.82e-13	1.02	1.09	2.21	2.38
Gm17455	251.419	1.05584	0.187155	5.64153	1.69e-08	6.24e-08	2.23	2.21	6.3	4.88
Pcdh19	4855.07	1.05569	0.0443726	23.7915	4.09e-125	1.52e-123	6.31	6.49	13.13	13.21
Reep1	15809.3	1.05457	0.0301086	35.0256	9.17e-269	9.43e-267	53.89	51.76	116.08	113.11
Cntnap4	1515.48	1.05424	0.0764297	13.7936	2.78e-43	3.48e-42	3.78	3.52	7.75	7.85
Bicd1	2139.33	1.0532	0.0769745	13.6825	1.29e-42	1.59e-41	3.24	3.7	5.96	6.59
Fam169a	2190.83	1.05298	0.0628885	16.7437	6.3e-63	1.1e-61	6.67	6.32	12.88	13.36
Gm31513	78.9942	1.05217	0.365969	2.87503	0.00403992	0.00889367	0.54	0.35	0.94	1.04
Gm39248	56.8393	1.05164	0.432886	2.42937	0.0151253	0.0300771	0.25	0.3	0.7	0.68
Rgs8	3296.64	1.05088	0.0593213	17.7151	3.21e-70	6.28e-69	6.18	6.88	14.27	13.52
Vstm2l	4406.37	1.05066	0.0587037	17.8977	1.23e-71	2.46e-70	30.17	33.68	82.43	84.57
Tex26	82.1219	1.0478	0.425885	2.46029	0.0138826	0.0277922	0.62	0.52	2.48	1.15
Fibcd1	769.076	1.04745	0.107409	9.75204	1.81e-22	1.28e-21	1.36	1.51	3.67	3.47
Zpbp	99.2653	1.04734	0.316957	3.30436	0.000951929	0.00230356	0.73	0.61	1.37	1.45
Cdk18	186.818	1.04685	0.221236	4.73185	2.22e-06	7.05e-06	0.41	0.46	1.12	0.92
Cntnap5c	282.993	1.04657	0.224694	4.65778	3.2e-06	9.97e-06	0.56	0.59	0.91	1.4
Rab27b	691.228	1.04592	0.121363	8.61809	6.81e-18	4.05e-17	1.36	1.54	2.66	2.88
1600029O15Rik	211.11	1.04521	0.210535	4.96453	6.89e-07	2.27e-06	1.09	1.14	2.18	2.33
Vsnl1	4326.04	1.0441	0.0454326	22.9813	7.17e-117	2.46e-115	28.49	27.79	48.85	47.23
Kif17	366.048	1.04394	0.218382	4.78031	1.75e-06	5.59e-06	0.83	0.51	1.91	1.48
Gm29975	50.8391	1.0429	0.463114	2.25194	0.0243261	0.046381	0.05	0.03	0.13	0.13
Gfra1	3191.81	1.04281	0.0573585	18.1806	7.36e-74	1.53e-72	6.79	7.22	15.49	16.35
Zc2hc1c	309.122	1.04261	0.182741	5.70542	1.16e-08	4.35e-08	0.6	0.77	1.49	1.37
Cacna1e	9856.98	1.04145	0.0471619	22.0825	4.66e-108	1.48e-106	7.53	6.6	13.99	13.88
Radil	1156.97	1.04034	0.102592	10.1406	3.65e-24	2.75e-23	2.67	2.58	6.47	5.67
Sarnp	901.584	1.03981	0.262369	3.96316	7.4e-05	0.000203034	5.98	7.39	13.13	17.58
Zfp612	1372.15	1.03954	0.0907967	11.4491	2.37e-30	2.12e-29	2.91	2.97	5.2	5.78
1700094D03Rik	825.859	1.03915	0.102841	10.1044	5.28e-24	3.96e-23	3.48	3.44	7.42	7.35
Klhdc8b	2147.69	1.03893	0.0657131	15.8101	2.65e-56	4.19e-55	7.56	7.79	17.24	16.26
Pcdha2	1138.55	1.03847	0.340079	2.74159	0.00611432	0.013056	2.21	2.04	4.62	4.1
AF357359	136.418	1.03817	0.259169	4.00576	6.18e-05	0.00017082	0	0	0	0
4932443I19Rik	94.6738	1.03802	0.390272	2.65974	0.00782013	0.0163985	0.51	0.42	1.62	0.53
Gabrb1	3860.65	1.03774	0.0482608	21.5027	1.47e-102	4.4e-101	5.06	4.88	9.65	9.56
Trank1	11462.5	1.03641	0.0408587	25.3656	6.04e-142	2.63e-140	12.07	13.27	25.75	26.15
Gm33582	108.732	1.03636	0.308434	3.36006	0.000779263	0.00190786	0.38	0.55	0.69	0.81
Aldh1a3	234.843	1.03624	0.205871	5.03346	4.82e-07	1.6e-06	0.54	0.52	1.44	1.2
Scube2	114.8	1.03407	0.317624	3.25565	0.00113134	0.00271152	0.26	0.19	0.69	0.5
Gm39585	47.7118	1.03326	0.507404	2.03636	0.0417139	0.0755186	0.06	0.04	0.13	0.08
Vgf	2425.6	1.03235	0.0625757	16.4976	3.82e-61	6.52e-60	8.26	9.06	19.84	20.62
Frmpd3	1547.92	1.03156	0.0747828	13.7941	2.76e-43	3.46e-42	1.97	2.01	4.54	4.24
Gm41662	104.036	1.03117	0.330094	3.12386	0.00178494	0.00415172	0.33	0.2	0.49	0.44
Ccdc151	644.313	1.03083	0.11757	8.76785	1.82e-18	1.1e-17	2.21	2.18	3.95	3.89
LOC102634058	46.8579	1.03054	0.489942	2.10339	0.035432	0.0650765	0.2	0.31	0.4	0.56
Grhl3	68.6919	1.03024	0.395946	2.60198	0.00926883	0.0191882	0.14	0.22	0.41	0.34
Wfs1	1158.48	1.02967	0.090294	11.4035	4.02e-30	3.57e-29	3.08	3.41	7.17	7.24
Unc80	2359.84	1.0294	0.0647503	15.898	6.54e-57	1.04e-55	1.59	1.73	3.26	3.52
9230110C19Rik	684.226	1.02914	0.112783	9.125	7.17e-20	4.61e-19	5.81	5.66	12.27	10.81
Plekha8	1597.02	1.02831	0.0758719	13.5533	7.58e-42	9.18e-41	2.82	3.04	6	5.93
Ky	237.518	1.02831	0.201891	5.09338	3.52e-07	1.18e-06	0.44	0.58	0.96	1.06
Nkain3	2196.75	1.02719	0.065566	15.6664	2.57e-55	3.99e-54	2.54	2.71	5.12	5.48
Camk2d	3463.99	1.02709	0.0623456	16.4741	5.63e-61	9.6e-60	9.74	10.71	20.77	21.95
Zc3hav1l	1546.03	1.02678	0.0823498	12.4685	1.11e-35	1.15e-34	3.28	3.37	7.06	7.9
Atp2b3	1979.24	1.02615	0.0698839	14.6836	8.21e-49	1.14e-47	3.13	3.64	6.51	6.42
Lhfpl5	208.83	1.02559	0.253703	4.04248	5.29e-05	0.000147298	1.95	1.99	4.43	3.23
Spag1	831.72	1.02557	0.12452	8.23617	1.78e-16	1e-15	1.86	1.88	3.4	3.93
Gm3591	56.6021	1.02544	0.477548	2.1473	0.0317695	0.0591208	0.13	0	0.75	0.15
Tekt1	608.4	1.02429	0.134439	7.61905	2.56e-14	1.31e-13	4.24	3.7	8.35	6.74
Slc1a6	556.227	1.02333	0.150449	6.80187	1.03e-11	4.62e-11	3.08	3.37	7.6	6.09
Prepl	12706.9	1.0231	0.0314973	32.4822	1.9e-231	1.66e-229	35.01	35.21	68.9	70.75
Zfp418	206.837	1.02269	0.213126	4.79852	1.6e-06	5.12e-06	0.73	0.82	1.44	1.66
Baz2b	3955.66	1.02257	0.0555927	18.3939	1.47e-75	3.14e-74	4	4.21	7.37	7.96
Abca8b	621.689	1.02074	0.127938	7.97837	1.48e-15	8.06e-15	0.87	0.97	1.87	1.77
Gm11696	96.0095	1.02029	0.375548	2.7168	0.00659163	0.0139904	0.31	0.36	0.59	0.93
Gm38667	267.609	1.01973	0.487479	2.09184	0.0364529	0.066772	0.73	0.81	1.13	0.81
Syt14	2001.45	1.01955	0.0688303	14.8126	1.22e-49	1.72e-48	3.37	3.1	6.27	6.68
Lrp8os3	54.6193	1.01945	0.519027	1.96415	0.0495126	0.0881996	0.51	0.25	0.54	1.15
Gm36411	75.9917	1.01833	0.382783	2.66032	0.00780659	0.0163717	0.12	0.1	0.21	0.18
Me2	2397.77	1.01777	0.0650257	15.6518	3.23e-55	5.01e-54	6.42	6.94	11.82	10.75
Gm34736	60.5271	1.01761	0.413086	2.46344	0.0137609	0.0275561	0.15	0.09	0.24	0.32
AA387200	92.6263	1.01687	0.326341	3.11598	0.00183338	0.00425559	0.44	0.77	1.18	1.13
Klhdc1	482.011	1.01593	0.136218	7.45816	8.77e-14	4.38e-13	2.36	2.48	4.06	4.79
LOC105246114	59.1659	1.01518	0.437761	2.31903	0.0203936	0.0394734	0.24	0.44	0.61	0.77
Plekha7	1921.74	1.01348	0.0688003	14.7307	4.09e-49	5.75e-48	2.74	2.76	5.87	6.14
Dleu2	52.8458	1.01256	0.500536	2.02295	0.0430784	0.0777952	0.16	0.25	0.26	0.54
Gm31365	75.4152	1.01214	0.392757	2.57702	0.00996558	0.0205063	0.24	0.33	1.08	0.61
Chrnb2	4023.53	1.01192	0.049268	20.5391	9.63e-94	2.63e-92	7.76	8.1	16.33	15.89
Gpr75	375.079	1.01156	0.160174	6.31537	2.7e-10	1.12e-09	1.64	1.41	3.53	3.03
St18	759.742	1.01155	0.111943	9.03625	1.62e-19	1.03e-18	1.54	1.47	2.69	2.45
Cdkl4	513.406	1.01028	0.130307	7.75311	8.97e-15	4.7e-14	1.8	1.9	3.91	3.66
Gm26782	157.526	1.00931	0.252658	3.99478	6.48e-05	0.000178473	3.59	2.4	4.83	4.71
Gm10406	191.135	1.00857	0.228855	4.40703	1.05e-05	3.12e-05	1.12	1.03	1.65	1.55
Gm35339	235.698	1.00845	0.23362	4.31663	1.58e-05	4.64e-05	0.43	0.4	1.05	0.68
Ttc26	742.981	1.00776	0.124219	8.11279	4.95e-16	2.74e-15	2.43	2.2	4.84	4.24
Mir3064	174.032	1.0062	0.250219	4.02127	5.79e-05	0.000160498	0	0	0	0
Sv2c	570.733	1.00617	0.131974	7.62402	2.46e-14	1.26e-13	1.35	1.65	3.19	3.19
Id4	4764.23	1.00583	0.0462374	21.7536	6.39e-105	1.96e-103	37.17	39.53	88.65	90.98
Lemd1	214.029	1.00566	0.213818	4.70335	2.56e-06	8.07e-06	1.71	2.17	3.35	3.4
Cdh24	1706.33	1.00427	0.0731871	13.7219	7.51e-43	9.3e-42	4.61	4.92	10.54	11.55
Zfp280b	869.864	1.00409	0.108664	9.24033	2.46e-20	1.6e-19	2.42	2.11	4.64	4.74
Nyap2	1939.57	1.00389	0.0739895	13.568	6.2e-42	7.53e-41	3.33	3.35	5.97	6.47
Tmem178b	10143.7	1.00253	0.0355222	28.2227	3.08e-175	1.85e-173	9.73	9.23	18.84	19.36
Wdr6	28895.3	1.00246	0.026133	38.3599	0	0	72.57	74.74	176.07	172.04
Ric8b	2756.13	1.0022	0.0555583	18.0387	9.68e-73	1.97e-71	7.27	7.71	14.12	14.33
Tacr1	272.54	1.00177	0.18876	5.30713	1.11e-07	3.88e-07	0.52	0.65	1.11	1.15
Adgra1	1203.38	1.00167	0.0887576	11.2855	1.55e-29	1.35e-28	2.45	2.66	5.3	4.93
Epm2aip1	10794.4	1.00057	0.0306177	32.6795	3.05e-234	2.7e-232	23.12	23.01	46.83	45.29
Zfp597	1466.11	0.998946	0.0890565	11.217	3.37e-29	2.91e-28	4.08	3.67	7.24	8.01
Ttll13	64.1571	0.997662	0.39228	2.54324	0.0109831	0.0224016	0.14	0.12	0.32	0.22
Pkp2	137.134	0.997494	0.270114	3.69287	0.000221736	0.000577977	0.51	0.37	0.94	1.06
Sez6l	12544.9	0.996504	0.0350028	28.4692	2.82e-178	1.74e-176	18.11	18.57	42.13	39.64
Rhpn1	1122.3	0.996299	0.0979368	10.1729	2.62e-24	1.98e-23	3.96	4.56	10.99	8.94
Pgrmc1	14445.7	0.996117	0.0297627	33.4686	1.38e-245	1.28e-243	99.49	103.51	199.46	196.97
Sfrp2	1104.96	0.996071	0.0973038	10.2367	1.36e-24	1.04e-23	6.38	8.02	14.77	15.29
Scn3b	10525	0.993604	0.0354798	28.0047	1.42e-172	8.35e-171	29.33	29.21	54.65	57
Osbp2	1839.02	0.992347	0.0773422	12.8306	1.1e-37	1.21e-36	4.64	4.14	9.3	8.59
Trpc7	299.877	0.992013	0.182129	5.44676	5.13e-08	1.83e-07	0.86	0.81	1.37	1.52
Rragb	2923.66	0.991368	0.0532812	18.6063	2.85e-77	6.25e-76	18.51	18.54	35.66	34.98
Mcts2	533.379	0.991288	0.134448	7.37304	1.67e-13	8.2e-13	9.84	8.52	17.4	16.48
Tmem67	1173.23	0.989924	0.0849877	11.6479	2.35e-31	2.16e-30	3.86	3.86	7.13	6.85
LOC108168382	41.3323	0.988998	0.503451	1.96444	0.0494794	0.0881537	0.1	0.11	0.25	0.2
Slc41a2	846.202	0.987745	0.115992	8.51563	1.66e-17	9.68e-17	2.18	2.22	5.09	4.02
D030055H07Rik	350.47	0.987515	0.210233	4.69725	2.64e-06	8.3e-06	0.62	0.73	1.72	2.32
Pth2r	58.04	0.985286	0.498971	1.97464	0.0483092	0.0862326	0.19	0.24	0.42	0.77
Zfp583	491.996	0.984451	0.140692	6.99722	2.61e-12	1.21e-11	1.66	2	2.91	3.72
Lgr5	60.4681	0.984407	0.409763	2.40238	0.0162887	0.0321861	0.15	0.15	0.27	0.34
Adam8	240.867	0.982927	0.219717	4.47361	7.69e-06	2.33e-05	0.61	0.49	1.06	1.08
Spag16	193.17	0.981959	0.221141	4.44042	8.98e-06	2.69e-05	0.9	1.16	2.34	1.5
Samd12	2433.67	0.980871	0.0588414	16.6697	2.18e-62	3.77e-61	4.65	4.58	9.26	7.6
Smarca1	2922.85	0.980718	0.0536508	18.2796	1.2e-74	2.53e-73	8.14	8.3	13.74	14.53
Acer2	365.846	0.980564	0.154356	6.3526	2.12e-10	8.82e-10	1.68	1.58	4.84	5.19
Gm30124	194.78	0.980174	0.226277	4.33175	1.48e-05	4.35e-05	1.21	1.42	3.58	3.32
Klhl11	1138.72	0.979738	0.294547	3.32626	0.000880209	0.00214197	5.94	6.27	9.29	9.59
Acvr2a	5142.2	0.978682	0.0410469	23.843	1.2e-125	4.48e-124	14.93	14.8	27.29	26.92
B130055M24Rik	709.271	0.978504	0.113826	8.59651	8.22e-18	4.87e-17	1.36	1.76	3.68	3.25
Tro	13475.7	0.977724	0.0388094	25.193	4.79e-140	2.04e-138	19.94	21.69	36.41	36.37
Cd200	9175.25	0.976184	0.0351471	27.7742	8.89e-170	5.08e-168	49.12	48.36	91.75	87.64
Gm26843	88.6013	0.975064	0.401949	2.42584	0.015273	0.030352	0.07	0.15	0.17	0.22
Zfp758	320.84	0.973279	0.172601	5.63888	1.71e-08	6.33e-08	1.41	1.4	2.6	2.16
Cpne7	792.304	0.972647	0.11555	8.41752	3.85e-17	2.22e-16	3.29	3.68	6.61	6.63
Nme5	449.377	0.972393	0.142674	6.81549	9.39e-12	4.21e-11	5.36	5.59	11.26	9.63
Ago2	5535.39	0.972162	0.0430306	22.5924	5.15e-113	1.71e-111	6.87	7.12	15.02	15.14
Gm38465	58.4491	0.972122	0.449638	2.16201	0.0306174	0.0571231	0.91	1.29	2.47	1.85
Zcchc18	10883.7	0.971084	0.0342736	28.3333	1.34e-176	8.21e-175	53.96	54.52	114.9	109.18
Ralyl	2526.06	0.970577	0.0572826	16.9437	2.14e-64	3.86e-63	15.65	16.02	29.61	29.95
4930506C21Rik	60.5465	0.969546	0.429993	2.2548	0.0241461	0.0460875	0.22	0.31	0.67	0.73
Chia1	112.713	0.968875	0.30642	3.16192	0.00156733	0.00367898	1.11	0.85	1.71	1.61
Chic1	1132.63	0.968561	0.095724	10.1183	4.58e-24	3.45e-23	2.53	2.59	4.45	4.84
Tle4	5923.84	0.967554	0.0413584	23.3944	4.88e-121	1.74e-119	14.82	14.22	26.32	27.53
Dynlt1a	1848.41	0.966821	0.0920344	10.505	8.19e-26	6.47e-25	3.62	3.94	6.77	7.16
Zfp72	408.966	0.966442	0.166368	5.80905	6.28e-09	2.4e-08	1.54	2.01	2.56	2.97
Cxxc4	3950.69	0.965989	0.0660382	14.6277	1.87e-48	2.59e-47	9.45	8.1	16.66	16.85
Gria1	10082.9	0.965685	0.0441337	21.8809	3.95e-106	1.22e-104	18.81	20.54	36.75	35.9
Clcn5	1493.66	0.964602	0.0837189	11.5219	1.02e-30	9.24e-30	2.95	2.82	5.18	5.6
BC005561	835.871	0.964373	0.109678	8.79279	1.46e-18	8.88e-18	1.92	2.1	3.13	3.35
Etnk1	9932.91	0.964356	0.0345108	27.9436	7.88e-172	4.57e-170	24.4	25.34	51.4	51.47
Cfap54	1070.8	0.964269	0.0945715	10.1962	2.06e-24	1.57e-23	1.03	0.93	1.9	2.02
1190005I06Rik	233.798	0.963888	0.257441	3.74411	0.000181038	0.000476132	3.39	3.76	6.39	7.81
Gm5820	86.9963	0.963838	0.340074	2.8342	0.00459404	0.0100225	0.16	0.38	0.3	0.41
Isg20	76.1328	0.963186	0.406441	2.3698	0.0177975	0.0349042	0.53	0.69	2.27	1.39
1500004A13Rik	1269.78	0.962617	0.100499	9.5784	9.86e-22	6.79e-21	2.97	3.55	6.39	6.72
Gm34632	104.048	0.962193	0.300606	3.20084	0.00137026	0.00324376	0.31	0.32	0.62	0.64
1700109K24Rik	142.556	0.962168	0.273114	3.52296	0.00042676	0.00107749	0.58	1.02	2.14	2.15
Dusp26	4518.7	0.962087	0.045559	21.1174	5.51e-99	1.6e-97	24.72	24.74	50.2	50.59
Nck1	910.857	0.961532	0.0998855	9.62634	6.19e-22	4.3e-21	6.23	6.32	12.56	11.78
Gm42372	2516.79	0.961483	0.0613398	15.6747	2.25e-55	3.51e-54	6.15	5.77	9.73	9.83
Klhdc10	13913.7	0.96145	0.0315665	30.4579	9.41e-204	7e-202	30.83	30.86	62.21	64.83
Slc37a1	537.327	0.960736	0.130797	7.34524	2.05e-13	1.01e-12	1.54	1.41	3.33	3.38
N4bp2	4457.97	0.960635	0.0479953	20.0152	4.06e-89	1.03e-87	6.27	6.42	12.81	13.14
Dnah11	473.479	0.960308	0.13598	7.06213	1.64e-12	7.7e-12	0.41	0.46	0.75	0.82
Lrrc16b	8937.82	0.960273	0.032815	29.2632	3.05e-188	1.99e-186	15.45	15.76	33.84	32.99
Tmem266	549.918	0.959904	0.12968	7.40211	1.34e-13	6.62e-13	2.14	2.34	4.9	4.88
Ica1l	2125.28	0.959482	0.0735488	13.0455	6.74e-39	7.62e-38	9.47	8.83	13.38	14.61
Tspyl5	1817.9	0.959463	0.0717155	13.3788	8.05e-41	9.52e-40	5.83	6.38	12.1	11.94
LOC101055907	628.145	0.958734	0.121619	7.88307	3.19e-15	1.71e-14	2.06	2.45	3.63	3.61
Gm15663	489.666	0.958239	0.133354	7.18567	6.69e-13	3.2e-12	2.1	2.16	4.16	4.29
Rab39	103.862	0.958155	0.318268	3.01053	0.0026079	0.00591151	0.43	0.62	0.9	0.94
Srgap1	7664.39	0.958147	0.0525	18.2504	2.05e-74	4.31e-73	10.35	9.17	19.26	18.22
Lrrc3	1744.66	0.957407	0.0706543	13.5506	7.86e-42	9.52e-41	4.44	4.08	9.25	9.32
Ccpg1os	357.368	0.957234	0.15657	6.11378	9.73e-10	3.9e-09	6.04	5.62	12.6	13.02
Gpr137c	1182.8	0.955705	0.091989	10.3893	2.77e-25	2.16e-24	5.23	5.47	9.24	9.76
Sytl4	117.142	0.955198	0.292476	3.2659	0.00109115	0.0026216	0.18	0.22	0.83	0.63
Gm40474	55.9863	0.954931	0.456014	2.09408	0.0362525	0.0664428	0.59	0.39	0.7	0.52
Plpp2	378.79	0.953152	0.159939	5.95948	2.53e-09	9.86e-09	2.28	2.6	5.9	5.88
Nectin1	2778.77	0.95158	0.0565249	16.8347	1.36e-63	2.41e-62	4.81	5.01	10.26	10.4
Fhdc1	360.941	0.951539	0.175185	5.43162	5.58e-08	1.99e-07	0.45	0.57	1.13	1.24
Dnm1	10728.4	0.951496	0.034676	27.4396	9.25e-166	5.11e-164	23.71	25.35	48.29	48.63
Map6	17710.8	0.950746	0.0265295	35.8373	2.9e-281	3.22e-279	39.55	38.64	80.25	78.53
LOC102639700	214.054	0.950308	0.245548	3.87015	0.000108767	0.000293283	1.22	0.98	1.56	1.79
Syt3	1733.29	0.949583	0.0735359	12.9132	3.79e-38	4.2e-37	6.42	6.36	13.01	14.15
Lig4	1020.2	0.949532	0.117461	8.0838	6.28e-16	3.47e-15	2.81	3.53	5.38	5.79
Nanos1	2342.56	0.948825	0.0730247	12.9932	1.34e-38	1.5e-37	7.87	8.86	17.1	16.18
Gpc2	8788.26	0.946461	0.0354294	26.714	3.23e-157	1.62e-155	36.16	37.82	75.77	77.09
Clstn3	9216.92	0.9463	0.0342581	27.6227	5.95e-168	3.34e-166	20.93	21.74	43.15	42.52
A930013F10Rik	678.839	0.945744	0.132409	7.1426	9.16e-13	4.36e-12	3.46	3.92	5.86	7.26
Chd9	5659.26	0.945368	0.0403955	23.4028	4e-121	1.43e-119	6.05	5.98	10.96	11.06
Dzip3	6400.37	0.944412	0.0386282	24.4488	5.18e-132	2.05e-130	12.71	13.5	22.24	21.52
Nkrf	1321.85	0.942607	0.0807321	11.6757	1.7e-31	1.57e-30	4.99	5.41	8.82	9.14
Krt1	642.237	0.942291	0.120306	7.83244	4.79e-15	2.54e-14	2.42	2.66	4.86	5.27
Sorcs1	2419.51	0.94151	0.0638469	14.7464	3.25e-49	4.57e-48	3.87	3.78	8.37	6.76
Esrrb	57.6659	0.940471	0.426587	2.20464	0.0274795	0.0517615	0.12	0.15	0.28	0.33
6230400D17Rik	84.2955	0.939081	0.367192	2.55746	0.0105438	0.0215799	0.98	1.26	2.92	1.91
Smad2	5402.84	0.938909	0.0411647	22.8086	3.77e-115	1.28e-113	8.66	9.03	17.93	17.76
Astn2	2034.76	0.938906	0.0702455	13.3661	9.55e-41	1.12e-39	4.9	4.57	8.51	9.59
Armc3	299.878	0.938848	0.192473	4.87781	1.07e-06	3.48e-06	0.89	1.02	1.98	1.65
Zfp946	1541.69	0.938713	0.0773775	12.1316	7.18e-34	7.11e-33	7.46	7.31	10.67	11.69
Rev3l	15874.7	0.93781	0.0268828	34.8851	1.25e-266	1.28e-264	17.71	17.93	32.51	31.86
Ormdl1	893.38	0.937792	0.100639	9.31839	1.18e-20	7.79e-20	8.64	9	16.06	17.06
Map7	630.54	0.937702	0.116266	8.06512	7.32e-16	4.03e-15	1.54	1.5	2.93	2.85
Gm14412	296.412	0.937293	0.173291	5.40878	6.35e-08	2.25e-07	0.45	0.47	0.88	0.75
Tnrc6a	7140.74	0.937069	0.0356182	26.3087	1.52e-152	7.37e-151	9.49	9.44	17.58	17.55
Glt8d1	2038.43	0.936964	0.078723	11.902	1.15e-32	1.1e-31	12.86	12.91	25.6	22.4
Gm33605	53.5948	0.936834	0.455018	2.05889	0.0395046	0.071877	0.12	0.12	0.31	0.21
Igsf9b	3811.91	0.936226	0.0505881	18.5068	1.82e-76	3.96e-75	3.7	4	8.31	7.76
Arl10	4682.14	0.936152	0.0445955	20.9921	7.75e-98	2.2e-96	24.18	23.71	51.5	50.78
Zfp759	453.09	0.936075	0.175543	5.33245	9.69e-08	3.39e-07	2.09	1.63	2.67	3.22
Dpp10	2708.68	0.935226	0.0747471	12.5119	6.43e-36	6.73e-35	8.64	7.69	12.72	13.49
Gm10651	106.885	0.935009	0.305615	3.05944	0.00221753	0.00508495	1.27	1.63	3.11	2.5
Brwd1	7141.01	0.934627	0.035582	26.2669	4.59e-152	2.2e-150	33.84	34.81	66.94	70.24
Ift81	2325.05	0.934489	0.0613774	15.2253	2.4e-52	3.53e-51	8.73	8.12	14.79	14.54
Sgcz	141.573	0.934316	0.281672	3.31704	0.000909773	0.00220795	0.53	0.52	0.64	1.12
Zfhx2	6311.52	0.93431	0.0386233	24.1903	2.81e-129	1.08e-127	3.55	3.53	10.4	9.92
Mterf1a	104.091	0.934024	0.338803	2.75684	0.00583636	0.0124992	0.97	1.24	2.26	1.51
Gm40262	70.5713	0.933885	0.42699	2.18714	0.0287326	0.0539191	0.49	0.83	1.38	0.63
Gm2897	123.159	0.933084	0.336691	2.77133	0.00558273	0.0119971	0.69	0.63	1.24	0.72
Ccdc177	1741.64	0.933053	0.082515	11.3077	1.2e-29	1.05e-28	4.08	4.46	10.58	9.29
Myo3b	127.967	0.932967	0.277585	3.36101	0.000776578	0.00190149	0.23	0.32	0.43	0.35
Nek5	144.379	0.932198	0.261536	3.56433	0.000364792	0.000928106	0.53	0.36	0.55	0.82
Mettl20	197.071	0.931961	0.212754	4.38045	1.18e-05	3.51e-05	1.65	1.47	2.93	3.27
Nkap	1849.95	0.931759	0.0729713	12.7688	2.45e-37	2.65e-36	6.29	5.8	11.67	11.29
A930017M01Rik	436.384	0.93138	0.160191	5.81417	6.09e-09	2.33e-08	1.78	1.34	3.09	2.86
Adarb2	1770.04	0.931357	0.0737387	12.6305	1.43e-36	1.52e-35	3.44	3.8	6.45	6.86
Lrriq1	307.285	0.931187	0.173859	5.35599	8.51e-08	2.99e-07	0.38	0.47	0.77	0.7
LOC105242595	95.3162	0.931102	0.317703	2.93073	0.00338167	0.0075247	0.4	0.39	0.65	0.67
Ero1l	975.127	0.929957	0.0921027	10.097	5.7e-24	4.27e-23	3.13	3.23	5.84	5.75
Gm30970	74.6558	0.928413	0.374423	2.47959	0.0131535	0.0264385	0.16	0.17	0.34	0.24
Polk	489.214	0.92831	0.141133	6.57757	4.78e-11	2.06e-10	1.33	1.38	2.44	1.97
Sbk3	98.4211	0.928094	0.376077	2.46783	0.0135934	0.0272449	0.24	0.5	0.59	0.62
Tmeff2	1963.63	0.927983	0.0719736	12.8934	4.9e-38	5.42e-37	8.89	9.42	14.9	15.55
Alms1	1757.72	0.927678	0.0742149	12.4999	7.48e-36	7.81e-35	2	1.78	3.44	3.31
Cd99l2	5536.72	0.927261	0.0400185	23.1708	8.97e-119	3.12e-117	17.41	17.45	33.39	32.66
Dpy19l2	115.618	0.927214	0.287136	3.22919	0.00124143	0.00295651	0.4	0.41	0.79	0.73
Ncam2	1898.28	0.92656	0.0669223	13.8453	1.36e-43	1.71e-42	6.22	6.11	9.62	10.27
Plekhh1	679.901	0.926392	0.115382	8.0289	9.84e-16	5.38e-15	0.82	0.82	1.85	1.72
Chordc1	1982.98	0.924254	0.0756001	12.2256	2.27e-34	2.27e-33	13.18	14.43	23.92	26.09
Zkscan2	2275.46	0.924075	0.0695075	13.2946	2.49e-40	2.91e-39	6.01	5.43	10.02	10.41
LOC105243701	61.2534	0.922675	0.401146	2.3001	0.0214426	0.0413335	0.12	0.1	0.18	0.17
Gm40462	127.566	0.922179	0.300132	3.07258	0.00212216	0.00488117	0.23	0.32	0.38	0.48
Igf2bp2	906.864	0.921196	0.107776	8.5473	1.26e-17	7.4e-17	2.26	2.04	3.95	4.34
Xrn1	3887.07	0.920895	0.0509004	18.0921	3.68e-73	7.55e-72	5.46	5.06	9.71	9.71
Sorbs2	4896.46	0.920663	0.0473765	19.4329	4.07e-84	9.72e-83	8.72	9.2	16.58	16.64
Mkrn3	872.153	0.920552	0.102279	9.0004	2.25e-19	1.42e-18	4.52	4.98	9.99	9.73
Pigk	1994.27	0.920108	0.071065	12.9474	2.43e-38	2.71e-37	4.22	4.46	8.65	7.94
Tex2	3190.73	0.919796	0.0533121	17.253	1.06e-66	1.98e-65	6.42	6.54	11.96	12.65
Gm40721	66.1962	0.91907	0.434379	2.11582	0.0343597	0.063355	0.28	0.3	0.5	0.38
Chrm3	616.322	0.918815	0.136618	6.72543	1.75e-11	7.72e-11	1.68	2.16	3.2	3.64
Sos1	4582.98	0.918651	0.0488188	18.8176	5.42e-79	1.21e-77	6.35	6.82	11.94	11.56
LOC108168281	136.731	0.918471	0.323303	2.8409	0.00449861	0.00982473	0.38	0.71	0.85	0.94
Ppip5k1	1560.04	0.9174	0.0795744	11.5288	9.44e-31	8.54e-30	2.34	2.49	4.68	4.72
LOC108167356	73.5277	0.916848	0.394529	2.32391	0.0201305	0.0390178	0.45	0.48	0.99	0.63
Col25a1	790.621	0.916848	0.128826	7.11697	1.1e-12	5.23e-12	1.24	1.38	2.69	2.32
Rad9b	494.245	0.914771	0.140635	6.50459	7.79e-11	3.32e-10	2.8	2.06	4.89	3.78
Mfsd4b4	98.9422	0.914405	0.320495	2.8531	0.0043295	0.00947838	1.05	0.66	2.89	2.68
Hook1	4042.72	0.913683	0.0510074	17.9127	9.38e-72	1.88e-70	9.99	9.26	17.17	17.58
Slc7a14	1983.07	0.913432	0.0663296	13.7711	3.8e-43	4.73e-42	2.87	2.65	5.35	5.2
Nrn1	733.015	0.912711	0.115959	7.87096	3.52e-15	1.88e-14	5.74	7.06	11.57	11.86
Tmem126b	340.371	0.912177	0.186032	4.90333	9.42e-07	3.07e-06	5.94	6.01	8.84	11.3
1700001L19Rik	454.121	0.911941	0.136737	6.66933	2.57e-11	1.12e-10	2.63	2.72	5.17	5.18
Ache	1623.56	0.911698	0.0791256	11.5222	1.02e-30	9.21e-30	7.44	7.22	17.14	14.97
Phip	6509.33	0.911411	0.0466677	19.5298	6.13e-85	1.48e-83	8.21	8.72	13.84	14.68
Slc25a13	259.318	0.910994	0.191413	4.75931	1.94e-06	6.18e-06	0.89	1.14	2.18	1.93
Hrh1	172.97	0.910953	0.303164	3.00482	0.00265734	0.00601271	0.42	0.64	1.32	0.88
Pde1c	1079.47	0.909539	0.0964208	9.43302	3.98e-21	2.68e-20	1.83	2.08	3.76	3.56
Pcyox1l	1096.55	0.909502	0.0881825	10.3139	6.1e-25	4.69e-24	5.81	5.98	13.08	13.13
Ift88	1129.77	0.908786	0.0898177	10.1181	4.59e-24	3.45e-23	4.03	4.06	6.91	7.62
Gm40468	64.8938	0.908777	0.417313	2.17769	0.0294294	0.0551302	0.8	0.61	1.01	1.2
Fgf18	93.3301	0.907563	0.412101	2.20228	0.0276454	0.0520435	0.31	0.82	1.2	0.91
Cbfa2t3	2191.47	0.907229	0.0623657	14.5469	6.11e-48	8.36e-47	2.6	2.77	5.24	5.28
Kcna5	297.391	0.906896	0.179559	5.05069	4.4e-07	1.47e-06	1.02	1.23	2.12	2.24
Prmt2	9528.98	0.905776	0.0368911	24.5527	4.05e-133	1.62e-131	41.74	43.58	85.1	86.03
Igf2bp1	448.128	0.904915	0.141951	6.37484	1.83e-10	7.65e-10	0.58	0.56	1.14	1.25
LOC105246151	70.1426	0.904908	0.382169	2.36782	0.0178932	0.0350491	0.55	0.53	0.85	1.06
Hhipl2	88.5187	0.904476	0.363147	2.49066	0.0127505	0.0256948	0.32	0.19	0.59	0.47
Zswim5	2480.01	0.903542	0.0629067	14.3632	8.81e-47	1.18e-45	5.16	5.16	10.52	9.65
Ccdc30	1061.11	0.903247	0.0933665	9.67421	3.88e-22	2.72e-21	2.92	2.44	4.87	4.95
Gm15351	80.2765	0.901769	0.362121	2.49024	0.0127655	0.0257229	0.3	0.26	0.64	0.55
4933427D14Rik	2524.04	0.901468	0.0671038	13.4339	3.83e-41	4.56e-40	5.16	4.36	9	8.24
Il17rd	2359.21	0.901383	0.0610981	14.753	2.94e-49	4.15e-48	3.27	3.28	6.69	6.93
Gm30238	74.4382	0.901093	0.370207	2.43402	0.014932	0.0297256	0.17	0.21	0.39	0.33
Ngb	245.904	0.900961	0.213781	4.21441	2.5e-05	7.2e-05	1.67	1.75	4.25	3.21
Dnah2	1690.79	0.900814	0.0806523	11.1691	5.78e-29	4.96e-28	0.93	0.91	1.71	1.9
Trmt1l	1378.15	0.900252	0.0802879	11.2128	3.53e-29	3.05e-28	5.7	5.69	10.7	11.08
Fam184a	1427.24	0.899886	0.0905872	9.93392	2.96e-23	2.16e-22	2.71	2.99	5.25	4.43
Zfp949	787.096	0.899573	0.110196	8.16336	3.26e-16	1.82e-15	2.96	2.55	4.95	4.54
Cacna1g	7002.9	0.89859	0.0413739	21.7187	1.36e-104	4.15e-103	8.63	8.33	18.55	17.8
LOC102634300	470.399	0.89832	0.145903	6.15697	7.42e-10	3e-09	0.48	0.59	0.95	1.04
2810002D19Rik	355.21	0.896033	0.169398	5.2895	1.23e-07	4.26e-07	3.6	4.47	7.19	7.6
Gm31214	116.796	0.895039	0.287536	3.11279	0.00185328	0.00429738	0.38	0.33	1.04	0.62
Cacna1b	7604.47	0.894852	0.0349795	25.5822	2.41e-144	1.08e-142	8.93	8.77	17.33	16.49
Necab2	1908.56	0.894784	0.0691548	12.9388	2.72e-38	3.03e-37	10.02	10.92	20.59	20.54
Cdhr1	264.054	0.894607	0.220661	4.05421	5.03e-05	0.000140462	0.45	0.69	1.07	1.06
LOC108167692	118.325	0.892374	0.282705	3.15656	0.00159645	0.00374338	0.24	0.2	0.38	0.4
Fam167a	2870.69	0.892116	0.0716439	12.4521	1.36e-35	1.41e-34	6.73	7.89	14.09	14.41
Fnbp1l	32246.3	0.892012	0.0245112	36.3921	5.68e-290	6.7e-288	77.95	76.06	124.02	126.46
Iqsec3	4753.28	0.891699	0.0451729	19.7397	9.84e-87	2.42e-85	6.39	6.75	13.45	13.04
LOC102637691	99.2943	0.891243	0.44927	1.98376	0.0472826	0.0846615	1.78	0.37	0.16	0.37
Lrrc8c	1848.47	0.890798	0.0678485	13.1292	2.24e-39	2.55e-38	4.37	4.32	8.13	7.8
Has3	1223.23	0.890094	0.0858276	10.3707	3.37e-25	2.61e-24	2.76	2.78	5.12	5.38
Ngfr	482.976	0.889762	0.135197	6.58125	4.67e-11	2.01e-10	1.34	1.21	2.74	2.53
Fam8a1	5765.6	0.889431	0.0404506	21.9881	3.74e-107	1.17e-105	31.43	30.64	63.35	67.04
A830011K09Rik	118.151	0.889112	0.283204	3.13947	0.00169252	0.00395431	0.43	0.5	0.86	0.87
Grm4	726.23	0.888585	0.111136	7.99547	1.29e-15	7.04e-15	1.81	1.86	4.14	4
Smarcad1	3965.24	0.887616	0.0562648	15.7757	4.57e-56	7.22e-55	12.44	11.14	20.66	19.57
Gm26910	82.4885	0.886677	0.365986	2.42271	0.0154053	0.030588	0.65	0.49	1.12	0.74
2700038G22Rik	88.4176	0.886306	0.337062	2.62951	0.00855091	0.0177952	0.81	1.11	1.6	1.79
Msantd1	502.919	0.886047	0.14489	6.11529	9.64e-10	3.87e-09	1.37	1.34	2.31	2.46
Amy1	897.281	0.885877	0.116212	7.62292	2.48e-14	1.27e-13	6.07	7.8	9.89	11.04
F8	122.324	0.885485	0.281316	3.14765	0.00164587	0.00385051	0.18	0.22	0.24	0.28
Gm12942	163.311	0.885318	0.235439	3.76029	0.000169719	0.000447146	1.85	1.79	3.83	3.34
Dnajc12	208.443	0.884821	0.217234	4.07312	4.64e-05	0.000129963	1.84	1.97	4.14	4.47
Crb2	1630.56	0.884139	0.0747635	11.8258	2.87e-32	2.71e-31	2.6	2.7	6.35	6.1
Gabrg1	1610.91	0.88407	0.0861358	10.2637	1.03e-24	7.86e-24	5.64	5.95	10.66	9.44
Pdzrn4	1032.21	0.884011	0.097218	9.09308	9.63e-20	6.15e-19	2.96	3.37	5.31	5.08
Zfp971	564.638	0.882983	0.132466	6.66575	2.63e-11	1.15e-10	3.95	4.45	3.54	4.73
Zfp935	549.53	0.882876	0.137423	6.4245	1.32e-10	5.56e-10	3.09	2.77	4.9	4.11
Catsperd	98.9759	0.882819	0.332096	2.65832	0.00785309	0.0164631	0.28	0.28	0.68	0.83
Plxna1	18557.6	0.882767	0.0277402	31.8226	3.15e-222	2.58e-220	20.42	19.57	40.32	39.71
Spata5	944.077	0.882487	0.100366	8.79267	1.46e-18	8.88e-18	4.42	4.15	7.44	6.75
Adamts16	246.959	0.881616	0.205513	4.28982	1.79e-05	5.21e-05	0.5	0.57	1.03	1.01
Ubxn10	442.875	0.881539	0.138425	6.36836	1.91e-10	7.97e-10	1.38	1.45	2.83	2.9
Stac	356.747	0.881118	0.160429	5.49227	3.97e-08	1.43e-07	1.34	1.55	2.22	2.4
Gm33257	270.421	0.880695	0.190025	4.63464	3.58e-06	1.11e-05	1.09	1.16	1.85	1.78
Tmtc2	1458.6	0.87796	0.0871244	10.0771	6.98e-24	5.21e-23	3.3	3.46	6	7.03
Elmod2	1509.87	0.877666	0.083332	10.5322	6.14e-26	4.87e-25	5.87	5.04	8.78	8.88
Dixdc1	3781.49	0.877552	0.0537178	16.3363	5.44e-60	9.13e-59	7.2	7.66	13.81	12.77
Gm10037	64.73	0.877435	0.447356	1.96138	0.0498347	0.0887306	0.31	0.28	0.7	0.68
Raph1	4065.67	0.877065	0.0521776	16.8092	2.09e-63	3.68e-62	5.33	5.48	9.51	9.32
Arhgap6	249.508	0.876899	0.20366	4.30569	1.66e-05	4.87e-05	0.54	0.68	0.96	1.16
Fbxo16	616.689	0.876554	0.130475	6.71818	1.84e-11	8.11e-11	3.66	2.93	6.7	7.16
[truncated: 5,611 more rows]
