# Supplementary material for: Wiz regulates clustered protocadherin genes by restricting CTCF/cohesin loop extrusion in a genomic-distance biased manner
Source: PLoS Genet. 2026 Jul 16;22(7):e1012242. doi: 10.1371/journal.pgen.1012242 (PMC13395409; doi:10.1371/journal.pgen.1012242)
Supplement: S5 Table — (XLSX) [file pgen.1012242.s014.xlsx]

## Sheet: Sheet1
S5 Table. ChIP-seq datasets generated in this study.
Dataset ID	Sample	Genotype	Antibody	Replicate number	Read number	GSA Run accession
Myc_CHIP_untagged	N2a cells	Untagged	anti-Myc	3	20924042	CRR3196351 CRR3196352 CRR3196353
Myc_CHIP_Wiz-Myc	N2a cells	Wiz_Myc	anti-Myc	3	41966321	CRR3196348 CRR3196349 CRR3196350
Input_Myc_CHIP_Wiz-Myc	N2a cells	Wiz_Myc	N/A	3	100510224	CRR3196360 CRR3196361 CRR3196362
Myc_CHIP_Wiz-Myc	N2a cells	Wiz_Myc	anti-Myc	3	78128948	CRR2909588 CRR2909589 CRR2909590
Input_CTCF_CHIP_Wiz-Myc	N2a cells	Wiz_Myc	N/A	3	95182831	CRR3196354 CRR3196355 CRR3196356
CTCF_CHIP_Wiz-Myc	N2a cells	Wiz_Myc	anti-CTCF	3	84475989	CRR2909582 CRR2909583 CRR2909584
Input_RAD21_CHIP_Wiz-Myc	N2a cells	Wiz_Myc	N/A	3	91912537	CRR3196357 CRR3196358 CRR3196359
RAD21_CHIP_Wiz-Myc	N2a cells	Wiz_Myc	anti-Rad21	3	123556309	CRR2909585 CRR2909586 CRR2909587
Input_WT1_CTCF_CHIP	N2a cells	WT	N/A	2	91199527	CRR3196371 CRR3196372
WT1_CTCF_CHIP	N2a cells	WT	anti-CTCF	2	36930324	CRR2657178 CRR2657179
Input_WKO1_CTCF_CHIP	N2a cells	ΔWiz_Clone1	N/A	2	54798240	CRR3196363 CRR3196364
WKO1_CTCF_CHIP	N2a cells	ΔWiz_Clone1	anti-CTCF	2	28585011	CRR2657174 CRR2657175
Input_WKO2_CTCF_CHIP	N2a cells	ΔWiz_Clone2	N/A	2	59364523	CRR3196367 CRR3196368
WKO2_CTCF_CHIP	N2a cells	ΔWiz_Clone2	anti-CTCF	2	35526321	CRR2657176 CRR2657177
Input_WT1_RAD21_CHIP	N2a cells	WT	N/A	2	54941353	CRR3196373 CRR3196374
WT1_RAD21_CHIP_For_N2A	N2a cells	WT	anti-Rad21	4	43691955	CRR2909599 CRR2909600 CRR2909601 CRR2909602
Input_WKO1_RAD21_CHIP	N2a cells	ΔWiz_Clone1	N/A	2	63322821	CRR3196365 CRR3196366
WKO1_RAD21_CHIP_For_N2A	N2a cells	ΔWiz_Clone1	anti-Rad21	4	31764866	CRR2909591 CRR2909592 CRR2909593 CRR2909594
Input_WKO2_RAD21_CHIP	N2a cells	ΔWiz_Clone2	N/A	2	49485126	CRR3196369 CRR3196370
WKO2_RAD21_CHIP_For_N2A	N2a cells	ΔWiz_Clone2	anti-Rad21	4	40468120	CRR2909595 CRR2909596 CRR2909597 CRR2909598
WT1_H3K4ME3_CHIP	N2a cells	WT	anti-H3K4me3	2	28633269	CRR2657193 CRR2657194
WKO1_H3K4ME3_CHIP	N2a cells	ΔWiz_Clone1	anti-H3K4me3	2	25888015	CRR2657189 CRR2657190
WKO2_H3K4ME3_CHIP	N2a cells	ΔWiz_Clone2	anti-H3K4me3	2	25436858	CRR2657191 CRR2657192
WT1_H3K27AC_CHIP	N2a cells	WT	anti-H3K27ac	3	43075282	CRR2657186 CRR2657187 CRR2657188
WKO1_H3K27AC_CHIP	N2a cells	ΔWiz_Clone1	anti-H3K27ac	3	40520334	CRR2657180 CRR2657181 CRR2657182
WKO2_H3K27AC_CHIP	N2a cells	ΔWiz_Clone2	anti-H3K27ac	3	32813247	CRR2657183 CRR2657184 CRR2657185
WT1_H3K9ME1_CHIP	N2a cells	WT	anti-H3K9me1	4	49571067	CRR2657203 CRR2657204 CRR2657205 CRR2657206
WKO1_H3K9ME1_CHIP	N2a cells	ΔWiz_Clone1	anti-H3K9me1	4	45892454	CRR2657195 CRR2657196 CRR2657197 CRR2657198
WKO2_H3K9ME1_CHIP	N2a cells	ΔWiz_Clone2	anti-H3K9me1	4	39870815	CRR2657199 CRR2657200 CRR2657201 CRR2657202
WT1_H3K9ME2_CHIP	N2a cells	WT	anti-H3K9me2	5	37836039	CRR2657217 CRR2657218 CRR2657219 CRR2657220 CRR2657221
WKO1_H3K9ME2_CHIP	N2a cells	ΔWiz_Clone1	anti-H3K9me2	5	39342480	CRR2657207 CRR2657208 CRR2657209 CRR2657210 CRR2657211
WKO2_H3K9ME2_CHIP	N2a cells	ΔWiz_Clone2	anti-H3K9me2	5	42855949	CRR2657212 CRR2657213 CRR2657214 CRR2657215 CRR2657216
WT1_H3K9ME3_CHIP	N2a cells	WT	anti-H3K9me3	4	46182982	CRR2657230 CRR2657231 CRR2657232 CRR2657233
WKO1_H3K9ME3_CHIP	N2a cells	ΔWiz_Clone1	anti-H3K9me3	4	52622288	CRR2657222 CRR2657223 CRR2657224 CRR2657225
WKO2_H3K9ME3_CHIP	N2a cells	ΔWiz_Clone2	anti-H3K9me3	4	47148046	CRR2657226 CRR2657227 CRR2657228 CRR2657229
