# Supplementary material for: Wiz regulates clustered protocadherin genes by restricting CTCF/cohesin loop extrusion in a genomic-distance biased manner
Source: PLoS Genet. 2026 Jul 16;22(7):e1012242. doi: 10.1371/journal.pgen.1012242 (PMC13395409; doi:10.1371/journal.pgen.1012242)
Supplement: S1 Data — Fig 4B: Table F4B in S1 Data. Fig 4C-4E: Table F4CDE in S1 Data. Fig 4G: Table F4G in S1 Data. Fig 4H-4J: Table F4HIJ in S1 Data. Fig 5I and 5J: Table F5IJ in S1 Data. Fig 6A and 6B: Table F6AB in S1 Data. Fig 6C and 6D: Table F6CD in S1 Data. Fig 6F-6H: Table F6FGH in S1 Data. S4E Fig: Table S4E in S1 Data. S5G Fig: Table S5G in S1 Data. S9A-S9C Fig: Table S9ABC in S1 Data. (XLSX) [file pgen.1012242.s017.xlsx]

## Sheet: Table F4B
S1 Data - Table F4B: Data for Fig 4B
Number of Significantly Differentially Expressed Genes in Each Bin (ΔWiz vs WT).
Chromosome	Start	End	Number of gene
chr1	0	1000000	0
chr1	1000000	2000000	0
chr1	2000000	3000000	0
chr1	3000000	4000000	1
chr1	4000000	5000000	3
chr1	5000000	6000000	2
chr1	6000000	7000000	1
chr1	7000000	8000000	1
chr1	8000000	9000000	0
chr1	9000000	10000000	2
chr1	10000000	11000000	2
chr1	11000000	12000000	0
chr1	12000000	13000000	1
chr1	13000000	14000000	1
chr1	14000000	15000000	1
chr1	15000000	16000000	1
chr1	16000000	17000000	3
chr1	17000000	18000000	2
chr1	18000000	19000000	0
chr1	19000000	20000000	1
chr1	20000000	21000000	0
chr1	21000000	22000000	1
chr1	22000000	23000000	1
chr1	23000000	24000000	2
chr1	24000000	25000000	3
chr1	25000000	26000000	1
chr1	26000000	27000000	0
chr1	27000000	28000000	0
chr1	28000000	29000000	0
chr1	29000000	30000000	0
chr1	30000000	31000000	2
chr1	31000000	32000000	0
chr1	32000000	33000000	0
chr1	33000000	34000000	2
chr1	34000000	35000000	3
chr1	35000000	36000000	0
chr1	36000000	37000000	13
chr1	37000000	38000000	10
chr1	38000000	39000000	2
chr1	39000000	40000000	5
chr1	40000000	41000000	0
chr1	41000000	42000000	0
chr1	42000000	43000000	1
chr1	43000000	44000000	2
chr1	44000000	45000000	0
chr1	45000000	46000000	0
chr1	46000000	47000000	0
chr1	47000000	48000000	0
chr1	48000000	49000000	0
chr1	49000000	50000000	0
chr1	50000000	51000000	0
chr1	51000000	52000000	1
chr1	52000000	53000000	2
chr1	53000000	54000000	1
chr1	54000000	55000000	1
chr1	55000000	56000000	1
chr1	56000000	57000000	0
chr1	57000000	58000000	1
chr1	58000000	59000000	3
chr1	59000000	60000000	1
chr1	60000000	61000000	2
chr1	61000000	62000000	0
chr1	62000000	63000000	0
chr1	63000000	64000000	3
chr1	64000000	65000000	0
chr1	65000000	66000000	3
chr1	66000000	67000000	3
chr1	67000000	68000000	0
chr1	68000000	69000000	0
chr1	69000000	70000000	1
chr1	70000000	71000000	0
chr1	71000000	72000000	0
chr1	72000000	73000000	3
chr1	73000000	74000000	0
chr1	74000000	75000000	4
chr1	75000000	76000000	7
chr1	76000000	77000000	0
chr1	77000000	78000000	0
chr1	78000000	79000000	1
chr1	79000000	80000000	1
chr1	80000000	81000000	0
chr1	81000000	82000000	0
chr1	82000000	83000000	4
chr1	83000000	84000000	0
chr1	84000000	85000000	1
chr1	85000000	86000000	4
chr1	86000000	87000000	1
chr1	87000000	88000000	3
chr1	88000000	89000000	1
chr1	89000000	90000000	0
chr1	90000000	91000000	1
chr1	91000000	92000000	2
chr1	92000000	93000000	1
chr1	93000000	94000000	0
chr1	94000000	95000000	0
chr1	95000000	96000000	0
chr1	96000000	97000000	0
chr1	97000000	98000000	1
chr1	98000000	99000000	0
chr1	99000000	100000000	0
chr1	100000000	101000000	0
chr1	101000000	102000000	0
chr1	102000000	103000000	0
chr1	103000000	104000000	0
chr1	104000000	105000000	0
chr1	105000000	106000000	2
chr1	106000000	107000000	2
chr1	107000000	108000000	0
chr1	108000000	109000000	0
chr1	109000000	110000000	0
chr1	110000000	111000000	0
chr1	111000000	112000000	0
chr1	112000000	113000000	0
chr1	113000000	114000000	0
chr1	114000000	115000000	0
chr1	115000000	116000000	0
chr1	116000000	117000000	0
chr1	117000000	118000000	0
chr1	118000000	119000000	0
chr1	119000000	120000000	4
chr1	120000000	121000000	3
chr1	121000000	122000000	1
chr1	122000000	123000000	0
chr1	123000000	124000000	0
chr1	124000000	125000000	0
chr1	125000000	126000000	0
chr1	126000000	127000000	0
chr1	127000000	128000000	2
chr1	128000000	129000000	0
chr1	129000000	130000000	0
chr1	130000000	131000000	3
chr1	131000000	132000000	4
chr1	132000000	133000000	2
chr1	133000000	134000000	6
chr1	134000000	135000000	6
chr1	135000000	136000000	4
chr1	136000000	137000000	1
chr1	137000000	138000000	0
chr1	138000000	139000000	0
chr1	139000000	140000000	1
chr1	140000000	141000000	0
chr1	141000000	142000000	0
chr1	142000000	143000000	0
chr1	143000000	144000000	0
chr1	144000000	145000000	0
chr1	145000000	146000000	0
chr1	146000000	147000000	0
chr1	147000000	148000000	0
chr1	148000000	149000000	0
chr1	149000000	150000000	0
chr1	150000000	151000000	0
chr1	151000000	152000000	3
chr1	152000000	153000000	2
chr1	153000000	154000000	3
chr1	154000000	155000000	0
chr1	155000000	156000000	3
chr1	156000000	157000000	4
chr1	157000000	158000000	0
chr1	158000000	159000000	3
chr1	159000000	160000000	0
chr1	160000000	161000000	0
chr1	161000000	162000000	7
chr1	162000000	163000000	2
chr1	163000000	164000000	2
chr1	164000000	165000000	5
chr1	165000000	166000000	4
chr1	166000000	167000000	4
chr1	167000000	168000000	4
chr1	168000000	169000000	1
chr1	169000000	170000000	3
chr1	170000000	171000000	9
chr1	171000000	172000000	16
chr1	172000000	173000000	12
chr1	173000000	174000000	1
chr1	174000000	175000000	1
chr1	175000000	176000000	4
chr1	176000000	177000000	1
chr1	177000000	178000000	4
chr1	178000000	179000000	4
chr1	179000000	180000000	5
chr1	180000000	181000000	7
chr1	181000000	182000000	7
chr1	182000000	183000000	3
chr1	183000000	184000000	1
chr1	184000000	185000000	1
chr1	185000000	186000000	2
chr1	186000000	187000000	1
chr1	187000000	188000000	2
chr1	188000000	189000000	1
chr1	189000000	190000000	2
chr1	190000000	191000000	1
chr1	191000000	192000000	5
chr1	192000000	193000000	4
chr1	193000000	194000000	3
chr1	194000000	195000000	1
chr1	195000000	195471971	1
chr1_GL456210_random	0	169725	0
chr1_GL456211_random	0	241735	0
chr1_GL456212_random	0	153618	1
chr1_GL456213_random	0	39340	0
chr1_GL456221_random	0	206961	0
chr10	0	1000000	0
chr10	1000000	2000000	0
chr10	2000000	3000000	0
chr10	3000000	4000000	1
chr10	4000000	5000000	1
chr10	5000000	6000000	2
chr10	6000000	7000000	0
chr10	7000000	8000000	0
chr10	8000000	9000000	0
chr10	9000000	10000000	0
chr10	10000000	11000000	1
chr10	11000000	12000000	3
chr10	12000000	13000000	1
chr10	13000000	14000000	1
chr10	14000000	15000000	1
chr10	15000000	16000000	0
chr10	16000000	17000000	0
chr10	17000000	18000000	1
chr10	18000000	19000000	2
chr10	19000000	20000000	1
chr10	20000000	21000000	1
chr10	21000000	22000000	1
chr10	22000000	23000000	2
chr10	23000000	24000000	1
chr10	24000000	25000000	0
chr10	25000000	26000000	1
chr10	26000000	27000000	0
chr10	27000000	28000000	0
chr10	28000000	29000000	0
chr10	29000000	30000000	0
chr10	30000000	31000000	3
chr10	31000000	32000000	2
chr10	32000000	33000000	0
chr10	33000000	34000000	0
chr10	34000000	35000000	2
chr10	35000000	36000000	0
chr10	36000000	37000000	0
chr10	37000000	38000000	0
chr10	38000000	39000000	0
chr10	39000000	40000000	2
chr10	40000000	41000000	0
chr10	41000000	42000000	0
chr10	42000000	43000000	1
chr10	43000000	44000000	0
chr10	44000000	45000000	0
chr10	45000000	46000000	0
chr10	46000000	47000000	0
chr10	47000000	48000000	0
chr10	48000000	49000000	0
chr10	49000000	50000000	0
chr10	50000000	51000000	0
chr10	51000000	52000000	0
chr10	52000000	53000000	2
chr10	53000000	54000000	1
chr10	54000000	55000000	0
chr10	55000000	56000000	0
chr10	56000000	57000000	2
chr10	57000000	58000000	0
chr10	58000000	59000000	1
chr10	59000000	60000000	1
chr10	60000000	61000000	0
chr10	61000000	62000000	2
chr10	62000000	63000000	3
chr10	63000000	64000000	2
chr10	64000000	65000000	0
chr10	65000000	66000000	0
chr10	66000000	67000000	0
chr10	67000000	68000000	0
chr10	68000000	69000000	0
chr10	69000000	70000000	0
chr10	70000000	71000000	0
chr10	71000000	72000000	1
chr10	72000000	73000000	0
chr10	73000000	74000000	0
chr10	74000000	75000000	0
chr10	75000000	76000000	5
chr10	76000000	77000000	6
chr10	77000000	78000000	2
chr10	78000000	79000000	0
chr10	79000000	80000000	2
chr10	80000000	81000000	2
chr10	81000000	82000000	10
chr10	82000000	83000000	2
chr10	83000000	84000000	1
chr10	84000000	85000000	0
chr10	85000000	86000000	1
chr10	86000000	87000000	1
chr10	87000000	88000000	0
chr10	88000000	89000000	1
chr10	89000000	90000000	2
chr10	90000000	91000000	0
chr10	91000000	92000000	0
chr10	92000000	93000000	0
chr10	93000000	94000000	2
chr10	94000000	95000000	2
chr10	95000000	96000000	0
chr10	96000000	97000000	0
chr10	97000000	98000000	0
chr10	98000000	99000000	0
chr10	99000000	100000000	0
chr10	100000000	101000000	1
chr10	101000000	102000000	1
chr10	102000000	103000000	1
chr10	103000000	104000000	0
chr10	104000000	105000000	0
chr10	105000000	106000000	1
chr10	106000000	107000000	0
chr10	107000000	108000000	1
chr10	108000000	109000000	1
chr10	109000000	110000000	2
chr10	110000000	111000000	1
chr10	111000000	112000000	1
chr10	112000000	113000000	2
chr10	113000000	114000000	0
chr10	114000000	115000000	0
chr10	115000000	116000000	1
chr10	116000000	117000000	1
chr10	117000000	118000000	0
chr10	118000000	119000000	0
chr10	119000000	120000000	0
chr10	120000000	121000000	1
chr10	121000000	122000000	0
chr10	122000000	123000000	1
chr10	123000000	124000000	0
chr10	124000000	125000000	0
chr10	125000000	126000000	0
chr10	126000000	127000000	0
chr10	127000000	128000000	4
chr10	128000000	129000000	5
chr10	129000000	130000000	0
chr10	130000000	130694993	0
chr11	0	1000000	0
chr11	1000000	2000000	0
chr11	2000000	3000000	0
chr11	3000000	4000000	3
chr11	4000000	5000000	1
chr11	5000000	6000000	3
chr11	6000000	7000000	3
chr11	7000000	8000000	0
chr11	8000000	9000000	0
chr11	9000000	10000000	1
chr11	10000000	11000000	0
chr11	11000000	12000000	0
chr11	12000000	13000000	0
chr11	13000000	14000000	0
chr11	14000000	15000000	0
chr11	15000000	16000000	0
chr11	16000000	17000000	1
chr11	17000000	18000000	0
chr11	18000000	19000000	0
chr11	19000000	20000000	0
chr11	20000000	21000000	2
chr11	21000000	22000000	1
chr11	22000000	23000000	0
chr11	23000000	24000000	0
chr11	24000000	25000000	0
chr11	25000000	26000000	0
chr11	26000000	27000000	1
chr11	27000000	28000000	0
chr11	28000000	29000000	0
chr11	29000000	30000000	3
chr11	30000000	31000000	1
chr11	31000000	32000000	2
chr11	32000000	33000000	3
chr11	33000000	34000000	0
chr11	34000000	35000000	0
chr11	35000000	36000000	1
chr11	36000000	37000000	1
chr11	37000000	38000000	0
chr11	38000000	39000000	0
chr11	39000000	40000000	0
chr11	40000000	41000000	0
chr11	41000000	42000000	0
chr11	42000000	43000000	0
chr11	43000000	44000000	1
chr11	44000000	45000000	0
chr11	45000000	46000000	0
chr11	46000000	47000000	1
chr11	47000000	48000000	0
chr11	48000000	49000000	0
chr11	49000000	50000000	3
chr11	50000000	51000000	2
chr11	51000000	52000000	1
chr11	52000000	53000000	2
chr11	53000000	54000000	2
chr11	54000000	55000000	1
chr11	55000000	56000000	0
chr11	56000000	57000000	0
chr11	57000000	58000000	1
chr11	58000000	59000000	5
chr11	59000000	60000000	3
chr11	60000000	61000000	2
chr11	61000000	62000000	4
chr11	62000000	63000000	0
chr11	63000000	64000000	1
chr11	64000000	65000000	0
chr11	65000000	66000000	0
chr11	66000000	67000000	1
chr11	67000000	68000000	0
chr11	68000000	69000000	0
chr11	69000000	70000000	6
chr11	70000000	71000000	3
chr11	71000000	72000000	0
chr11	72000000	73000000	2
chr11	73000000	74000000	3
chr11	74000000	75000000	0
chr11	75000000	76000000	3
chr11	76000000	77000000	0
chr11	77000000	78000000	2
chr11	78000000	79000000	2
chr11	79000000	80000000	0
chr11	80000000	81000000	1
chr11	81000000	82000000	0
chr11	82000000	83000000	1
chr11	83000000	84000000	4
chr11	84000000	85000000	0
chr11	85000000	86000000	0
chr11	86000000	87000000	0
chr11	87000000	88000000	1
chr11	88000000	89000000	1
chr11	89000000	90000000	1
chr11	90000000	91000000	2
chr11	91000000	92000000	0
chr11	92000000	93000000	0
chr11	93000000	94000000	0
chr11	94000000	95000000	0
chr11	95000000	96000000	0
chr11	96000000	97000000	4
chr11	97000000	98000000	3
chr11	98000000	99000000	5
chr11	99000000	100000000	1
chr11	100000000	101000000	1
chr11	101000000	102000000	5
chr11	102000000	103000000	13
chr11	103000000	104000000	3
chr11	104000000	105000000	0
chr11	105000000	106000000	3
chr11	106000000	107000000	2
chr11	107000000	108000000	3
chr11	108000000	109000000	0
chr11	109000000	110000000	3
chr11	110000000	111000000	2
chr11	111000000	112000000	0
chr11	112000000	113000000	0
chr11	113000000	114000000	4
chr11	114000000	115000000	2
chr11	115000000	116000000	3
chr11	116000000	117000000	4
chr11	117000000	118000000	4
chr11	118000000	119000000	2
chr11	119000000	120000000	6
chr11	120000000	121000000	8
chr11	121000000	122000000	6
chr11	122000000	122082543	0
chr12	0	1000000	0
chr12	1000000	2000000	0
chr12	2000000	3000000	0
chr12	3000000	4000000	0
chr12	4000000	5000000	0
chr12	5000000	6000000	0
chr12	6000000	7000000	0
chr12	7000000	8000000	0
chr12	8000000	9000000	2
chr12	9000000	10000000	0
chr12	10000000	11000000	1
chr12	11000000	12000000	1
chr12	12000000	13000000	0
chr12	13000000	14000000	0
chr12	14000000	15000000	0
chr12	15000000	16000000	0
chr12	16000000	17000000	3
chr12	17000000	18000000	2
chr12	18000000	19000000	0
chr12	19000000	20000000	0
chr12	20000000	21000000	1
chr12	21000000	22000000	0
chr12	22000000	23000000	0
chr12	23000000	24000000	0
chr12	24000000	25000000	2
chr12	25000000	26000000	1
chr12	26000000	27000000	0
chr12	27000000	28000000	0
chr12	28000000	29000000	2
chr12	29000000	30000000	0
chr12	30000000	31000000	1
chr12	31000000	32000000	1
chr12	32000000	33000000	1
chr12	33000000	34000000	0
chr12	34000000	35000000	0
chr12	35000000	36000000	0
chr12	36000000	37000000	0
chr12	37000000	38000000	0
chr12	38000000	39000000	0
chr12	39000000	40000000	0
chr12	40000000	41000000	0
chr12	41000000	42000000	1
chr12	42000000	43000000	0
chr12	43000000	44000000	0
chr12	44000000	45000000	3
chr12	45000000	46000000	0
chr12	46000000	47000000	0
chr12	47000000	48000000	0
chr12	48000000	49000000	0
chr12	49000000	50000000	0
chr12	50000000	51000000	0
chr12	51000000	52000000	0
chr12	52000000	53000000	0
chr12	53000000	54000000	0
chr12	54000000	55000000	0
chr12	55000000	56000000	1
chr12	56000000	57000000	0
chr12	57000000	58000000	0
chr12	58000000	59000000	0
chr12	59000000	60000000	0
chr12	60000000	61000000	0
chr12	61000000	62000000	0
chr12	62000000	63000000	0
chr12	63000000	64000000	0
chr12	64000000	65000000	0
chr12	65000000	66000000	0
chr12	66000000	67000000	0
chr12	67000000	68000000	0
chr12	68000000	69000000	0
chr12	69000000	70000000	1
chr12	70000000	71000000	1
chr12	71000000	72000000	0
chr12	72000000	73000000	1
chr12	73000000	74000000	0
chr12	74000000	75000000	0
chr12	75000000	76000000	0
chr12	76000000	77000000	6
chr12	77000000	78000000	0
chr12	78000000	79000000	0
chr12	79000000	80000000	2
chr12	80000000	81000000	0
chr12	81000000	82000000	4
chr12	82000000	83000000	1
chr12	83000000	84000000	1
chr12	84000000	85000000	7
chr12	85000000	86000000	2
chr12	86000000	87000000	1
chr12	87000000	88000000	3
chr12	88000000	89000000	2
chr12	89000000	90000000	1
chr12	90000000	91000000	1
chr12	91000000	92000000	1
chr12	92000000	93000000	0
chr12	93000000	94000000	0
chr12	94000000	95000000	0
chr12	95000000	96000000	0
chr12	96000000	97000000	0
chr12	97000000	98000000	0
chr12	98000000	99000000	1
chr12	99000000	100000000	1
chr12	100000000	101000000	3
chr12	101000000	102000000	1
chr12	102000000	103000000	1
chr12	103000000	104000000	5
chr12	104000000	105000000	1
chr12	105000000	106000000	2
chr12	106000000	107000000	0
chr12	107000000	108000000	0
chr12	108000000	109000000	1
chr12	109000000	110000000	2
chr12	110000000	111000000	7
chr12	111000000	112000000	9
chr12	112000000	113000000	9
chr12	113000000	114000000	1
chr12	114000000	115000000	0
chr12	115000000	116000000	1
chr12	116000000	117000000	6
chr12	117000000	118000000	3
chr12	118000000	119000000	2
chr12	119000000	120000000	0
chr12	120000000	120129022	0
chr13	0	1000000	0
chr13	1000000	2000000	0
chr13	2000000	3000000	0
chr13	3000000	4000000	0
chr13	4000000	5000000	2
chr13	5000000	6000000	0
chr13	6000000	7000000	1
chr13	7000000	8000000	0
chr13	8000000	9000000	2
chr13	9000000	10000000	1
chr13	10000000	11000000	0
chr13	11000000	12000000	1
chr13	12000000	13000000	3
chr13	13000000	14000000	3
chr13	14000000	15000000	5
chr13	15000000	16000000	0
chr13	16000000	17000000	0
chr13	17000000	18000000	3
chr13	18000000	19000000	2
chr13	19000000	20000000	2
chr13	20000000	21000000	1
chr13	21000000	22000000	5
chr13	22000000	23000000	1
chr13	23000000	24000000	3
chr13	24000000	25000000	7
chr13	25000000	26000000	1
chr13	26000000	27000000	0
chr13	27000000	28000000	0
chr13	28000000	29000000	1
chr13	29000000	30000000	1
chr13	30000000	31000000	2
chr13	31000000	32000000	0
chr13	32000000	33000000	0
chr13	33000000	34000000	3
chr13	34000000	35000000	5
chr13	35000000	36000000	2
chr13	36000000	37000000	2
chr13	37000000	38000000	2
chr13	38000000	39000000	1
chr13	39000000	40000000	0
chr13	40000000	41000000	0
chr13	41000000	42000000	2
chr13	42000000	43000000	0
chr13	43000000	44000000	1
chr13	44000000	45000000	2
chr13	45000000	46000000	0
chr13	46000000	47000000	0
chr13	47000000	48000000	2
chr13	48000000	49000000	6
chr13	49000000	50000000	3
chr13	50000000	51000000	0
chr13	51000000	52000000	3
chr13	52000000	53000000	2
chr13	53000000	54000000	0
chr13	54000000	55000000	10
chr13	55000000	56000000	10
chr13	56000000	57000000	1
chr13	57000000	58000000	1
chr13	58000000	59000000	5
chr13	59000000	60000000	6
chr13	60000000	61000000	4
chr13	61000000	62000000	1
chr13	62000000	63000000	7
chr13	63000000	64000000	3
chr13	64000000	65000000	3
chr13	65000000	66000000	1
chr13	66000000	67000000	0
chr13	67000000	68000000	14
chr13	68000000	69000000	2
chr13	69000000	70000000	0
chr13	70000000	71000000	1
chr13	71000000	72000000	0
chr13	72000000	73000000	0
chr13	73000000	74000000	0
chr13	74000000	75000000	4
chr13	75000000	76000000	1
chr13	76000000	77000000	0
chr13	77000000	78000000	1
chr13	78000000	79000000	1
chr13	79000000	80000000	0
chr13	80000000	81000000	2
chr13	81000000	82000000	2
chr13	82000000	83000000	0
chr13	83000000	84000000	0
chr13	84000000	85000000	0
chr13	85000000	86000000	0
chr13	86000000	87000000	0
chr13	87000000	88000000	0
chr13	88000000	89000000	0
chr13	89000000	90000000	1
chr13	90000000	91000000	1
chr13	91000000	92000000	2
chr13	92000000	93000000	1
chr13	93000000	94000000	0
chr13	94000000	95000000	1
chr13	95000000	96000000	2
chr13	96000000	97000000	3
chr13	97000000	98000000	5
chr13	98000000	99000000	2
chr13	99000000	100000000	0
chr13	100000000	101000000	3
chr13	101000000	102000000	1
chr13	102000000	103000000	0
chr13	103000000	104000000	0
chr13	104000000	105000000	0
chr13	105000000	106000000	0
chr13	106000000	107000000	0
chr13	107000000	108000000	1
chr13	108000000	109000000	0
chr13	109000000	110000000	0
chr13	110000000	111000000	0
chr13	111000000	112000000	0
chr13	112000000	113000000	2
chr13	113000000	114000000	0
chr13	114000000	115000000	0
chr13	115000000	116000000	0
chr13	116000000	117000000	0
chr13	117000000	118000000	0
chr13	118000000	119000000	0
chr13	119000000	120000000	3
chr13	120000000	120421639	0
chr14	0	1000000	0
chr14	1000000	2000000	0
chr14	2000000	3000000	0
chr14	3000000	4000000	1
chr14	4000000	5000000	1
chr14	5000000	6000000	1
chr14	6000000	7000000	0
chr14	7000000	8000000	1
chr14	8000000	9000000	0
chr14	9000000	10000000	0
chr14	10000000	11000000	0
chr14	11000000	12000000	0
chr14	12000000	13000000	2
chr14	13000000	14000000	0
chr14	14000000	15000000	0
chr14	15000000	16000000	0
chr14	16000000	17000000	1
chr14	17000000	18000000	0
chr14	18000000	19000000	0
chr14	19000000	20000000	1
chr14	20000000	21000000	1
chr14	21000000	22000000	2
chr14	22000000	23000000	0
chr14	23000000	24000000	1
chr14	24000000	25000000	1
chr14	25000000	26000000	0
chr14	26000000	27000000	1
chr14	27000000	28000000	2
chr14	28000000	29000000	1
chr14	29000000	30000000	0
chr14	30000000	31000000	0
chr14	31000000	32000000	2
chr14	32000000	33000000	2
chr14	33000000	34000000	1
chr14	34000000	35000000	2
chr14	35000000	36000000	0
chr14	36000000	37000000	1
chr14	37000000	38000000	2
chr14	38000000	39000000	0
chr14	39000000	40000000	0
chr14	40000000	41000000	0
chr14	41000000	42000000	0
chr14	42000000	43000000	0
chr14	43000000	44000000	0
chr14	44000000	45000000	0
chr14	45000000	46000000	1
chr14	46000000	47000000	2
chr14	47000000	48000000	2
chr14	48000000	49000000	1
chr14	49000000	50000000	1
chr14	50000000	51000000	1
chr14	51000000	52000000	2
chr14	52000000	53000000	0
chr14	53000000	54000000	0
chr14	54000000	55000000	6
chr14	55000000	56000000	6
chr14	56000000	57000000	2
chr14	57000000	58000000	1
chr14	58000000	59000000	1
chr14	59000000	60000000	0
chr14	60000000	61000000	0
chr14	61000000	62000000	0
chr14	62000000	63000000	0
chr14	63000000	64000000	2
chr14	64000000	65000000	2
chr14	65000000	66000000	0
chr14	66000000	67000000	4
chr14	67000000	68000000	1
chr14	68000000	69000000	0
chr14	69000000	70000000	2
chr14	70000000	71000000	2
chr14	71000000	72000000	0
chr14	72000000	73000000	0
chr14	73000000	74000000	0
chr14	74000000	75000000	0
chr14	75000000	76000000	0
chr14	76000000	77000000	0
chr14	77000000	78000000	2
chr14	78000000	79000000	2
chr14	79000000	80000000	2
chr14	80000000	81000000	0
chr14	81000000	82000000	0
chr14	82000000	83000000	0
chr14	83000000	84000000	0
chr14	84000000	85000000	0
chr14	85000000	86000000	0
chr14	86000000	87000000	0
chr14	87000000	88000000	0
chr14	88000000	89000000	0
chr14	89000000	90000000	1
chr14	90000000	91000000	1
chr14	91000000	92000000	0
chr14	92000000	93000000	0
chr14	93000000	94000000	0
chr14	94000000	95000000	0
chr14	95000000	96000000	0
chr14	96000000	97000000	0
chr14	97000000	98000000	0
chr14	98000000	99000000	0
chr14	99000000	100000000	1
chr14	100000000	101000000	1
chr14	101000000	102000000	0
chr14	102000000	103000000	2
chr14	103000000	104000000	2
chr14	104000000	105000000	0
chr14	105000000	106000000	2
chr14	106000000	107000000	0
chr14	107000000	108000000	0
chr14	108000000	109000000	0
chr14	109000000	110000000	0
chr14	110000000	111000000	0
chr14	111000000	112000000	0
chr14	112000000	113000000	0
chr14	113000000	114000000	0
chr14	114000000	115000000	0
chr14	115000000	116000000	1
chr14	116000000	117000000	1
chr14	117000000	118000000	0
chr14	118000000	119000000	0
chr14	119000000	120000000	0
chr14	120000000	121000000	1
chr14	121000000	122000000	2
chr14	122000000	123000000	3
chr14	123000000	124000000	3
chr14	124000000	124902244	1
chr15	0	1000000	0
chr15	1000000	2000000	0
chr15	2000000	3000000	0
chr15	3000000	4000000	1
chr15	4000000	5000000	3
chr15	5000000	6000000	3
chr15	6000000	7000000	0
chr15	7000000	8000000	1
chr15	8000000	9000000	0
chr15	9000000	10000000	0
chr15	10000000	11000000	0
chr15	11000000	12000000	0
chr15	12000000	13000000	0
chr15	13000000	14000000	1
chr15	14000000	15000000	0
chr15	15000000	16000000	0
chr15	16000000	17000000	0
chr15	17000000	18000000	0
chr15	18000000	19000000	0
chr15	19000000	20000000	0
chr15	20000000	21000000	0
chr15	21000000	22000000	1
chr15	22000000	23000000	0
chr15	23000000	24000000	0
chr15	24000000	25000000	0
chr15	25000000	26000000	0
chr15	26000000	27000000	0
chr15	27000000	28000000	0
chr15	28000000	29000000	0
chr15	29000000	30000000	0
chr15	30000000	31000000	0
chr15	31000000	32000000	0
chr15	32000000	33000000	0
chr15	33000000	34000000	0
chr15	34000000	35000000	1
chr15	35000000	36000000	0
chr15	36000000	37000000	0
chr15	37000000	38000000	0
chr15	38000000	39000000	2
chr15	39000000	40000000	0
chr15	40000000	41000000	0
chr15	41000000	42000000	1
chr15	42000000	43000000	0
chr15	43000000	44000000	2
chr15	44000000	45000000	3
chr15	45000000	46000000	0
chr15	46000000	47000000	0
chr15	47000000	48000000	0
chr15	48000000	49000000	0
chr15	49000000	50000000	0
chr15	50000000	51000000	0
chr15	51000000	52000000	0
chr15	52000000	53000000	0
chr15	53000000	54000000	0
chr15	54000000	55000000	0
chr15	55000000	56000000	0
chr15	56000000	57000000	1
chr15	57000000	58000000	1
chr15	58000000	59000000	3
chr15	59000000	60000000	1
chr15	60000000	61000000	0
chr15	61000000	62000000	0
chr15	62000000	63000000	0
chr15	63000000	64000000	0
chr15	64000000	65000000	0
chr15	65000000	66000000	1
chr15	66000000	67000000	1
chr15	67000000	68000000	0
chr15	68000000	69000000	0
chr15	69000000	70000000	0
chr15	70000000	71000000	0
chr15	71000000	72000000	1
chr15	72000000	73000000	0
chr15	73000000	74000000	2
chr15	74000000	75000000	0
chr15	75000000	76000000	1
chr15	76000000	77000000	1
chr15	77000000	78000000	1
chr15	78000000	79000000	5
chr15	79000000	80000000	3
chr15	80000000	81000000	1
chr15	81000000	82000000	0
chr15	82000000	83000000	1
chr15	83000000	84000000	3
chr15	84000000	85000000	0
chr15	85000000	86000000	2
chr15	86000000	87000000	0
chr15	87000000	88000000	0
chr15	88000000	89000000	0
chr15	89000000	90000000	6
chr15	90000000	91000000	0
chr15	91000000	92000000	0
chr15	92000000	93000000	0
chr15	93000000	94000000	0
chr15	94000000	95000000	1
chr15	95000000	96000000	2
chr15	96000000	97000000	1
chr15	97000000	98000000	1
chr15	98000000	99000000	1
chr15	99000000	100000000	1
chr15	100000000	101000000	1
chr15	101000000	102000000	0
chr15	102000000	103000000	1
chr15	103000000	104000000	5
chr15	104000000	104043685	0
chr16	0	1000000	0
chr16	1000000	2000000	0
chr16	2000000	3000000	0
chr16	3000000	4000000	2
chr16	4000000	5000000	4
chr16	5000000	6000000	2
chr16	6000000	7000000	1
chr16	7000000	8000000	1
chr16	8000000	9000000	1
chr16	9000000	10000000	0
chr16	10000000	11000000	1
chr16	11000000	12000000	2
chr16	12000000	13000000	0
chr16	13000000	14000000	1
chr16	14000000	15000000	1
chr16	15000000	16000000	2
chr16	16000000	17000000	3
chr16	17000000	18000000	9
chr16	18000000	19000000	2
chr16	19000000	20000000	0
chr16	20000000	21000000	3
chr16	21000000	22000000	2
chr16	22000000	23000000	4
chr16	23000000	24000000	0
chr16	24000000	25000000	1
chr16	25000000	26000000	0
chr16	26000000	27000000	0
chr16	27000000	28000000	1
chr16	28000000	29000000	0
chr16	29000000	30000000	0
chr16	30000000	31000000	0
chr16	31000000	32000000	1
chr16	32000000	33000000	6
chr16	33000000	34000000	3
chr16	34000000	35000000	0
chr16	35000000	36000000	4
chr16	36000000	37000000	4
chr16	37000000	38000000	2
chr16	38000000	39000000	3
chr16	39000000	40000000	0
chr16	40000000	41000000	0
chr16	41000000	42000000	0
chr16	42000000	43000000	1
chr16	43000000	44000000	1
chr16	44000000	45000000	2
chr16	45000000	46000000	2
chr16	46000000	47000000	1
chr16	47000000	48000000	0
chr16	48000000	49000000	2
chr16	49000000	50000000	0
chr16	50000000	51000000	3
chr16	51000000	52000000	0
chr16	52000000	53000000	0
chr16	53000000	54000000	0
chr16	54000000	55000000	0
chr16	55000000	56000000	2
chr16	56000000	57000000	2
chr16	57000000	58000000	1
chr16	58000000	59000000	0
chr16	59000000	60000000	0
chr16	60000000	61000000	0
chr16	61000000	62000000	0
chr16	62000000	63000000	1
chr16	63000000	64000000	0
chr16	64000000	65000000	1
chr16	65000000	66000000	1
chr16	66000000	67000000	0
chr16	67000000	68000000	0
chr16	68000000	69000000	0
chr16	69000000	70000000	0
chr16	70000000	71000000	2
chr16	71000000	72000000	0
chr16	72000000	73000000	0
chr16	73000000	74000000	0
chr16	74000000	75000000	0
chr16	75000000	76000000	0
chr16	76000000	77000000	0
chr16	77000000	78000000	0
chr16	78000000	79000000	0
chr16	79000000	80000000	0
chr16	80000000	81000000	0
chr16	81000000	82000000	0
chr16	82000000	83000000	0
chr16	83000000	84000000	0
chr16	84000000	85000000	1
chr16	85000000	86000000	0
chr16	86000000	87000000	0
chr16	87000000	88000000	1
chr16	88000000	89000000	0
chr16	89000000	90000000	0
chr16	90000000	91000000	1
chr16	91000000	92000000	5
chr16	92000000	93000000	1
chr16	93000000	94000000	0
chr16	94000000	95000000	2
chr16	95000000	96000000	2
chr16	96000000	97000000	2
chr16	97000000	98000000	5
chr16	98000000	98207768	0
chr17	0	1000000	0
chr17	1000000	2000000	0
chr17	2000000	3000000	0
chr17	3000000	4000000	0
chr17	4000000	5000000	0
chr17	5000000	6000000	0
chr17	6000000	7000000	4
chr17	7000000	8000000	1
chr17	8000000	9000000	0
chr17	9000000	10000000	0
chr17	10000000	11000000	0
chr17	11000000	12000000	0
chr17	12000000	13000000	1
chr17	13000000	14000000	1
chr17	14000000	15000000	0
chr17	15000000	16000000	2
chr17	16000000	17000000	0
chr17	17000000	18000000	0
chr17	18000000	19000000	0
chr17	19000000	20000000	0
chr17	20000000	21000000	0
chr17	21000000	22000000	3
chr17	22000000	23000000	3
chr17	23000000	24000000	2
chr17	24000000	25000000	4
chr17	25000000	26000000	0
chr17	26000000	27000000	2
chr17	27000000	28000000	2
chr17	28000000	29000000	1
chr17	29000000	30000000	1
chr17	30000000	31000000	2
chr17	31000000	32000000	1
chr17	32000000	33000000	2
chr17	33000000	34000000	3
chr17	34000000	35000000	4
chr17	35000000	36000000	6
chr17	36000000	37000000	11
chr17	37000000	38000000	4
chr17	38000000	39000000	0
chr17	39000000	40000000	0
chr17	40000000	41000000	0
chr17	41000000	42000000	0
chr17	42000000	43000000	3
chr17	43000000	44000000	2
chr17	44000000	45000000	0
chr17	45000000	46000000	1
chr17	46000000	47000000	3
chr17	47000000	48000000	1
chr17	48000000	49000000	2
chr17	49000000	50000000	0
chr17	50000000	51000000	1
chr17	51000000	52000000	0
chr17	52000000	53000000	0
chr17	53000000	54000000	0
chr17	54000000	55000000	0
chr17	55000000	56000000	0
chr17	56000000	57000000	3
chr17	57000000	58000000	1
chr17	58000000	59000000	0
chr17	59000000	60000000	0
chr17	60000000	61000000	0
chr17	61000000	62000000	0
chr17	62000000	63000000	0
chr17	63000000	64000000	0
chr17	64000000	65000000	0
chr17	65000000	66000000	0
chr17	66000000	67000000	0
chr17	67000000	68000000	0
chr17	68000000	69000000	0
chr17	69000000	70000000	2
chr17	70000000	71000000	0
chr17	71000000	72000000	1
chr17	72000000	73000000	1
chr17	73000000	74000000	0
chr17	74000000	75000000	0
chr17	75000000	76000000	0
chr17	76000000	77000000	0
chr17	77000000	78000000	0
chr17	78000000	79000000	2
chr17	79000000	80000000	0
chr17	80000000	81000000	2
chr17	81000000	82000000	1
chr17	82000000	83000000	0
chr17	83000000	84000000	0
chr17	84000000	85000000	2
chr17	85000000	86000000	0
chr17	86000000	87000000	0
chr17	87000000	88000000	0
chr17	88000000	89000000	0
chr17	89000000	90000000	0
chr17	90000000	91000000	1
chr17	91000000	92000000	1
chr17	92000000	93000000	0
chr17	93000000	94000000	0
chr17	94000000	94987271	0
chr18	36890857	37890857	36
chr18	0	1000000	0
chr18	1000000	2000000	0
chr18	2000000	3000000	0
chr18	3000000	4000000	1
chr18	4000000	5000000	1
chr18	5000000	6000000	2
chr18	6000000	7000000	3
chr18	7000000	8000000	3
chr18	8000000	9000000	0
chr18	9000000	10000000	2
chr18	10000000	11000000	6
chr18	11000000	12000000	2
chr18	12000000	13000000	8
chr18	13000000	14000000	0
chr18	14000000	15000000	0
chr18	15000000	16000000	0
chr18	16000000	17000000	0
chr18	17000000	18000000	0
chr18	18000000	19000000	0
chr18	19000000	20000000	0
chr18	20000000	21000000	1
chr18	21000000	22000000	2
chr18	22000000	23000000	0
chr18	23000000	24000000	4
chr18	24000000	25000000	4
chr18	25000000	26000000	0
chr18	26000000	27000000	0
chr18	27000000	28000000	0
chr18	28000000	29000000	0
chr18	29000000	30000000	0
chr18	30000000	31000000	2
chr18	31000000	32000000	5
chr18	32000000	33000000	6
chr18	33000000	34000000	4
chr18	34000000	35000000	10
chr18	35000000	36000000	8
chr18	36000000	36890857	10
chr18	37890857	38890857	9
chr18	38890857	39890857	0
chr18	39890857	40890857	1
chr18	40890857	41890857	1
chr18	41890857	42890857	2
chr18	42890857	43890857	2
chr18	43890857	44890857	2
chr18	44890857	45890857	1
chr18	45890857	46890857	6
chr18	46890857	47890857	1
chr18	47890857	48890857	0
chr18	48890857	49890857	0
chr18	49890857	50890857	2
chr18	50890857	51890857	0
chr18	51890857	52890857	0
chr18	52890857	53890857	1
chr18	53890857	54890857	2
chr18	54890857	55890857	0
chr18	55890857	56890857	1
chr18	56890857	57890857	2
chr18	57890857	58890857	0
chr18	58890857	59890857	0
chr18	59890857	60890857	2
chr18	60890857	61890857	10
chr18	61890857	62890857	1
chr18	62890857	63890857	2
chr18	63890857	64890857	5
chr18	64890857	65890857	3
chr18	65890857	66890857	0
chr18	66890857	67890857	8
chr18	67890857	68890857	4
chr18	68890857	69890857	2
chr18	69890857	70890857	4
chr18	70890857	71890857	0
chr18	71890857	72890857	0
chr18	72890857	73890857	2
chr18	73890857	74890857	4
chr18	74890857	75890857	3
chr18	75890857	76890857	1
chr18	76890857	77890857	7
chr18	77890857	78890857	1
chr18	78890857	79890857	0
chr18	79890857	80890857	2
chr18	80890857	81890857	1
chr18	81890857	82890857	1
chr18	82890857	83890857	1
chr18	83890857	84890857	3
chr18	84890857	85890857	2
chr18	85890857	86890857	0
chr18	86890857	87890857	0
chr18	87890857	88890857	1
chr18	88890857	89890857	1
chr18	89890857	90702639	1
chr19	0	1000000	0
chr19	1000000	2000000	0
chr19	2000000	3000000	0
chr19	3000000	4000000	0
chr19	4000000	5000000	6
chr19	5000000	6000000	3
chr19	6000000	7000000	7
chr19	7000000	8000000	1
chr19	8000000	9000000	4
chr19	9000000	10000000	0
chr19	10000000	11000000	7
chr19	11000000	12000000	1
chr19	12000000	13000000	0
chr19	13000000	14000000	0
chr19	14000000	15000000	1
chr19	15000000	16000000	1
chr19	16000000	17000000	1
chr19	17000000	18000000	1
chr19	18000000	19000000	1
chr19	19000000	20000000	1
chr19	20000000	21000000	1
chr19	21000000	22000000	0
chr19	22000000	23000000	0
chr19	23000000	24000000	3
chr19	24000000	25000000	1
chr19	25000000	26000000	2
chr19	26000000	27000000	0
chr19	27000000	28000000	0
chr19	28000000	29000000	1
chr19	29000000	30000000	3
chr19	30000000	31000000	0
chr19	31000000	32000000	0
chr19	32000000	33000000	0
chr19	33000000	34000000	0
chr19	34000000	35000000	2
chr19	35000000	36000000	0
chr19	36000000	37000000	0
chr19	37000000	38000000	0
chr19	38000000	39000000	0
chr19	39000000	40000000	0
chr19	40000000	41000000	0
chr19	41000000	42000000	0
chr19	42000000	43000000	0
chr19	43000000	44000000	1
chr19	44000000	45000000	2
chr19	45000000	46000000	2
chr19	46000000	47000000	0
chr19	47000000	48000000	0
chr19	48000000	49000000	0
chr19	49000000	50000000	0
chr19	50000000	51000000	0
chr19	51000000	52000000	0
chr19	52000000	53000000	0
chr19	53000000	54000000	1
chr19	54000000	55000000	1
chr19	55000000	56000000	1
chr19	56000000	57000000	1
chr19	57000000	58000000	0
chr19	58000000	59000000	2
chr19	59000000	60000000	2
chr19	60000000	61000000	0
chr19	61000000	61431566	1
chr2	0	1000000	0
chr2	1000000	2000000	0
chr2	2000000	3000000	0
chr2	3000000	4000000	0
chr2	4000000	5000000	2
chr2	5000000	6000000	0
chr2	6000000	7000000	0
chr2	7000000	8000000	0
chr2	8000000	9000000	0
chr2	9000000	10000000	1
chr2	10000000	11000000	0
chr2	11000000	12000000	1
chr2	12000000	13000000	0
chr2	13000000	14000000	0
chr2	14000000	15000000	3
chr2	15000000	16000000	1
chr2	16000000	17000000	0
chr2	17000000	18000000	0
chr2	18000000	19000000	2
chr2	19000000	20000000	0
chr2	20000000	21000000	2
chr2	21000000	22000000	1
chr2	22000000	23000000	1
chr2	23000000	24000000	0
chr2	24000000	25000000	1
chr2	25000000	26000000	5
chr2	26000000	27000000	2
chr2	27000000	28000000	1
chr2	28000000	29000000	2
chr2	29000000	30000000	1
chr2	30000000	31000000	1
chr2	31000000	32000000	1
chr2	32000000	33000000	2
chr2	33000000	34000000	0
chr2	34000000	35000000	1
chr2	35000000	36000000	1
chr2	36000000	37000000	0
chr2	37000000	38000000	2
chr2	38000000	39000000	2
chr2	39000000	40000000	0
chr2	40000000	41000000	0
chr2	41000000	42000000	0
chr2	42000000	43000000	0
chr2	43000000	44000000	0
chr2	44000000	45000000	1
chr2	45000000	46000000	0
chr2	46000000	47000000	1
chr2	47000000	48000000	0
chr2	48000000	49000000	0
chr2	49000000	50000000	0
chr2	50000000	51000000	0
chr2	51000000	52000000	1
chr2	52000000	53000000	2
chr2	53000000	54000000	1
chr2	54000000	55000000	0
chr2	55000000	56000000	0
chr2	56000000	57000000	0
chr2	57000000	58000000	1
chr2	58000000	59000000	0
chr2	59000000	60000000	1
chr2	60000000	61000000	0
chr2	61000000	62000000	0
chr2	62000000	63000000	2
chr2	63000000	64000000	1
chr2	64000000	65000000	0
chr2	65000000	66000000	1
chr2	66000000	67000000	3
chr2	67000000	68000000	0
chr2	68000000	69000000	1
chr2	69000000	70000000	6
chr2	70000000	71000000	1
chr2	71000000	72000000	4
chr2	72000000	73000000	0
chr2	73000000	74000000	1
chr2	74000000	75000000	0
chr2	75000000	76000000	1
chr2	76000000	77000000	0
chr2	77000000	78000000	0
chr2	78000000	79000000	0
chr2	79000000	80000000	1
chr2	80000000	81000000	1
chr2	81000000	82000000	0
chr2	82000000	83000000	0
chr2	83000000	84000000	1
chr2	84000000	85000000	8
chr2	85000000	86000000	2
chr2	86000000	87000000	0
chr2	87000000	88000000	0
chr2	88000000	89000000	0
chr2	89000000	90000000	3
chr2	90000000	91000000	1
chr2	91000000	92000000	2
chr2	92000000	93000000	3
chr2	93000000	94000000	3
chr2	94000000	95000000	0
chr2	95000000	96000000	0
chr2	96000000	97000000	0
chr2	97000000	98000000	0
chr2	98000000	99000000	0
chr2	99000000	100000000	0
chr2	100000000	101000000	0
chr2	101000000	102000000	1
chr2	102000000	103000000	1
chr2	103000000	104000000	3
chr2	104000000	105000000	2
chr2	105000000	106000000	0
chr2	106000000	107000000	1
chr2	107000000	108000000	0
chr2	108000000	109000000	0
chr2	109000000	110000000	0
chr2	110000000	111000000	1
chr2	111000000	112000000	0
chr2	112000000	113000000	1
chr2	113000000	114000000	1
chr2	114000000	115000000	1
chr2	115000000	116000000	1
chr2	116000000	117000000	0
chr2	117000000	118000000	0
chr2	118000000	119000000	1
chr2	119000000	120000000	2
chr2	120000000	121000000	6
chr2	121000000	122000000	7
chr2	122000000	123000000	2
chr2	123000000	124000000	0
chr2	124000000	125000000	0
chr2	125000000	126000000	3
chr2	126000000	127000000	0
chr2	127000000	128000000	6
chr2	128000000	129000000	2
chr2	129000000	130000000	6
chr2	130000000	131000000	3
chr2	131000000	132000000	1
chr2	132000000	133000000	3
chr2	133000000	134000000	0
chr2	134000000	135000000	0
chr2	135000000	136000000	0
chr2	136000000	137000000	2
chr2	137000000	138000000	0
chr2	138000000	139000000	0
chr2	139000000	140000000	1
chr2	140000000	141000000	1
chr2	141000000	142000000	0
chr2	142000000	143000000	0
chr2	143000000	144000000	1
chr2	144000000	145000000	1
chr2	145000000	146000000	0
chr2	146000000	147000000	1
chr2	147000000	148000000	1
chr2	148000000	149000000	2
chr2	149000000	150000000	0
chr2	150000000	151000000	4
chr2	151000000	152000000	2
chr2	152000000	153000000	8
chr2	153000000	154000000	5
chr2	154000000	155000000	1
chr2	155000000	156000000	5
chr2	156000000	157000000	3
chr2	157000000	158000000	1
chr2	158000000	159000000	2
chr2	159000000	160000000	0
chr2	160000000	161000000	3
chr2	161000000	162000000	1
chr2	162000000	163000000	2
chr2	163000000	164000000	4
chr2	164000000	165000000	6
chr2	165000000	166000000	1
chr2	166000000	167000000	1
chr2	167000000	168000000	1
chr2	168000000	169000000	0
chr2	169000000	170000000	0
chr2	170000000	171000000	0
chr2	171000000	172000000	0
chr2	172000000	173000000	1
chr2	173000000	174000000	0
chr2	174000000	175000000	3
chr2	175000000	176000000	5
chr2	176000000	177000000	5
chr2	177000000	178000000	5
chr2	178000000	179000000	4
chr2	179000000	180000000	0
chr2	180000000	181000000	5
chr2	181000000	182000000	7
chr2	182000000	182113224	0
chr3	0	1000000	0
chr3	1000000	2000000	0
chr3	2000000	3000000	0
chr3	3000000	4000000	0
chr3	4000000	5000000	0
chr3	5000000	6000000	1
chr3	6000000	7000000	0
chr3	7000000	8000000	3
chr3	8000000	9000000	3
chr3	9000000	10000000	2
chr3	10000000	11000000	1
chr3	11000000	12000000	0
chr3	12000000	13000000	0
chr3	13000000	14000000	0
chr3	14000000	15000000	1
chr3	15000000	16000000	0
chr3	16000000	17000000	0
chr3	17000000	18000000	0
chr3	18000000	19000000	1
chr3	19000000	20000000	3
chr3	20000000	21000000	0
chr3	21000000	22000000	0
chr3	22000000	23000000	0
chr3	23000000	24000000	0
chr3	24000000	25000000	0
chr3	25000000	26000000	0
chr3	26000000	27000000	0
chr3	27000000	28000000	2
chr3	28000000	29000000	4
chr3	29000000	30000000	0
chr3	30000000	31000000	1
chr3	31000000	32000000	1
chr3	32000000	33000000	1
chr3	33000000	34000000	1
chr3	34000000	35000000	1
chr3	35000000	36000000	1
chr3	36000000	37000000	1
chr3	37000000	38000000	4
chr3	38000000	39000000	0
chr3	39000000	40000000	0
chr3	40000000	41000000	2
chr3	41000000	42000000	1
chr3	42000000	43000000	0
chr3	43000000	44000000	0
chr3	44000000	45000000	0
chr3	45000000	46000000	0
chr3	46000000	47000000	1
chr3	47000000	48000000	0
chr3	48000000	49000000	0
chr3	49000000	50000000	0
chr3	50000000	51000000	0
chr3	51000000	52000000	6
chr3	52000000	53000000	1
chr3	53000000	54000000	0
chr3	54000000	55000000	0
chr3	55000000	56000000	1
chr3	56000000	57000000	0
chr3	57000000	58000000	1
chr3	58000000	59000000	1
chr3	59000000	60000000	0
chr3	60000000	61000000	0
chr3	61000000	62000000	0
chr3	62000000	63000000	0
chr3	63000000	64000000	1
chr3	64000000	65000000	0
chr3	65000000	66000000	0
chr3	66000000	67000000	0
chr3	67000000	68000000	0
chr3	68000000	69000000	0
chr3	69000000	70000000	1
chr3	70000000	71000000	0
chr3	71000000	72000000	0
chr3	72000000	73000000	0
chr3	73000000	74000000	0
chr3	74000000	75000000	0
chr3	75000000	76000000	1
chr3	76000000	77000000	0
chr3	77000000	78000000	0
chr3	78000000	79000000	0
chr3	79000000	80000000	0
chr3	80000000	81000000	1
chr3	81000000	82000000	3
chr3	82000000	83000000	1
chr3	83000000	84000000	0
chr3	84000000	85000000	3
chr3	85000000	86000000	0
chr3	86000000	87000000	2
chr3	87000000	88000000	3
chr3	88000000	89000000	3
chr3	89000000	90000000	15
chr3	90000000	91000000	5
chr3	91000000	92000000	0
chr3	92000000	93000000	2
chr3	93000000	94000000	0
chr3	94000000	95000000	5
chr3	95000000	96000000	7
chr3	96000000	97000000	7
chr3	97000000	98000000	2
chr3	98000000	99000000	1
chr3	99000000	100000000	1
chr3	100000000	101000000	1
chr3	101000000	102000000	1
chr3	102000000	103000000	0
chr3	103000000	104000000	2
chr3	104000000	105000000	1
chr3	105000000	106000000	1
chr3	106000000	107000000	1
chr3	107000000	108000000	5
chr3	108000000	109000000	7
chr3	109000000	110000000	0
chr3	110000000	111000000	0
chr3	111000000	112000000	0
chr3	112000000	113000000	0
chr3	113000000	114000000	0
chr3	114000000	115000000	0
chr3	115000000	116000000	1
chr3	116000000	117000000	2
chr3	117000000	118000000	0
chr3	118000000	119000000	0
chr3	119000000	120000000	1
chr3	120000000	121000000	0
chr3	121000000	122000000	1
chr3	122000000	123000000	0
chr3	123000000	124000000	0
chr3	124000000	125000000	0
chr3	125000000	126000000	1
chr3	126000000	127000000	2
chr3	127000000	128000000	1
chr3	128000000	129000000	0
chr3	129000000	130000000	3
chr3	130000000	131000000	0
chr3	131000000	132000000	0
chr3	132000000	133000000	0
chr3	133000000	134000000	1
chr3	134000000	135000000	1
chr3	135000000	136000000	1
chr3	136000000	137000000	1
chr3	137000000	138000000	2
chr3	138000000	139000000	1
chr3	139000000	140000000	0
chr3	140000000	141000000	0
chr3	141000000	142000000	0
chr3	142000000	143000000	2
chr3	143000000	144000000	0
chr3	144000000	145000000	0
chr3	145000000	146000000	1
chr3	146000000	147000000	2
chr3	147000000	148000000	0
chr3	148000000	149000000	0
chr3	149000000	150000000	0
chr3	150000000	151000000	0
chr3	151000000	152000000	1
chr3	152000000	153000000	0
chr3	153000000	154000000	1
chr3	154000000	155000000	0
chr3	155000000	156000000	0
chr3	156000000	157000000	0
chr3	157000000	158000000	2
chr3	158000000	159000000	0
chr3	159000000	160000000	0
chr3	160000000	160039680	0
chr4	0	1000000	0
chr4	1000000	2000000	0
chr4	2000000	3000000	0
chr4	3000000	4000000	3
chr4	4000000	5000000	0
chr4	5000000	6000000	0
chr4	6000000	7000000	1
chr4	7000000	8000000	0
chr4	8000000	9000000	0
chr4	9000000	10000000	1
chr4	10000000	11000000	0
chr4	11000000	12000000	2
chr4	12000000	13000000	1
chr4	13000000	14000000	0
chr4	14000000	15000000	1
chr4	15000000	16000000	2
chr4	16000000	17000000	0
chr4	17000000	18000000	0
chr4	18000000	19000000	0
chr4	19000000	20000000	1
chr4	20000000	21000000	2
chr4	21000000	22000000	2
chr4	22000000	23000000	1
chr4	23000000	24000000	0
chr4	24000000	25000000	1
chr4	25000000	26000000	1
chr4	26000000	27000000	0
chr4	27000000	28000000	0
chr4	28000000	29000000	1
chr4	29000000	30000000	0
chr4	30000000	31000000	0
chr4	31000000	32000000	1
chr4	32000000	33000000	3
chr4	33000000	34000000	4
chr4	34000000	35000000	2
chr4	35000000	36000000	0
chr4	36000000	37000000	0
chr4	37000000	38000000	0
chr4	38000000	39000000	0
chr4	39000000	40000000	0
chr4	40000000	41000000	2
chr4	41000000	42000000	4
chr4	42000000	43000000	3
chr4	43000000	44000000	2
chr4	44000000	45000000	2
chr4	45000000	46000000	1
chr4	46000000	47000000	1
chr4	47000000	48000000	1
chr4	48000000	49000000	0
chr4	49000000	50000000	1
chr4	50000000	51000000	0
chr4	51000000	52000000	0
chr4	52000000	53000000	1
chr4	53000000	54000000	1
chr4	54000000	55000000	1
chr4	55000000	56000000	1
chr4	56000000	57000000	2
chr4	57000000	58000000	2
chr4	58000000	59000000	0
chr4	59000000	60000000	2
chr4	60000000	61000000	0
chr4	61000000	62000000	0
chr4	62000000	63000000	2
chr4	63000000	64000000	1
chr4	64000000	65000000	0
chr4	65000000	66000000	2
chr4	66000000	67000000	2
chr4	67000000	68000000	0
chr4	68000000	69000000	0
chr4	69000000	70000000	0
chr4	70000000	71000000	0
chr4	71000000	72000000	0
chr4	72000000	73000000	0
chr4	73000000	74000000	0
chr4	74000000	75000000	0
chr4	75000000	76000000	0
chr4	76000000	77000000	0
chr4	77000000	78000000	0
chr4	78000000	79000000	0
chr4	79000000	80000000	0
chr4	80000000	81000000	0
chr4	81000000	82000000	0
chr4	82000000	83000000	0
chr4	83000000	84000000	0
chr4	84000000	85000000	1
chr4	85000000	86000000	1
chr4	86000000	87000000	1
chr4	87000000	88000000	0
chr4	88000000	89000000	1
chr4	89000000	90000000	0
chr4	90000000	91000000	0
chr4	91000000	92000000	0
chr4	92000000	93000000	0
chr4	93000000	94000000	0
chr4	94000000	95000000	2
chr4	95000000	96000000	2
chr4	96000000	97000000	2
chr4	97000000	98000000	0
chr4	98000000	99000000	0
chr4	99000000	100000000	1
chr4	100000000	101000000	0
chr4	101000000	102000000	3
chr4	102000000	103000000	0
chr4	103000000	104000000	2
chr4	104000000	105000000	2
chr4	105000000	106000000	0
chr4	106000000	107000000	1
chr4	107000000	108000000	4
chr4	108000000	109000000	5
chr4	109000000	110000000	0
chr4	110000000	111000000	1
chr4	111000000	112000000	1
chr4	112000000	113000000	1
chr4	113000000	114000000	0
chr4	114000000	115000000	1
chr4	115000000	116000000	2
chr4	116000000	117000000	7
chr4	117000000	118000000	2
chr4	118000000	119000000	4
chr4	119000000	120000000	5
chr4	120000000	121000000	2
chr4	121000000	122000000	1
chr4	122000000	123000000	0
chr4	123000000	124000000	1
chr4	124000000	125000000	2
chr4	125000000	126000000	0
chr4	126000000	127000000	4
chr4	127000000	128000000	2
chr4	128000000	129000000	1
chr4	129000000	130000000	4
chr4	130000000	131000000	1
chr4	131000000	132000000	0
chr4	132000000	133000000	3
chr4	133000000	134000000	1
chr4	134000000	135000000	1
chr4	135000000	136000000	1
chr4	136000000	137000000	0
chr4	137000000	138000000	0
chr4	138000000	139000000	8
chr4	139000000	140000000	1
chr4	140000000	141000000	0
chr4	141000000	142000000	1
chr4	142000000	143000000	0
chr4	143000000	144000000	0
chr4	144000000	145000000	0
chr4	145000000	146000000	0
chr4	146000000	147000000	0
chr4	147000000	148000000	0
chr4	148000000	149000000	0
chr4	149000000	150000000	0
chr4	150000000	151000000	2
chr4	151000000	152000000	1
chr4	152000000	153000000	0
chr4	153000000	154000000	0
chr4	154000000	155000000	1
chr4	155000000	156000000	0
chr4	156000000	156508116	0
chr4_GL456216_random	0	66673	0
chr4_GL456350_random	0	227966	0
chr4_JH584292_random	0	14945	0
chr4_JH584293_random	0	207968	0
chr4_JH584294_random	0	191905	0
chr4_JH584295_random	0	1976	0
chr5	0	1000000	0
chr5	1000000	2000000	0
chr5	2000000	3000000	0
chr5	3000000	4000000	1
chr5	4000000	5000000	3
chr5	5000000	6000000	1
chr5	6000000	7000000	1
chr5	7000000	8000000	1
chr5	8000000	9000000	6
chr5	9000000	10000000	1
chr5	10000000	11000000	0
chr5	11000000	12000000	0
chr5	12000000	13000000	0
chr5	13000000	14000000	0
chr5	14000000	15000000	0
chr5	15000000	16000000	1
chr5	16000000	17000000	1
chr5	17000000	18000000	0
chr5	18000000	19000000	0
chr5	19000000	20000000	0
chr5	20000000	21000000	1
chr5	21000000	22000000	3
chr5	22000000	23000000	2
chr5	23000000	24000000	3
chr5	24000000	25000000	5
chr5	25000000	26000000	0
chr5	26000000	27000000	0
chr5	27000000	28000000	0
chr5	28000000	29000000	2
chr5	29000000	30000000	1
chr5	30000000	31000000	5
chr5	31000000	32000000	5
chr5	32000000	33000000	2
chr5	33000000	34000000	2
chr5	34000000	35000000	3
chr5	35000000	36000000	5
chr5	36000000	37000000	4
chr5	37000000	38000000	1
chr5	38000000	39000000	2
chr5	39000000	40000000	1
chr5	40000000	41000000	0
chr5	41000000	42000000	1
chr5	42000000	43000000	1
chr5	43000000	44000000	0
chr5	44000000	45000000	0
chr5	45000000	46000000	3
chr5	46000000	47000000	0
chr5	47000000	48000000	1
chr5	48000000	49000000	1
chr5	49000000	50000000	0
chr5	50000000	51000000	0
chr5	51000000	52000000	1
chr5	52000000	53000000	2
chr5	53000000	54000000	3
chr5	54000000	55000000	0
chr5	55000000	56000000	0
chr5	56000000	57000000	0
chr5	57000000	58000000	0
chr5	58000000	59000000	0
chr5	59000000	60000000	0
chr5	60000000	61000000	0
chr5	61000000	62000000	0
chr5	62000000	63000000	0
chr5	63000000	64000000	0
chr5	64000000	65000000	3
chr5	65000000	66000000	3
chr5	66000000	67000000	0
chr5	67000000	68000000	4
chr5	68000000	69000000	0
chr5	69000000	70000000	1
chr5	70000000	71000000	0
chr5	71000000	72000000	2
chr5	72000000	73000000	0
chr5	73000000	74000000	4
chr5	74000000	75000000	0
chr5	75000000	76000000	0
chr5	76000000	77000000	4
chr5	77000000	78000000	1
chr5	78000000	79000000	0
chr5	79000000	80000000	0
chr5	80000000	81000000	0
chr5	81000000	82000000	1
chr5	82000000	83000000	0
chr5	83000000	84000000	0
chr5	84000000	85000000	0
chr5	85000000	86000000	0
chr5	86000000	87000000	2
chr5	87000000	88000000	0
chr5	88000000	89000000	1
chr5	89000000	90000000	0
chr5	90000000	91000000	2
chr5	91000000	92000000	2
chr5	92000000	93000000	2
chr5	93000000	94000000	2
chr5	94000000	95000000	0
chr5	95000000	96000000	0
chr5	96000000	97000000	5
chr5	97000000	98000000	3
chr5	98000000	99000000	1
chr5	99000000	100000000	0
chr5	100000000	101000000	3
chr5	101000000	102000000	0
chr5	102000000	103000000	1
chr5	103000000	104000000	4
chr5	104000000	105000000	1
chr5	105000000	106000000	1
chr5	106000000	107000000	0
chr5	107000000	108000000	2
chr5	108000000	109000000	7
chr5	109000000	110000000	2
chr5	110000000	111000000	2
chr5	111000000	112000000	0
chr5	112000000	113000000	0
chr5	113000000	114000000	2
chr5	114000000	115000000	6
chr5	115000000	116000000	8
chr5	116000000	117000000	3
chr5	117000000	118000000	3
chr5	118000000	119000000	2
chr5	119000000	120000000	0
chr5	120000000	121000000	6
chr5	121000000	122000000	4
chr5	122000000	123000000	5
chr5	123000000	124000000	5
chr5	124000000	125000000	7
chr5	125000000	126000000	3
chr5	126000000	127000000	0
chr5	127000000	128000000	1
chr5	128000000	129000000	0
chr5	129000000	130000000	9
chr5	130000000	131000000	2
chr5	131000000	132000000	1
chr5	132000000	133000000	0
chr5	133000000	134000000	0
chr5	134000000	135000000	1
chr5	135000000	136000000	5
chr5	136000000	137000000	2
chr5	137000000	138000000	9
chr5	138000000	139000000	6
chr5	139000000	140000000	3
chr5	140000000	141000000	1
chr5	141000000	142000000	0
chr5	142000000	143000000	2
chr5	143000000	144000000	3
chr5	144000000	145000000	5
chr5	145000000	146000000	4
chr5	146000000	147000000	2
chr5	147000000	148000000	2
chr5	148000000	149000000	4
chr5	149000000	150000000	2
chr5	150000000	151000000	3
chr5	151000000	151834684	1
chr5_GL456354_random	0	195993	0
chr5_JH584296_random	0	199368	0
chr5_JH584297_random	0	205776	0
chr5_JH584298_random	0	184189	0
chr5_JH584299_random	0	953012	0
chr6	0	1000000	0
chr6	1000000	2000000	0
chr6	2000000	3000000	0
chr6	3000000	4000000	1
chr6	4000000	5000000	1
chr6	5000000	6000000	1
chr6	6000000	7000000	0
chr6	7000000	8000000	1
chr6	8000000	9000000	2
chr6	9000000	10000000	0
chr6	10000000	11000000	0
chr6	11000000	12000000	1
chr6	12000000	13000000	1
chr6	13000000	14000000	2
chr6	14000000	15000000	0
chr6	15000000	16000000	0
chr6	16000000	17000000	0
chr6	17000000	18000000	1
chr6	18000000	19000000	1
chr6	19000000	20000000	0
chr6	20000000	21000000	0
chr6	21000000	22000000	0
chr6	22000000	23000000	0
chr6	23000000	24000000	0
chr6	24000000	25000000	0
chr6	25000000	26000000	2
chr6	26000000	27000000	0
chr6	27000000	28000000	0
chr6	28000000	29000000	0
chr6	29000000	30000000	8
chr6	30000000	31000000	1
chr6	31000000	32000000	0
chr6	32000000	33000000	0
chr6	33000000	34000000	0
chr6	34000000	35000000	1
chr6	35000000	36000000	1
chr6	36000000	37000000	0
chr6	37000000	38000000	2
chr6	38000000	39000000	2
chr6	39000000	40000000	5
chr6	40000000	41000000	1
chr6	41000000	42000000	1
chr6	42000000	43000000	1
chr6	43000000	44000000	1
chr6	44000000	45000000	0
chr6	45000000	46000000	1
chr6	46000000	47000000	1
chr6	47000000	48000000	1
chr6	48000000	49000000	3
chr6	49000000	50000000	1
chr6	50000000	51000000	0
chr6	51000000	52000000	1
chr6	52000000	53000000	0
chr6	53000000	54000000	1
chr6	54000000	55000000	4
chr6	55000000	56000000	0
chr6	56000000	57000000	2
chr6	57000000	58000000	3
chr6	58000000	59000000	3
[truncated: 785 more rows]

## Sheet: Table F4CDE
S1 Data - Table F4CDE: Data for Fig 4C-4E
ΔWiz and WT Single-cell Clone RNA-seq FPKM
Gene	WT1-1	WT1-2	ΔWiz1-1	ΔWiz1-2	ΔWiz2-1	ΔWiz2-2
Pcdha1	0.519795	0.584242	0.683244	1.04175	1.35603	1.29246
Pcdha2	0.387445	0.374898	0.838418	1.57015	1.19239	1.24579
Pcdha3	0.479982	0.469197	1.30622	1.54909	1.46495	1.18471
Pcdha4	0.00100798	0.00411751	1.26338e-05	0.016815	0.000172518	0.000672502
Pcdha5	0.644504	0.488506	0.615205	0.703283	0.745145	0.588233
Pcdha6	4.51056e-22	0.21469	1.84504e-23	0.610259	1.87518e-13	0.0665784
Pcdha7	8.55947e-09	0.363258	0.221134	0.549305	0.432515	0.473033
Pcdha8	2.07395	2.37175	2.50591	4.62319	5.82987	5.75309
Pcdha9	2.18555	2.1128	3.19159	3.30846	3.51717	3.39002
Pcdha10	0.206706	0.144859	0.507593	0.247794	0.292072	0.175157
Pcdha11	0.0686502	4.01854e-208	0.168764	0.0808276	0.119226	0.0243881
Pcdha12	0.103513	0.0364497	0.127832	0.0551307	0.0972252	0.0994877
Pcdhac1	0.506696	0.398532	0.6207	0.645049	0.638228	0.65657
Pcdhac2	6.41062	6.66544	4.62914	6.83071	6.67745	6.5529
Pcdhb1	0	0	0.602692	0.492554	0.24026	0.157448
Pcdhb2	0.32156	0.334513	1.5102	1.96579	1.7647	2.11366
Pcdhb3	0.635056	0.380192	1.55723	2.18952	1.59928	1.79627
Pcdhb4	0.485684	0.820139	1.32201	2.24909	2.59469	2.57544
Pcdhb5	0.499331	0.594893	1.57265	1.50917	1.44645	1.61121
Pcdhb6	0.649488	0.265799	1.01476	1.21192	0.701611	0.917958
Pcdhb7	0.335417	0.293542	0.552628	0.822822	1.02526	1.00473
Pcdhb8	0.403394	0.309687	0.564922	0.75114	0.904671	0.887517
Pcdhb9	0.230092	0.179097	2.14164	1.60125	1.92971	1.32839
Pcdhb10	0.563232	0.390012	2.02	2.80633	2.56088	2.29309
Pcdhb11	0.978613	0.691295	2.78512	2.66435	2.45594	2.01837
Pcdhb12	0.68991	0.406656	1.59601	1.62446	1.45305	1.0907
Pcdhb13	0.235768	0.0813467	0.561255	0.646732	0.397128	0.607416
Pcdhb14	0.488454	0.50382	0.88596	1.26392	1.36046	1.33908
Pcdhb15	0.899275	0.832978	2.48402	2.68049	2.94187	2.41471
Pcdhb16	0.827874	0.801932	2.14614	2.91154	2.90166	2.02503
Pcdhb17	1.62856	1.65803	4.30136	4.58449	3.84957	3.99695
Pcdhb18	0.704209	0.563665	1.21501	1.44453	1.34458	1.34928
Pcdhb19	0.405042	0.658634	1.02887	1.39906	1.0668	0.859321
Pcdhb20	1.34759	1.20685	4.05467	3.12243	3.44059	3.43462
Pcdhb21	0.731287	0.624067	1.18214	2.09411	2.04745	1.73173
Pcdhb22	0.896161	0.936383	1.53567	2.02823	2.00814	2.41596
Pcdhga1	0.030147	0.0937106	0.411101	0.199811	0.209633	0.166975
Pcdhga2	0.246156	0.0964858	1.0493e-260	0.0229636	0.0434414	0.0215723
Pcdhga3	0.59086	0.337861	0.11039	0.414429	0.267421	0.388455
Pcdhgb1	4.65311	3.81936	6.88926	5.84354	6.61871	4.74231
Pcdhga4	0.185107	0.192857	0.886346	0.95325	0.602002	0.878026
Pcdhgb2	0.92949	0.838641	2.04975	1.05807	1.46203	1.60265
Pcdhga5	0.413508	0.396457	0.829507	0.898261	0.981201	0.976285
Pcdhga6	0.131567	0.0338122	0.0405419	0.123518	0.234203	0.139375
Pcdhga7	0.118885	0.123696	0.0740359	0.265412	0.104624	0.0415173
Pcdhgb4	0.0695615	4.50117e-236	0.129824	0.0754927	0.0239276	0.0951983
Pcdhga8	0.15334	3.30459e-257	0.152586	0.0924056	0.0218673	0.0434845
Pcdhgb5	0.106149	0.0735529	0.265017	0.0254031	0.0482256	2.57703e-150
Pcdhga9	0.0593515	0.0308938	0.0371151	0.0222139	0.104795	0.0208653
Pcdhgb6	0.234746	0.209889	0.125925	0.0491851	0	0.0464265
Pcdhga10	0.0989224	0.137567	0.247469	0.0729423	0.0230147	0.0459038
Pcdhgb7	0.134764	0.035017	0.209724	0.0485596	0.11526	0.183777
Pcdhga11	0.124799	0.226865	0.0388848	0.0697931	0.0440083	0.197582
Pcdhgb8	2.59923	2.92962	1.71399	2.09905	1.49383	1.77402
Pcdhga12	0.274127	0.17207	0.172422	0.275331	0.203857	0.165557
Pcdhgc3	19.3013	22.5773	11.6123	12.5005	11.7822	12.1298
Pcdhgc4	0.375105	0.272806	0.10868	0.219655	0.0831831	0.164973
Pcdhgc5	0.232735	0.153439	0.183241	0.194178	0.183557	0.162601

## Sheet: Table F4G
S1 Data - Table F4G: Data for Fig 4G
Number of Significantly Differentially Expressed Genes in Each Bin (WizCKO vs Wizf/f)
Chromosome	Start	End	Number of gene
chr1	0	1000000	0
chr1	1000000	2000000	0
chr1	2000000	3000000	0
chr1	3000000	4000000	1
chr1	4000000	5000000	1
chr1	5000000	6000000	2
chr1	6000000	7000000	2
chr1	7000000	8000000	0
chr1	8000000	9000000	1
chr1	9000000	10000000	2
chr1	10000000	11000000	2
chr1	11000000	12000000	0
chr1	12000000	13000000	2
chr1	13000000	14000000	1
chr1	14000000	15000000	0
chr1	15000000	16000000	2
chr1	16000000	17000000	3
chr1	17000000	18000000	1
chr1	18000000	19000000	0
chr1	19000000	20000000	0
chr1	20000000	21000000	0
chr1	21000000	22000000	0
chr1	22000000	23000000	1
chr1	23000000	24000000	1
chr1	24000000	25000000	1
chr1	25000000	26000000	1
chr1	26000000	27000000	0
chr1	27000000	28000000	0
chr1	28000000	29000000	0
chr1	29000000	30000000	0
chr1	30000000	31000000	1
chr1	31000000	32000000	0
chr1	32000000	33000000	1
chr1	33000000	34000000	3
chr1	34000000	35000000	2
chr1	35000000	36000000	0
chr1	36000000	37000000	8
chr1	37000000	38000000	8
chr1	38000000	39000000	4
chr1	39000000	40000000	2
chr1	40000000	41000000	1
chr1	41000000	42000000	0
chr1	42000000	43000000	0
chr1	43000000	44000000	2
chr1	44000000	45000000	2
chr1	45000000	46000000	1
chr1	46000000	47000000	3
chr1	47000000	48000000	0
chr1	48000000	49000000	0
chr1	49000000	50000000	0
chr1	50000000	51000000	1
chr1	51000000	52000000	2
chr1	52000000	53000000	4
chr1	53000000	54000000	2
chr1	54000000	55000000	4
chr1	55000000	56000000	4
chr1	56000000	57000000	0
chr1	57000000	58000000	1
chr1	58000000	59000000	3
chr1	59000000	60000000	6
chr1	60000000	61000000	4
chr1	61000000	62000000	1
chr1	62000000	63000000	3
chr1	63000000	64000000	8
chr1	64000000	65000000	5
chr1	65000000	66000000	3
chr1	66000000	67000000	4
chr1	67000000	68000000	0
chr1	68000000	69000000	1
chr1	69000000	70000000	3
chr1	70000000	71000000	2
chr1	71000000	72000000	0
chr1	72000000	73000000	4
chr1	73000000	74000000	0
chr1	74000000	75000000	9
chr1	75000000	76000000	8
chr1	76000000	77000000	0
chr1	77000000	78000000	0
chr1	78000000	79000000	2
chr1	79000000	80000000	2
chr1	80000000	81000000	2
chr1	81000000	82000000	1
chr1	82000000	83000000	1
chr1	83000000	84000000	2
chr1	84000000	85000000	3
chr1	85000000	86000000	1
chr1	86000000	87000000	5
chr1	87000000	88000000	6
chr1	88000000	89000000	4
chr1	89000000	90000000	1
chr1	90000000	91000000	0
chr1	91000000	92000000	1
chr1	92000000	93000000	1
chr1	93000000	94000000	3
chr1	94000000	95000000	0
chr1	95000000	96000000	1
chr1	96000000	97000000	2
chr1	97000000	98000000	1
chr1	98000000	99000000	0
chr1	99000000	100000000	1
chr1	100000000	101000000	1
chr1	101000000	102000000	0
chr1	102000000	103000000	0
chr1	103000000	104000000	0
chr1	104000000	105000000	0
chr1	105000000	106000000	1
chr1	106000000	107000000	1
chr1	107000000	108000000	0
chr1	108000000	109000000	0
chr1	109000000	110000000	1
chr1	110000000	111000000	1
chr1	111000000	112000000	1
chr1	112000000	113000000	0
chr1	113000000	114000000	0
chr1	114000000	115000000	0
chr1	115000000	116000000	1
chr1	116000000	117000000	1
chr1	117000000	118000000	0
chr1	118000000	119000000	3
chr1	119000000	120000000	2
chr1	120000000	121000000	2
chr1	121000000	122000000	1
chr1	122000000	123000000	0
chr1	123000000	124000000	1
chr1	124000000	125000000	1
chr1	125000000	126000000	1
chr1	126000000	127000000	0
chr1	127000000	128000000	5
chr1	128000000	129000000	2
chr1	129000000	130000000	1
chr1	130000000	131000000	1
chr1	131000000	132000000	1
chr1	132000000	133000000	8
chr1	133000000	134000000	8
chr1	134000000	135000000	3
chr1	135000000	136000000	4
chr1	136000000	137000000	1
chr1	137000000	138000000	0
chr1	138000000	139000000	2
chr1	139000000	140000000	4
chr1	140000000	141000000	1
chr1	141000000	142000000	0
chr1	142000000	143000000	0
chr1	143000000	144000000	1
chr1	144000000	145000000	1
chr1	145000000	146000000	0
chr1	146000000	147000000	2
chr1	147000000	148000000	0
chr1	148000000	149000000	0
chr1	149000000	150000000	0
chr1	150000000	151000000	1
chr1	151000000	152000000	4
chr1	152000000	153000000	2
chr1	153000000	154000000	5
chr1	154000000	155000000	2
chr1	155000000	156000000	4
chr1	156000000	157000000	4
chr1	157000000	158000000	1
chr1	158000000	159000000	1
chr1	159000000	160000000	0
chr1	160000000	161000000	4
chr1	161000000	162000000	7
chr1	162000000	163000000	4
chr1	163000000	164000000	3
chr1	164000000	165000000	3
chr1	165000000	166000000	4
chr1	166000000	167000000	2
chr1	167000000	168000000	1
chr1	168000000	169000000	0
chr1	169000000	170000000	3
chr1	170000000	171000000	2
chr1	171000000	172000000	8
chr1	172000000	173000000	6
chr1	173000000	174000000	1
chr1	174000000	175000000	1
chr1	175000000	176000000	2
chr1	176000000	177000000	3
chr1	177000000	178000000	1
chr1	178000000	179000000	3
chr1	179000000	180000000	3
chr1	180000000	181000000	5
chr1	181000000	182000000	2
chr1	182000000	183000000	5
chr1	183000000	184000000	4
chr1	184000000	185000000	0
chr1	185000000	186000000	1
chr1	186000000	187000000	1
chr1	187000000	188000000	3
chr1	188000000	189000000	2
chr1	189000000	190000000	1
chr1	190000000	191000000	2
chr1	191000000	192000000	3
chr1	192000000	193000000	5
chr1	193000000	194000000	3
chr1	194000000	195000000	0
chr1	195000000	195471971	0
chr1_GL456210_random	0	169725	0
chr1_GL456211_random	0	241735	0
chr1_GL456212_random	0	153618	0
chr1_GL456213_random	0	39340	0
chr1_GL456221_random	0	206961	0
chr10	0	1000000	0
chr10	1000000	2000000	0
chr10	2000000	3000000	0
chr10	3000000	4000000	0
chr10	4000000	5000000	2
chr10	5000000	6000000	5
chr10	6000000	7000000	1
chr10	7000000	8000000	7
chr10	8000000	9000000	0
chr10	9000000	10000000	2
chr10	10000000	11000000	1
chr10	11000000	12000000	3
chr10	12000000	13000000	0
chr10	13000000	14000000	4
chr10	14000000	15000000	1
chr10	15000000	16000000	0
chr10	16000000	17000000	0
chr10	17000000	18000000	0
chr10	18000000	19000000	3
chr10	19000000	20000000	1
chr10	20000000	21000000	4
chr10	21000000	22000000	1
chr10	22000000	23000000	1
chr10	23000000	24000000	0
chr10	24000000	25000000	2
chr10	25000000	26000000	1
chr10	26000000	27000000	3
chr10	27000000	28000000	0
chr10	28000000	29000000	0
chr10	29000000	30000000	3
chr10	30000000	31000000	1
chr10	31000000	32000000	0
chr10	32000000	33000000	0
chr10	33000000	34000000	3
chr10	34000000	35000000	2
chr10	35000000	36000000	0
chr10	36000000	37000000	1
chr10	37000000	38000000	1
chr10	38000000	39000000	0
chr10	39000000	40000000	3
chr10	40000000	41000000	5
chr10	41000000	42000000	3
chr10	42000000	43000000	3
chr10	43000000	44000000	2
chr10	44000000	45000000	0
chr10	45000000	46000000	2
chr10	46000000	47000000	0
chr10	47000000	48000000	0
chr10	48000000	49000000	0
chr10	49000000	50000000	1
chr10	50000000	51000000	2
chr10	51000000	52000000	0
chr10	52000000	53000000	3
chr10	53000000	54000000	3
chr10	54000000	55000000	0
chr10	55000000	56000000	0
chr10	56000000	57000000	0
chr10	57000000	58000000	2
chr10	58000000	59000000	3
chr10	59000000	60000000	2
chr10	60000000	61000000	2
chr10	61000000	62000000	4
chr10	62000000	63000000	6
chr10	63000000	64000000	5
chr10	64000000	65000000	1
chr10	65000000	66000000	0
chr10	66000000	67000000	0
chr10	67000000	68000000	0
chr10	68000000	69000000	1
chr10	69000000	70000000	1
chr10	70000000	71000000	3
chr10	71000000	72000000	2
chr10	72000000	73000000	1
chr10	73000000	74000000	1
chr10	74000000	75000000	2
chr10	75000000	76000000	6
chr10	76000000	77000000	4
chr10	77000000	78000000	6
chr10	78000000	79000000	3
chr10	79000000	80000000	9
chr10	80000000	81000000	11
chr10	81000000	82000000	11
chr10	82000000	83000000	5
chr10	83000000	84000000	2
chr10	84000000	85000000	3
chr10	85000000	86000000	5
chr10	86000000	87000000	6
chr10	87000000	88000000	2
chr10	88000000	89000000	6
chr10	89000000	90000000	5
chr10	90000000	91000000	1
chr10	91000000	92000000	2
chr10	92000000	93000000	3
chr10	93000000	94000000	5
chr10	94000000	95000000	5
chr10	95000000	96000000	2
chr10	96000000	97000000	1
chr10	97000000	98000000	0
chr10	98000000	99000000	1
chr10	99000000	100000000	1
chr10	100000000	101000000	3
chr10	101000000	102000000	1
chr10	102000000	103000000	1
chr10	103000000	104000000	1
chr10	104000000	105000000	0
chr10	105000000	106000000	2
chr10	106000000	107000000	1
chr10	107000000	108000000	1
chr10	108000000	109000000	2
chr10	109000000	110000000	2
chr10	110000000	111000000	3
chr10	111000000	112000000	5
chr10	112000000	113000000	2
chr10	113000000	114000000	0
chr10	114000000	115000000	2
chr10	115000000	116000000	4
chr10	116000000	117000000	3
chr10	117000000	118000000	6
chr10	118000000	119000000	1
chr10	119000000	120000000	1
chr10	120000000	121000000	2
chr10	121000000	122000000	3
chr10	122000000	123000000	3
chr10	123000000	124000000	2
chr10	124000000	125000000	0
chr10	125000000	126000000	0
chr10	126000000	127000000	0
chr10	127000000	128000000	5
chr10	128000000	129000000	10
chr10	129000000	130000000	0
chr10	130000000	130694993	1
chr11	0	1000000	0
chr11	1000000	2000000	0
chr11	2000000	3000000	0
chr11	3000000	4000000	11
chr11	4000000	5000000	7
chr11	5000000	6000000	6
chr11	6000000	7000000	1
chr11	7000000	8000000	0
chr11	8000000	9000000	0
chr11	9000000	10000000	2
chr11	10000000	11000000	0
chr11	11000000	12000000	4
chr11	12000000	13000000	2
chr11	13000000	14000000	0
chr11	14000000	15000000	0
chr11	15000000	16000000	0
chr11	16000000	17000000	1
chr11	17000000	18000000	3
chr11	18000000	19000000	0
chr11	19000000	20000000	0
chr11	20000000	21000000	2
chr11	21000000	22000000	0
chr11	22000000	23000000	3
chr11	23000000	24000000	6
chr11	24000000	25000000	0
chr11	25000000	26000000	1
chr11	26000000	27000000	1
chr11	27000000	28000000	0
chr11	28000000	29000000	1
chr11	29000000	30000000	4
chr11	30000000	31000000	6
chr11	31000000	32000000	3
chr11	32000000	33000000	5
chr11	33000000	34000000	2
chr11	34000000	35000000	0
chr11	35000000	36000000	2
chr11	36000000	37000000	1
chr11	37000000	38000000	0
chr11	38000000	39000000	0
chr11	39000000	40000000	0
chr11	40000000	41000000	0
chr11	41000000	42000000	1
chr11	42000000	43000000	2
chr11	43000000	44000000	3
chr11	44000000	45000000	3
chr11	45000000	46000000	1
chr11	46000000	47000000	3
chr11	47000000	48000000	1
chr11	48000000	49000000	0
chr11	49000000	50000000	4
chr11	50000000	51000000	8
chr11	51000000	52000000	4
chr11	52000000	53000000	4
chr11	53000000	54000000	5
chr11	54000000	55000000	3
chr11	55000000	56000000	3
chr11	56000000	57000000	1
chr11	57000000	58000000	3
chr11	58000000	59000000	9
chr11	59000000	60000000	6
chr11	60000000	61000000	4
chr11	61000000	62000000	7
chr11	62000000	63000000	7
chr11	63000000	64000000	0
chr11	64000000	65000000	0
chr11	65000000	66000000	2
chr11	66000000	67000000	1
chr11	67000000	68000000	1
chr11	68000000	69000000	3
chr11	69000000	70000000	12
chr11	70000000	71000000	7
chr11	71000000	72000000	3
chr11	72000000	73000000	8
chr11	73000000	74000000	2
chr11	74000000	75000000	4
chr11	75000000	76000000	6
chr11	76000000	77000000	5
chr11	77000000	78000000	6
chr11	78000000	79000000	7
chr11	79000000	80000000	3
chr11	80000000	81000000	9
chr11	81000000	82000000	1
chr11	82000000	83000000	3
chr11	83000000	84000000	5
chr11	84000000	85000000	6
chr11	85000000	86000000	2
chr11	86000000	87000000	5
chr11	87000000	88000000	10
chr11	88000000	89000000	6
chr11	89000000	90000000	3
chr11	90000000	91000000	3
chr11	91000000	92000000	0
chr11	92000000	93000000	0
chr11	93000000	94000000	3
chr11	94000000	95000000	6
chr11	95000000	96000000	3
chr11	96000000	97000000	9
chr11	97000000	98000000	5
chr11	98000000	99000000	9
chr11	99000000	100000000	3
chr11	100000000	101000000	14
chr11	101000000	102000000	11
chr11	102000000	103000000	6
chr11	103000000	104000000	7
chr11	104000000	105000000	3
chr11	105000000	106000000	5
chr11	106000000	107000000	12
chr11	107000000	108000000	7
chr11	108000000	109000000	2
chr11	109000000	110000000	5
chr11	110000000	111000000	1
chr11	111000000	112000000	0
chr11	112000000	113000000	0
chr11	113000000	114000000	2
chr11	114000000	115000000	2
chr11	115000000	116000000	8
chr11	116000000	117000000	11
chr11	117000000	118000000	3
chr11	118000000	119000000	0
chr11	119000000	120000000	7
chr11	120000000	121000000	10
chr11	121000000	122000000	3
chr11	122000000	122082543	0
chr12	0	1000000	0
chr12	1000000	2000000	0
chr12	2000000	3000000	0
chr12	3000000	4000000	5
chr12	4000000	5000000	7
chr12	5000000	6000000	3
chr12	6000000	7000000	0
chr12	7000000	8000000	0
chr12	8000000	9000000	2
chr12	9000000	10000000	1
chr12	10000000	11000000	0
chr12	11000000	12000000	3
chr12	12000000	13000000	0
chr12	13000000	14000000	2
chr12	14000000	15000000	0
chr12	15000000	16000000	1
chr12	16000000	17000000	4
chr12	17000000	18000000	6
chr12	18000000	19000000	1
chr12	19000000	20000000	0
chr12	20000000	21000000	0
chr12	21000000	22000000	2
chr12	22000000	23000000	0
chr12	23000000	24000000	1
chr12	24000000	25000000	1
chr12	25000000	26000000	1
chr12	26000000	27000000	1
chr12	27000000	28000000	1
chr12	28000000	29000000	0
chr12	29000000	30000000	2
chr12	30000000	31000000	4
chr12	31000000	32000000	2
chr12	32000000	33000000	1
chr12	33000000	34000000	1
chr12	34000000	35000000	0
chr12	35000000	36000000	0
chr12	36000000	37000000	3
chr12	37000000	38000000	0
chr12	38000000	39000000	0
chr12	39000000	40000000	0
chr12	40000000	41000000	2
chr12	41000000	42000000	1
chr12	42000000	43000000	0
chr12	43000000	44000000	0
chr12	44000000	45000000	2
chr12	45000000	46000000	0
chr12	46000000	47000000	1
chr12	47000000	48000000	0
chr12	48000000	49000000	0
chr12	49000000	50000000	0
chr12	50000000	51000000	0
chr12	51000000	52000000	2
chr12	52000000	53000000	2
chr12	53000000	54000000	1
chr12	54000000	55000000	1
chr12	55000000	56000000	4
chr12	56000000	57000000	2
chr12	57000000	58000000	2
chr12	58000000	59000000	0
chr12	59000000	60000000	3
chr12	60000000	61000000	0
chr12	61000000	62000000	1
chr12	62000000	63000000	0
chr12	63000000	64000000	0
chr12	64000000	65000000	0
chr12	65000000	66000000	2
chr12	66000000	67000000	1
chr12	67000000	68000000	1
chr12	68000000	69000000	0
chr12	69000000	70000000	7
chr12	70000000	71000000	6
chr12	71000000	72000000	5
chr12	72000000	73000000	8
chr12	73000000	74000000	6
chr12	74000000	75000000	1
chr12	75000000	76000000	2
chr12	76000000	77000000	5
chr12	77000000	78000000	0
chr12	78000000	79000000	6
chr12	79000000	80000000	4
chr12	80000000	81000000	5
chr12	81000000	82000000	6
chr12	82000000	83000000	0
chr12	83000000	84000000	3
chr12	84000000	85000000	9
chr12	85000000	86000000	4
chr12	86000000	87000000	4
chr12	87000000	88000000	9
chr12	88000000	89000000	2
chr12	89000000	90000000	1
chr12	90000000	91000000	1
chr12	91000000	92000000	1
chr12	92000000	93000000	0
chr12	93000000	94000000	0
chr12	94000000	95000000	0
chr12	95000000	96000000	0
chr12	96000000	97000000	0
chr12	97000000	98000000	0
chr12	98000000	99000000	4
chr12	99000000	100000000	1
chr12	100000000	101000000	1
chr12	101000000	102000000	1
chr12	102000000	103000000	6
chr12	103000000	104000000	5
chr12	104000000	105000000	3
chr12	105000000	106000000	5
chr12	106000000	107000000	0
chr12	107000000	108000000	1
chr12	108000000	109000000	4
chr12	109000000	110000000	6
chr12	110000000	111000000	7
chr12	111000000	112000000	6
chr12	112000000	113000000	7
chr12	113000000	114000000	0
chr12	114000000	115000000	0
chr12	115000000	116000000	0
chr12	116000000	117000000	3
chr12	117000000	118000000	4
chr12	118000000	119000000	3
chr12	119000000	120000000	1
chr12	120000000	120129022	1
chr13	0	1000000	0
chr13	1000000	2000000	0
chr13	2000000	3000000	0
chr13	3000000	4000000	2
chr13	4000000	5000000	0
chr13	5000000	6000000	1
chr13	6000000	7000000	1
chr13	7000000	8000000	0
chr13	8000000	9000000	2
chr13	9000000	10000000	4
chr13	10000000	11000000	1
chr13	11000000	12000000	1
chr13	12000000	13000000	3
chr13	13000000	14000000	3
chr13	14000000	15000000	6
chr13	15000000	16000000	0
chr13	16000000	17000000	0
chr13	17000000	18000000	1
chr13	18000000	19000000	2
chr13	19000000	20000000	2
chr13	20000000	21000000	1
chr13	21000000	22000000	5
chr13	22000000	23000000	0
chr13	23000000	24000000	2
chr13	24000000	25000000	6
chr13	25000000	26000000	3
chr13	26000000	27000000	0
chr13	27000000	28000000	0
chr13	28000000	29000000	0
chr13	29000000	30000000	1
chr13	30000000	31000000	3
chr13	31000000	32000000	0
chr13	32000000	33000000	0
chr13	33000000	34000000	1
chr13	34000000	35000000	1
chr13	35000000	36000000	0
chr13	36000000	37000000	1
chr13	37000000	38000000	0
chr13	38000000	39000000	4
chr13	39000000	40000000	0
chr13	40000000	41000000	0
chr13	41000000	42000000	3
chr13	42000000	43000000	0
chr13	43000000	44000000	3
chr13	44000000	45000000	1
chr13	45000000	46000000	0
chr13	46000000	47000000	3
chr13	47000000	48000000	3
chr13	48000000	49000000	4
chr13	49000000	50000000	3
chr13	50000000	51000000	0
chr13	51000000	52000000	4
chr13	52000000	53000000	1
chr13	53000000	54000000	0
chr13	54000000	55000000	7
chr13	55000000	56000000	11
chr13	56000000	57000000	1
chr13	57000000	58000000	1
chr13	58000000	59000000	6
chr13	59000000	60000000	2
chr13	60000000	61000000	1
chr13	61000000	62000000	0
chr13	62000000	63000000	4
chr13	63000000	64000000	3
chr13	64000000	65000000	2
chr13	65000000	66000000	1
chr13	66000000	67000000	2
chr13	67000000	68000000	21
chr13	68000000	69000000	3
chr13	69000000	70000000	0
chr13	70000000	71000000	3
chr13	71000000	72000000	0
chr13	72000000	73000000	0
chr13	73000000	74000000	2
chr13	74000000	75000000	5
chr13	75000000	76000000	1
chr13	76000000	77000000	2
chr13	77000000	78000000	0
chr13	78000000	79000000	0
chr13	79000000	80000000	0
chr13	80000000	81000000	1
chr13	81000000	82000000	3
chr13	82000000	83000000	0
chr13	83000000	84000000	0
chr13	84000000	85000000	1
chr13	85000000	86000000	1
chr13	86000000	87000000	0
chr13	87000000	88000000	0
chr13	88000000	89000000	1
chr13	89000000	90000000	2
chr13	90000000	91000000	2
chr13	91000000	92000000	3
chr13	92000000	93000000	4
chr13	93000000	94000000	0
chr13	94000000	95000000	2
chr13	95000000	96000000	1
chr13	96000000	97000000	4
chr13	97000000	98000000	3
chr13	98000000	99000000	3
chr13	99000000	100000000	2
chr13	100000000	101000000	6
chr13	101000000	102000000	0
chr13	102000000	103000000	1
chr13	103000000	104000000	2
chr13	104000000	105000000	5
chr13	105000000	106000000	1
chr13	106000000	107000000	2
chr13	107000000	108000000	1
chr13	108000000	109000000	1
chr13	109000000	110000000	1
chr13	110000000	111000000	1
chr13	111000000	112000000	2
chr13	112000000	113000000	4
chr13	113000000	114000000	0
chr13	114000000	115000000	1
chr13	115000000	116000000	0
chr13	116000000	117000000	2
chr13	117000000	118000000	2
chr13	118000000	119000000	0
chr13	119000000	120000000	2
chr13	120000000	120421639	0
chr14	0	1000000	0
chr14	1000000	2000000	0
chr14	2000000	3000000	0
chr14	3000000	4000000	1
chr14	4000000	5000000	1
chr14	5000000	6000000	1
chr14	6000000	7000000	1
chr14	7000000	8000000	2
chr14	8000000	9000000	2
chr14	9000000	10000000	0
chr14	10000000	11000000	0
chr14	11000000	12000000	1
chr14	12000000	13000000	2
chr14	13000000	14000000	0
chr14	14000000	15000000	3
chr14	15000000	16000000	2
chr14	16000000	17000000	2
chr14	17000000	18000000	0
chr14	18000000	19000000	2
chr14	19000000	20000000	1
chr14	20000000	21000000	9
chr14	21000000	22000000	2
chr14	22000000	23000000	0
chr14	23000000	24000000	1
chr14	24000000	25000000	3
chr14	25000000	26000000	3
chr14	26000000	27000000	2
chr14	27000000	28000000	2
chr14	28000000	29000000	2
chr14	29000000	30000000	1
chr14	30000000	31000000	4
chr14	31000000	32000000	9
chr14	32000000	33000000	6
chr14	33000000	34000000	1
chr14	34000000	35000000	2
chr14	35000000	36000000	0
chr14	36000000	37000000	0
chr14	37000000	38000000	1
chr14	38000000	39000000	1
chr14	39000000	40000000	1
chr14	40000000	41000000	0
chr14	41000000	42000000	1
chr14	42000000	43000000	0
chr14	43000000	44000000	0
chr14	44000000	45000000	0
chr14	45000000	46000000	5
chr14	46000000	47000000	0
chr14	47000000	48000000	5
chr14	48000000	49000000	3
chr14	49000000	50000000	4
chr14	50000000	51000000	3
chr14	51000000	52000000	3
chr14	52000000	53000000	11
chr14	53000000	54000000	0
chr14	54000000	55000000	10
chr14	55000000	56000000	9
chr14	56000000	57000000	7
chr14	57000000	58000000	3
chr14	58000000	59000000	1
chr14	59000000	60000000	3
chr14	60000000	61000000	3
chr14	61000000	62000000	6
chr14	62000000	63000000	4
chr14	63000000	64000000	4
chr14	64000000	65000000	1
chr14	65000000	66000000	7
chr14	66000000	67000000	6
chr14	67000000	68000000	5
chr14	68000000	69000000	4
chr14	69000000	70000000	1
chr14	70000000	71000000	7
chr14	71000000	72000000	0
chr14	72000000	73000000	1
chr14	73000000	74000000	2
chr14	74000000	75000000	3
chr14	75000000	76000000	2
chr14	76000000	77000000	2
chr14	77000000	78000000	2
chr14	78000000	79000000	1
chr14	79000000	80000000	4
chr14	80000000	81000000	0
chr14	81000000	82000000	0
chr14	82000000	83000000	0
chr14	83000000	84000000	0
chr14	84000000	85000000	2
chr14	85000000	86000000	0
chr14	86000000	87000000	0
chr14	87000000	88000000	0
chr14	88000000	89000000	1
chr14	89000000	90000000	0
chr14	90000000	91000000	0
chr14	91000000	92000000	0
chr14	92000000	93000000	0
chr14	93000000	94000000	0
chr14	94000000	95000000	0
chr14	95000000	96000000	0
chr14	96000000	97000000	1
chr14	97000000	98000000	0
chr14	98000000	99000000	0
chr14	99000000	100000000	4
chr14	100000000	101000000	1
chr14	101000000	102000000	2
chr14	102000000	103000000	0
chr14	103000000	104000000	1
chr14	104000000	105000000	0
chr14	105000000	106000000	2
chr14	106000000	107000000	0
chr14	107000000	108000000	0
chr14	108000000	109000000	1
chr14	109000000	110000000	0
chr14	110000000	111000000	1
chr14	111000000	112000000	1
chr14	112000000	113000000	0
chr14	113000000	114000000	0
chr14	114000000	115000000	0
chr14	115000000	116000000	1
chr14	116000000	117000000	0
chr14	117000000	118000000	0
chr14	118000000	119000000	2
chr14	119000000	120000000	3
chr14	120000000	121000000	0
chr14	121000000	122000000	2
chr14	122000000	123000000	4
chr14	123000000	124000000	2
chr14	124000000	124902244	1
chr15	0	1000000	0
chr15	1000000	2000000	0
chr15	2000000	3000000	0
chr15	3000000	4000000	2
chr15	4000000	5000000	1
chr15	5000000	6000000	1
chr15	6000000	7000000	1
chr15	7000000	8000000	1
chr15	8000000	9000000	3
chr15	9000000	10000000	4
chr15	10000000	11000000	4
chr15	11000000	12000000	3
chr15	12000000	13000000	3
chr15	13000000	14000000	0
chr15	14000000	15000000	0
chr15	15000000	16000000	0
chr15	16000000	17000000	0
chr15	17000000	18000000	0
chr15	18000000	19000000	0
chr15	19000000	20000000	0
chr15	20000000	21000000	0
chr15	21000000	22000000	0
chr15	22000000	23000000	0
chr15	23000000	24000000	1
chr15	24000000	25000000	0
chr15	25000000	26000000	1
chr15	26000000	27000000	0
chr15	27000000	28000000	1
chr15	28000000	29000000	2
chr15	29000000	30000000	0
chr15	30000000	31000000	0
chr15	31000000	32000000	0
chr15	32000000	33000000	0
chr15	33000000	34000000	1
chr15	34000000	35000000	3
chr15	35000000	36000000	1
chr15	36000000	37000000	2
chr15	37000000	38000000	2
chr15	38000000	39000000	2
chr15	39000000	40000000	3
chr15	40000000	41000000	0
chr15	41000000	42000000	1
chr15	42000000	43000000	0
chr15	43000000	44000000	0
chr15	44000000	45000000	3
chr15	45000000	46000000	0
chr15	46000000	47000000	0
chr15	47000000	48000000	1
chr15	48000000	49000000	1
chr15	49000000	50000000	0
chr15	50000000	51000000	0
chr15	51000000	52000000	2
chr15	52000000	53000000	0
chr15	53000000	54000000	1
chr15	54000000	55000000	1
chr15	55000000	56000000	1
chr15	56000000	57000000	0
chr15	57000000	58000000	2
chr15	58000000	59000000	6
chr15	59000000	60000000	2
chr15	60000000	61000000	0
chr15	61000000	62000000	0
chr15	62000000	63000000	0
chr15	63000000	64000000	0
chr15	64000000	65000000	1
chr15	65000000	66000000	1
chr15	66000000	67000000	0
chr15	67000000	68000000	0
chr15	68000000	69000000	0
chr15	69000000	70000000	0
chr15	70000000	71000000	0
chr15	71000000	72000000	2
chr15	72000000	73000000	2
chr15	73000000	74000000	1
chr15	74000000	75000000	0
chr15	75000000	76000000	7
chr15	76000000	77000000	12
chr15	77000000	78000000	3
chr15	78000000	79000000	2
chr15	79000000	80000000	8
chr15	80000000	81000000	6
chr15	81000000	82000000	5
chr15	82000000	83000000	2
chr15	83000000	84000000	3
chr15	84000000	85000000	4
chr15	85000000	86000000	2
chr15	86000000	87000000	0
chr15	87000000	88000000	0
chr15	88000000	89000000	3
chr15	89000000	90000000	6
chr15	90000000	91000000	2
chr15	91000000	92000000	1
chr15	92000000	93000000	2
chr15	93000000	94000000	1
chr15	94000000	95000000	1
chr15	95000000	96000000	1
chr15	96000000	97000000	5
chr15	97000000	98000000	6
chr15	98000000	99000000	7
chr15	99000000	100000000	6
chr15	100000000	101000000	5
chr15	101000000	102000000	6
chr15	102000000	103000000	2
chr15	103000000	104000000	2
chr15	104000000	104043685	0
chr16	0	1000000	0
chr16	1000000	2000000	0
chr16	2000000	3000000	0
chr16	3000000	4000000	4
chr16	4000000	5000000	6
chr16	5000000	6000000	3
chr16	6000000	7000000	0
chr16	7000000	8000000	0
chr16	8000000	9000000	5
chr16	9000000	10000000	0
chr16	10000000	11000000	2
chr16	11000000	12000000	3
chr16	12000000	13000000	1
chr16	13000000	14000000	1
chr16	14000000	15000000	2
chr16	15000000	16000000	1
chr16	16000000	17000000	5
chr16	17000000	18000000	14
chr16	18000000	19000000	2
chr16	19000000	20000000	1
chr16	20000000	21000000	5
chr16	21000000	22000000	2
chr16	22000000	23000000	3
chr16	23000000	24000000	1
chr16	24000000	25000000	1
chr16	25000000	26000000	0
chr16	26000000	27000000	1
chr16	27000000	28000000	1
chr16	28000000	29000000	1
chr16	29000000	30000000	1
chr16	30000000	31000000	0
chr16	31000000	32000000	2
chr16	32000000	33000000	5
chr16	33000000	34000000	5
chr16	34000000	35000000	2
chr16	35000000	36000000	2
chr16	36000000	37000000	4
chr16	37000000	38000000	4
chr16	38000000	39000000	3
chr16	39000000	40000000	0
chr16	40000000	41000000	0
chr16	41000000	42000000	0
chr16	42000000	43000000	2
chr16	43000000	44000000	3
chr16	44000000	45000000	6
chr16	45000000	46000000	3
chr16	46000000	47000000	1
chr16	47000000	48000000	0
chr16	48000000	49000000	1
chr16	49000000	50000000	0
chr16	50000000	51000000	2
chr16	51000000	52000000	0
chr16	52000000	53000000	0
chr16	53000000	54000000	0
chr16	54000000	55000000	0
chr16	55000000	56000000	2
chr16	56000000	57000000	3
chr16	57000000	58000000	1
chr16	58000000	59000000	3
chr16	59000000	60000000	2
chr16	60000000	61000000	1
chr16	61000000	62000000	0
chr16	62000000	63000000	0
chr16	63000000	64000000	0
chr16	64000000	65000000	3
chr16	65000000	66000000	1
chr16	66000000	67000000	0
chr16	67000000	68000000	0
chr16	68000000	69000000	0
chr16	69000000	70000000	0
chr16	70000000	71000000	0
chr16	71000000	72000000	0
chr16	72000000	73000000	2
chr16	73000000	74000000	1
chr16	74000000	75000000	0
chr16	75000000	76000000	1
chr16	76000000	77000000	0
chr16	77000000	78000000	1
chr16	78000000	79000000	2
chr16	79000000	80000000	0
chr16	80000000	81000000	0
chr16	81000000	82000000	1
chr16	82000000	83000000	0
chr16	83000000	84000000	0
chr16	84000000	85000000	1
chr16	85000000	86000000	1
chr16	86000000	87000000	0
chr16	87000000	88000000	4
chr16	88000000	89000000	2
chr16	89000000	90000000	1
chr16	90000000	91000000	4
chr16	91000000	92000000	8
chr16	92000000	93000000	4
chr16	93000000	94000000	3
chr16	94000000	95000000	5
chr16	95000000	96000000	1
chr16	96000000	97000000	6
chr16	97000000	98000000	3
chr16	98000000	98207768	1
chr17	0	1000000	0
chr17	1000000	2000000	0
chr17	2000000	3000000	0
chr17	3000000	4000000	2
chr17	4000000	5000000	0
chr17	5000000	6000000	1
chr17	6000000	7000000	8
chr17	7000000	8000000	4
chr17	8000000	9000000	5
chr17	9000000	10000000	1
chr17	10000000	11000000	1
chr17	11000000	12000000	0
chr17	12000000	13000000	4
chr17	13000000	14000000	3
chr17	14000000	15000000	2
chr17	15000000	16000000	6
chr17	16000000	17000000	0
chr17	17000000	18000000	1
chr17	18000000	19000000	0
chr17	19000000	20000000	0
chr17	20000000	21000000	0
chr17	21000000	22000000	10
chr17	22000000	23000000	6
chr17	23000000	24000000	5
chr17	24000000	25000000	11
chr17	25000000	26000000	10
chr17	26000000	27000000	6
chr17	27000000	28000000	4
chr17	28000000	29000000	6
chr17	29000000	30000000	9
chr17	30000000	31000000	1
chr17	31000000	32000000	3
chr17	32000000	33000000	11
chr17	33000000	34000000	9
chr17	34000000	35000000	13
chr17	35000000	36000000	14
chr17	36000000	37000000	7
chr17	37000000	38000000	5
chr17	38000000	39000000	0
chr17	39000000	40000000	0
chr17	40000000	41000000	0
chr17	41000000	42000000	0
chr17	42000000	43000000	3
chr17	43000000	44000000	4
chr17	44000000	45000000	3
chr17	45000000	46000000	5
chr17	46000000	47000000	10
chr17	47000000	48000000	7
chr17	48000000	49000000	1
chr17	49000000	50000000	3
chr17	50000000	51000000	1
chr17	51000000	52000000	0
chr17	52000000	53000000	1
chr17	53000000	54000000	1
chr17	54000000	55000000	1
chr17	55000000	56000000	6
chr17	56000000	57000000	5
chr17	57000000	58000000	6
chr17	58000000	59000000	1
chr17	59000000	60000000	0
chr17	60000000	61000000	0
chr17	61000000	62000000	0
chr17	62000000	63000000	1
chr17	63000000	64000000	1
chr17	64000000	65000000	2
chr17	65000000	66000000	4
chr17	66000000	67000000	1
chr17	67000000	68000000	0
chr17	68000000	69000000	0
chr17	69000000	70000000	2
chr17	70000000	71000000	0
chr17	71000000	72000000	4
chr17	72000000	73000000	2
chr17	73000000	74000000	1
chr17	74000000	75000000	4
chr17	75000000	76000000	1
chr17	76000000	77000000	0
chr17	77000000	78000000	0
chr17	78000000	79000000	2
chr17	79000000	80000000	3
chr17	80000000	81000000	6
chr17	81000000	82000000	1
chr17	82000000	83000000	0
chr17	83000000	84000000	3
chr17	84000000	85000000	2
chr17	85000000	86000000	5
chr17	86000000	87000000	2
chr17	87000000	88000000	5
chr17	88000000	89000000	2
chr17	89000000	90000000	0
chr17	90000000	91000000	1
chr17	91000000	92000000	0
chr17	92000000	93000000	0
chr17	93000000	94000000	1
chr17	94000000	94987271	1
chr18	36890857	37890857	31
chr18	0	1000000	0
chr18	1000000	2000000	0
chr18	2000000	3000000	0
chr18	3000000	4000000	1
chr18	4000000	5000000	1
chr18	5000000	6000000	0
chr18	6000000	7000000	3
chr18	7000000	8000000	2
chr18	8000000	9000000	0
chr18	9000000	10000000	2
chr18	10000000	11000000	5
chr18	11000000	12000000	1
chr18	12000000	13000000	6
chr18	13000000	14000000	1
chr18	14000000	15000000	0
chr18	15000000	16000000	0
chr18	16000000	17000000	2
chr18	17000000	18000000	0
chr18	18000000	19000000	0
chr18	19000000	20000000	0
chr18	20000000	21000000	3
chr18	21000000	22000000	1
chr18	22000000	23000000	1
chr18	23000000	24000000	4
chr18	24000000	25000000	4
chr18	25000000	26000000	3
chr18	26000000	27000000	0
chr18	27000000	28000000	0
chr18	28000000	29000000	0
chr18	29000000	30000000	0
chr18	30000000	31000000	2
chr18	31000000	32000000	5
chr18	32000000	33000000	3
chr18	33000000	34000000	2
chr18	34000000	35000000	11
chr18	35000000	36000000	5
chr18	36000000	36890857	6
chr18	37890857	38890857	3
chr18	38890857	39890857	2
chr18	39890857	40890857	0
chr18	40890857	41890857	1
chr18	41890857	42890857	3
chr18	42890857	43890857	2
chr18	43890857	44890857	2
chr18	44890857	45890857	0
chr18	45890857	46890857	6
chr18	46890857	47890857	0
chr18	47890857	48890857	0
chr18	48890857	49890857	1
chr18	49890857	50890857	1
chr18	50890857	51890857	0
chr18	51890857	52890857	2
chr18	52890857	53890857	3
chr18	53890857	54890857	3
chr18	54890857	55890857	1
chr18	55890857	56890857	1
chr18	56890857	57890857	5
chr18	57890857	58890857	1
chr18	58890857	59890857	0
chr18	59890857	60890857	3
chr18	60890857	61890857	8
chr18	61890857	62890857	4
chr18	62890857	63890857	3
chr18	63890857	64890857	4
chr18	64890857	65890857	2
chr18	65890857	66890857	3
chr18	66890857	67890857	2
chr18	67890857	68890857	2
chr18	68890857	69890857	0
chr18	69890857	70890857	4
chr18	70890857	71890857	1
chr18	71890857	72890857	1
chr18	72890857	73890857	1
chr18	73890857	74890857	1
chr18	74890857	75890857	3
chr18	75890857	76890857	4
chr18	76890857	77890857	4
chr18	77890857	78890857	3
chr18	78890857	79890857	1
chr18	79890857	80890857	4
chr18	80890857	81890857	0
chr18	81890857	82890857	1
chr18	82890857	83890857	0
chr18	83890857	84890857	1
chr18	84890857	85890857	1
chr18	85890857	86890857	1
chr18	86890857	87890857	0
chr18	87890857	88890857	0
chr18	88890857	89890857	2
chr18	89890857	90702639	0
chr19	0	1000000	0
chr19	1000000	2000000	0
chr19	2000000	3000000	0
chr19	3000000	4000000	3
chr19	4000000	5000000	13
chr19	5000000	6000000	8
chr19	6000000	7000000	5
chr19	7000000	8000000	5
chr19	8000000	9000000	5
chr19	9000000	10000000	1
chr19	10000000	11000000	9
chr19	11000000	12000000	2
chr19	12000000	13000000	0
chr19	13000000	14000000	0
chr19	14000000	15000000	1
chr19	15000000	16000000	0
chr19	16000000	17000000	3
chr19	17000000	18000000	1
chr19	18000000	19000000	0
chr19	19000000	20000000	0
chr19	20000000	21000000	0
chr19	21000000	22000000	1
chr19	22000000	23000000	0
chr19	23000000	24000000	2
chr19	24000000	25000000	1
chr19	25000000	26000000	0
chr19	26000000	27000000	1
chr19	27000000	28000000	1
chr19	28000000	29000000	5
chr19	29000000	30000000	3
chr19	30000000	31000000	1
chr19	31000000	32000000	1
chr19	32000000	33000000	3
chr19	33000000	34000000	1
chr19	34000000	35000000	3
chr19	35000000	36000000	1
chr19	36000000	37000000	5
chr19	37000000	38000000	2
chr19	38000000	39000000	4
chr19	39000000	40000000	0
chr19	40000000	41000000	3
chr19	41000000	42000000	3
chr19	42000000	43000000	6
chr19	43000000	44000000	3
chr19	44000000	45000000	6
chr19	45000000	46000000	5
chr19	46000000	47000000	7
chr19	47000000	48000000	5
chr19	48000000	49000000	1
chr19	49000000	50000000	0
chr19	50000000	51000000	1
chr19	51000000	52000000	0
chr19	52000000	53000000	0
chr19	53000000	54000000	6
chr19	54000000	55000000	1
chr19	55000000	56000000	1
chr19	56000000	57000000	2
chr19	57000000	58000000	0
chr19	58000000	59000000	2
chr19	59000000	60000000	5
chr19	60000000	61000000	4
chr19	61000000	61431566	2
chr2	0	1000000	0
chr2	1000000	2000000	0
chr2	2000000	3000000	0
chr2	3000000	4000000	5
chr2	4000000	5000000	2
chr2	5000000	6000000	4
chr2	6000000	7000000	1
chr2	7000000	8000000	0
chr2	8000000	9000000	0
chr2	9000000	10000000	0
chr2	10000000	11000000	1
chr2	11000000	12000000	2
chr2	12000000	13000000	0
chr2	13000000	14000000	1
chr2	14000000	15000000	3
chr2	15000000	16000000	2
chr2	16000000	17000000	0
chr2	17000000	18000000	0
chr2	18000000	19000000	3
chr2	19000000	20000000	1
chr2	20000000	21000000	0
chr2	21000000	22000000	3
chr2	22000000	23000000	2
chr2	23000000	24000000	1
chr2	24000000	25000000	3
chr2	25000000	26000000	8
chr2	26000000	27000000	9
chr2	27000000	28000000	2
chr2	28000000	29000000	7
chr2	29000000	30000000	5
chr2	30000000	31000000	5
chr2	31000000	32000000	6
chr2	32000000	33000000	9
chr2	33000000	34000000	2
chr2	34000000	35000000	7
chr2	35000000	36000000	5
chr2	36000000	37000000	2
chr2	37000000	38000000	6
chr2	38000000	39000000	0
chr2	39000000	40000000	2
chr2	40000000	41000000	1
chr2	41000000	42000000	1
chr2	42000000	43000000	1
chr2	43000000	44000000	0
chr2	44000000	45000000	0
chr2	45000000	46000000	0
chr2	46000000	47000000	0
chr2	47000000	48000000	0
chr2	48000000	49000000	3
chr2	49000000	50000000	4
chr2	50000000	51000000	0
chr2	51000000	52000000	1
chr2	52000000	53000000	2
chr2	53000000	54000000	2
chr2	54000000	55000000	1
chr2	55000000	56000000	1
chr2	56000000	57000000	0
chr2	57000000	58000000	0
chr2	58000000	59000000	1
chr2	59000000	60000000	3
chr2	60000000	61000000	3
chr2	61000000	62000000	0
chr2	62000000	63000000	1
chr2	63000000	64000000	2
chr2	64000000	65000000	1
chr2	65000000	66000000	2
chr2	66000000	67000000	6
chr2	67000000	68000000	1
chr2	68000000	69000000	2
chr2	69000000	70000000	11
chr2	70000000	71000000	5
chr2	71000000	72000000	7
chr2	72000000	73000000	2
chr2	73000000	74000000	3
chr2	74000000	75000000	1
chr2	75000000	76000000	5
chr2	76000000	77000000	4
chr2	77000000	78000000	2
chr2	78000000	79000000	1
chr2	79000000	80000000	1
chr2	80000000	81000000	2
chr2	81000000	82000000	0
chr2	82000000	83000000	1
chr2	83000000	84000000	1
chr2	84000000	85000000	5
chr2	85000000	86000000	1
chr2	86000000	87000000	0
chr2	87000000	88000000	0
chr2	88000000	89000000	0
chr2	89000000	90000000	0
chr2	90000000	91000000	5
chr2	91000000	92000000	6
chr2	92000000	93000000	2
chr2	93000000	94000000	1
chr2	94000000	95000000	2
chr2	95000000	96000000	0
chr2	96000000	97000000	0
chr2	97000000	98000000	0
chr2	98000000	99000000	0
chr2	99000000	100000000	0
chr2	100000000	101000000	0
chr2	101000000	102000000	0
chr2	102000000	103000000	1
chr2	103000000	104000000	2
chr2	104000000	105000000	4
chr2	105000000	106000000	2
chr2	106000000	107000000	5
chr2	107000000	108000000	0
chr2	108000000	109000000	0
chr2	109000000	110000000	3
chr2	110000000	111000000	2
chr2	111000000	112000000	0
chr2	112000000	113000000	4
chr2	113000000	114000000	3
chr2	114000000	115000000	4
chr2	115000000	116000000	0
chr2	116000000	117000000	0
chr2	117000000	118000000	2
chr2	118000000	119000000	4
chr2	119000000	120000000	8
chr2	120000000	121000000	8
chr2	121000000	122000000	12
chr2	122000000	123000000	3
chr2	123000000	124000000	0
chr2	124000000	125000000	0
chr2	125000000	126000000	4
chr2	126000000	127000000	5
chr2	127000000	128000000	4
chr2	128000000	129000000	2
chr2	129000000	130000000	4
chr2	130000000	131000000	6
chr2	131000000	132000000	4
chr2	132000000	133000000	2
chr2	133000000	134000000	0
chr2	134000000	135000000	1
chr2	135000000	136000000	1
chr2	136000000	137000000	4
chr2	137000000	138000000	1
chr2	138000000	139000000	1
chr2	139000000	140000000	1
chr2	140000000	141000000	1
chr2	141000000	142000000	0
chr2	142000000	143000000	0
chr2	143000000	144000000	0
chr2	144000000	145000000	4
chr2	145000000	146000000	4
chr2	146000000	147000000	2
chr2	147000000	148000000	1
chr2	148000000	149000000	2
chr2	149000000	150000000	0
chr2	150000000	151000000	4
chr2	151000000	152000000	4
chr2	152000000	153000000	10
chr2	153000000	154000000	9
chr2	154000000	155000000	2
chr2	155000000	156000000	3
chr2	156000000	157000000	6
chr2	157000000	158000000	8
chr2	158000000	159000000	7
chr2	159000000	160000000	0
chr2	160000000	161000000	2
chr2	161000000	162000000	1
chr2	162000000	163000000	3
chr2	163000000	164000000	7
chr2	164000000	165000000	5
chr2	165000000	166000000	7
chr2	166000000	167000000	6
chr2	167000000	168000000	2
chr2	168000000	169000000	3
chr2	169000000	170000000	1
chr2	170000000	171000000	2
chr2	171000000	172000000	0
chr2	172000000	173000000	2
chr2	173000000	174000000	1
chr2	174000000	175000000	3
chr2	175000000	176000000	3
chr2	176000000	177000000	2
chr2	177000000	178000000	3
chr2	178000000	179000000	3
chr2	179000000	180000000	1
chr2	180000000	181000000	8
chr2	181000000	182000000	15
chr2	182000000	182113224	0
chr3	0	1000000	0
chr3	1000000	2000000	0
chr3	2000000	3000000	0
chr3	3000000	4000000	1
chr3	4000000	5000000	0
chr3	5000000	6000000	2
chr3	6000000	7000000	0
chr3	7000000	8000000	2
chr3	8000000	9000000	1
chr3	9000000	10000000	1
chr3	10000000	11000000	3
chr3	11000000	12000000	0
chr3	12000000	13000000	0
chr3	13000000	14000000	1
chr3	14000000	15000000	4
chr3	15000000	16000000	1
chr3	16000000	17000000	2
chr3	17000000	18000000	0
chr3	18000000	19000000	0
chr3	19000000	20000000	3
chr3	20000000	21000000	1
chr3	21000000	22000000	0
chr3	22000000	23000000	0
chr3	23000000	24000000	0
chr3	24000000	25000000	0
chr3	25000000	26000000	1
chr3	26000000	27000000	1
chr3	27000000	28000000	2
chr3	28000000	29000000	1
chr3	29000000	30000000	0
chr3	30000000	31000000	4
chr3	31000000	32000000	2
chr3	32000000	33000000	2
chr3	33000000	34000000	2
chr3	34000000	35000000	3
chr3	35000000	36000000	1
chr3	36000000	37000000	4
chr3	37000000	38000000	5
chr3	38000000	39000000	1
chr3	39000000	40000000	0
chr3	40000000	41000000	4
chr3	41000000	42000000	2
chr3	42000000	43000000	0
chr3	43000000	44000000	0
chr3	44000000	45000000	0
chr3	45000000	46000000	2
chr3	46000000	47000000	0
chr3	47000000	48000000	0
chr3	48000000	49000000	0
chr3	49000000	50000000	1
chr3	50000000	51000000	0
chr3	51000000	52000000	4
chr3	52000000	53000000	1
chr3	53000000	54000000	0
chr3	54000000	55000000	3
chr3	55000000	56000000	3
chr3	56000000	57000000	1
chr3	57000000	58000000	1
chr3	58000000	59000000	2
chr3	59000000	60000000	2
chr3	60000000	61000000	0
chr3	61000000	62000000	1
chr3	62000000	63000000	1
chr3	63000000	64000000	2
chr3	64000000	65000000	1
chr3	65000000	66000000	2
chr3	66000000	67000000	1
chr3	67000000	68000000	1
chr3	68000000	69000000	1
chr3	69000000	70000000	7
chr3	70000000	71000000	0
chr3	71000000	72000000	0
chr3	72000000	73000000	0
chr3	73000000	74000000	1
chr3	74000000	75000000	0
chr3	75000000	76000000	2
chr3	76000000	77000000	1
chr3	77000000	78000000	0
chr3	78000000	79000000	0
chr3	79000000	80000000	3
chr3	80000000	81000000	1
chr3	81000000	82000000	0
chr3	82000000	83000000	2
chr3	83000000	84000000	2
chr3	84000000	85000000	2
chr3	85000000	86000000	0
chr3	86000000	87000000	4
chr3	87000000	88000000	5
chr3	88000000	89000000	8
chr3	89000000	90000000	9
chr3	90000000	91000000	8
chr3	91000000	92000000	0
chr3	92000000	93000000	3
chr3	93000000	94000000	3
chr3	94000000	95000000	9
chr3	95000000	96000000	8
chr3	96000000	97000000	9
chr3	97000000	98000000	3
chr3	98000000	99000000	2
chr3	99000000	100000000	1
chr3	100000000	101000000	2
chr3	101000000	102000000	1
chr3	102000000	103000000	2
chr3	103000000	104000000	7
chr3	104000000	105000000	3
chr3	105000000	106000000	4
chr3	106000000	107000000	5
chr3	107000000	108000000	7
chr3	108000000	109000000	7
chr3	109000000	110000000	2
chr3	110000000	111000000	1
chr3	111000000	112000000	0
chr3	112000000	113000000	0
chr3	113000000	114000000	2
chr3	114000000	115000000	1
chr3	115000000	116000000	2
chr3	116000000	117000000	5
chr3	117000000	118000000	1
chr3	118000000	119000000	1
chr3	119000000	120000000	2
chr3	120000000	121000000	0
chr3	121000000	122000000	0
chr3	122000000	123000000	1
chr3	123000000	124000000	1
chr3	124000000	125000000	1
chr3	125000000	126000000	1
chr3	126000000	127000000	2
chr3	127000000	128000000	3
chr3	128000000	129000000	0
chr3	129000000	130000000	2
chr3	130000000	131000000	2
chr3	131000000	132000000	0
chr3	132000000	133000000	1
chr3	133000000	134000000	1
chr3	134000000	135000000	2
chr3	135000000	136000000	2
chr3	136000000	137000000	0
chr3	137000000	138000000	1
chr3	138000000	139000000	5
chr3	139000000	140000000	0
chr3	140000000	141000000	0
chr3	141000000	142000000	0
chr3	142000000	143000000	1
chr3	143000000	144000000	0
chr3	144000000	145000000	2
chr3	145000000	146000000	3
chr3	146000000	147000000	4
chr3	147000000	148000000	0
chr3	148000000	149000000	0
chr3	149000000	150000000	0
chr3	150000000	151000000	0
chr3	151000000	152000000	0
chr3	152000000	153000000	7
chr3	153000000	154000000	1
chr3	154000000	155000000	5
chr3	155000000	156000000	0
chr3	156000000	157000000	2
chr3	157000000	158000000	2
chr3	158000000	159000000	2
chr3	159000000	160000000	1
chr3	160000000	160039680	0
chr4	0	1000000	0
chr4	1000000	2000000	0
chr4	2000000	3000000	0
chr4	3000000	4000000	3
chr4	4000000	5000000	0
chr4	5000000	6000000	0
chr4	6000000	7000000	3
chr4	7000000	8000000	0
chr4	8000000	9000000	1
chr4	9000000	10000000	1
chr4	10000000	11000000	1
chr4	11000000	12000000	3
chr4	12000000	13000000	3
chr4	13000000	14000000	1
chr4	14000000	15000000	1
chr4	15000000	16000000	2
chr4	16000000	17000000	0
chr4	17000000	18000000	1
chr4	18000000	19000000	1
chr4	19000000	20000000	0
chr4	20000000	21000000	1
chr4	21000000	22000000	4
chr4	22000000	23000000	1
chr4	23000000	24000000	0
chr4	24000000	25000000	1
chr4	25000000	26000000	1
chr4	26000000	27000000	0
chr4	27000000	28000000	0
chr4	28000000	29000000	0
chr4	29000000	30000000	0
chr4	30000000	31000000	0
chr4	31000000	32000000	0
chr4	32000000	33000000	5
chr4	33000000	34000000	3
chr4	34000000	35000000	3
chr4	35000000	36000000	1
chr4	36000000	37000000	2
chr4	37000000	38000000	0
chr4	38000000	39000000	0
chr4	39000000	40000000	0
chr4	40000000	41000000	6
chr4	41000000	42000000	7
chr4	42000000	43000000	2
chr4	43000000	44000000	5
chr4	44000000	45000000	4
chr4	45000000	46000000	6
chr4	46000000	47000000	2
chr4	47000000	48000000	1
chr4	48000000	49000000	4
chr4	49000000	50000000	4
chr4	50000000	51000000	0
chr4	51000000	52000000	0
chr4	52000000	53000000	0
chr4	53000000	54000000	3
chr4	54000000	55000000	1
chr4	55000000	56000000	2
chr4	56000000	57000000	1
chr4	57000000	58000000	3
chr4	58000000	59000000	1
chr4	59000000	60000000	3
chr4	60000000	61000000	0
chr4	61000000	62000000	0
chr4	62000000	63000000	5
chr4	63000000	64000000	2
chr4	64000000	65000000	0
chr4	65000000	66000000	3
chr4	66000000	67000000	1
chr4	67000000	68000000	0
chr4	68000000	69000000	1
chr4	69000000	70000000	0
chr4	70000000	71000000	1
chr4	71000000	72000000	0
chr4	72000000	73000000	0
chr4	73000000	74000000	0
chr4	74000000	75000000	2
chr4	75000000	76000000	0
chr4	76000000	77000000	1
chr4	77000000	78000000	0
chr4	78000000	79000000	0
chr4	79000000	80000000	0
chr4	80000000	81000000	0
chr4	81000000	82000000	1
chr4	82000000	83000000	1
chr4	83000000	84000000	3
chr4	84000000	85000000	0
chr4	85000000	86000000	0
chr4	86000000	87000000	3
chr4	87000000	88000000	1
chr4	88000000	89000000	2
chr4	89000000	90000000	0
chr4	90000000	91000000	0
chr4	91000000	92000000	1
chr4	92000000	93000000	0
chr4	93000000	94000000	0
chr4	94000000	95000000	4
chr4	95000000	96000000	1
chr4	96000000	97000000	1
chr4	97000000	98000000	0
chr4	98000000	99000000	2
chr4	99000000	100000000	4
chr4	100000000	101000000	0
chr4	101000000	102000000	4
chr4	102000000	103000000	1
chr4	103000000	104000000	1
chr4	104000000	105000000	0
chr4	105000000	106000000	1
chr4	106000000	107000000	5
chr4	107000000	108000000	6
chr4	108000000	109000000	4
chr4	109000000	110000000	4
chr4	110000000	111000000	2
chr4	111000000	112000000	2
chr4	112000000	113000000	0
chr4	113000000	114000000	0
chr4	114000000	115000000	0
chr4	115000000	116000000	2
chr4	116000000	117000000	7
chr4	117000000	118000000	4
chr4	118000000	119000000	4
chr4	119000000	120000000	5
chr4	120000000	121000000	4
chr4	121000000	122000000	3
chr4	122000000	123000000	0
chr4	123000000	124000000	6
chr4	124000000	125000000	5
chr4	125000000	126000000	4
chr4	126000000	127000000	8
chr4	127000000	128000000	3
chr4	128000000	129000000	3
chr4	129000000	130000000	9
chr4	130000000	131000000	3
chr4	131000000	132000000	1
chr4	132000000	133000000	9
chr4	133000000	134000000	4
chr4	134000000	135000000	7
chr4	135000000	136000000	6
chr4	136000000	137000000	3
chr4	137000000	138000000	1
chr4	138000000	139000000	6
chr4	139000000	140000000	2
chr4	140000000	141000000	0
chr4	141000000	142000000	7
chr4	142000000	143000000	3
chr4	143000000	144000000	2
chr4	144000000	145000000	1
chr4	145000000	146000000	3
chr4	146000000	147000000	0
chr4	147000000	148000000	3
chr4	148000000	149000000	7
chr4	149000000	150000000	3
chr4	150000000	151000000	4
chr4	151000000	152000000	2
chr4	152000000	153000000	8
chr4	153000000	154000000	1
chr4	154000000	155000000	5
chr4	155000000	156000000	7
chr4	156000000	156508116	6
chr4_GL456216_random	0	66673	0
chr4_GL456350_random	0	227966	0
chr4_JH584292_random	0	14945	0
chr4_JH584293_random	0	207968	0
chr4_JH584294_random	0	191905	0
chr4_JH584295_random	0	1976	0
chr5	0	1000000	0
chr5	1000000	2000000	0
chr5	2000000	3000000	0
chr5	3000000	4000000	4
chr5	4000000	5000000	2
chr5	5000000	6000000	3
chr5	6000000	7000000	1
chr5	7000000	8000000	1
chr5	8000000	9000000	2
chr5	9000000	10000000	1
chr5	10000000	11000000	0
chr5	11000000	12000000	0
chr5	12000000	13000000	0
chr5	13000000	14000000	0
chr5	14000000	15000000	1
chr5	15000000	16000000	0
chr5	16000000	17000000	0
chr5	17000000	18000000	0
chr5	18000000	19000000	1
chr5	19000000	20000000	1
chr5	20000000	21000000	3
chr5	21000000	22000000	3
chr5	22000000	23000000	1
chr5	23000000	24000000	4
chr5	24000000	25000000	8
chr5	25000000	26000000	3
chr5	26000000	27000000	3
chr5	27000000	28000000	2
chr5	28000000	29000000	4
chr5	29000000	30000000	4
chr5	30000000	31000000	5
chr5	31000000	32000000	5
chr5	32000000	33000000	1
chr5	33000000	34000000	4
chr5	34000000	35000000	6
chr5	35000000	36000000	2
chr5	36000000	37000000	5
chr5	37000000	38000000	3
chr5	38000000	39000000	5
chr5	39000000	40000000	0
chr5	40000000	41000000	0
chr5	41000000	42000000	1
chr5	42000000	43000000	0
chr5	43000000	44000000	3
chr5	44000000	45000000	0
chr5	45000000	46000000	3
chr5	46000000	47000000	0
chr5	47000000	48000000	1
chr5	48000000	49000000	2
chr5	49000000	50000000	1
chr5	50000000	51000000	0
chr5	51000000	52000000	0
chr5	52000000	53000000	4
chr5	53000000	54000000	3
chr5	54000000	55000000	0
chr5	55000000	56000000	0
chr5	56000000	57000000	0
chr5	57000000	58000000	1
chr5	58000000	59000000	1
chr5	59000000	60000000	0
chr5	60000000	61000000	0
chr5	61000000	62000000	0
chr5	62000000	63000000	0
chr5	63000000	64000000	0
chr5	64000000	65000000	1
chr5	65000000	66000000	4
chr5	66000000	67000000	3
chr5	67000000	68000000	4
chr5	68000000	69000000	0
chr5	69000000	70000000	2
chr5	70000000	71000000	2
chr5	71000000	72000000	2
chr5	72000000	73000000	6
chr5	73000000	74000000	5
chr5	74000000	75000000	2
chr5	75000000	76000000	2
chr5	76000000	77000000	4
chr5	77000000	78000000	1
chr5	78000000	79000000	0
chr5	79000000	80000000	0
chr5	80000000	81000000	0
chr5	81000000	82000000	1
chr5	82000000	83000000	0
chr5	83000000	84000000	0
chr5	84000000	85000000	0
chr5	85000000	86000000	0
chr5	86000000	87000000	3
chr5	87000000	88000000	1
chr5	88000000	89000000	3
chr5	89000000	90000000	0
chr5	90000000	91000000	2
chr5	91000000	92000000	5
chr5	92000000	93000000	7
chr5	93000000	94000000	0
chr5	94000000	95000000	0
chr5	95000000	96000000	0
chr5	96000000	97000000	2
chr5	97000000	98000000	1
chr5	98000000	99000000	1
chr5	99000000	100000000	1
chr5	100000000	101000000	1
chr5	101000000	102000000	1
chr5	102000000	103000000	3
chr5	103000000	104000000	2
chr5	104000000	105000000	1
chr5	105000000	106000000	3
chr5	106000000	107000000	4
chr5	107000000	108000000	1
chr5	108000000	109000000	7
chr5	109000000	110000000	1
chr5	110000000	111000000	6
chr5	111000000	112000000	1
chr5	112000000	113000000	4
chr5	113000000	114000000	6
chr5	114000000	115000000	9
chr5	115000000	116000000	5
chr5	116000000	117000000	4
chr5	117000000	118000000	3
chr5	118000000	119000000	4
chr5	119000000	120000000	1
chr5	120000000	121000000	6
chr5	121000000	122000000	3
chr5	122000000	123000000	4
chr5	123000000	124000000	8
chr5	124000000	125000000	5
chr5	125000000	126000000	3
chr5	126000000	127000000	0
chr5	127000000	128000000	2
chr5	128000000	129000000	2
chr5	129000000	130000000	5
chr5	130000000	131000000	4
chr5	131000000	132000000	1
chr5	132000000	133000000	1
chr5	133000000	134000000	0
chr5	134000000	135000000	3
chr5	135000000	136000000	8
chr5	136000000	137000000	5
chr5	137000000	138000000	9
chr5	138000000	139000000	11
chr5	139000000	140000000	6
chr5	140000000	141000000	3
chr5	141000000	142000000	1
chr5	142000000	143000000	5
chr5	143000000	144000000	6
chr5	144000000	145000000	4
chr5	145000000	146000000	2
chr5	146000000	147000000	3
chr5	147000000	148000000	1
chr5	148000000	149000000	2
chr5	149000000	150000000	4
chr5	150000000	151000000	5
chr5	151000000	151834684	1
chr5_GL456354_random	0	195993	0
chr5_JH584296_random	0	199368	0
chr5_JH584297_random	0	205776	0
chr5_JH584298_random	0	184189	0
chr5_JH584299_random	0	953012	0
chr6	0	1000000	0
chr6	1000000	2000000	0
chr6	2000000	3000000	0
chr6	3000000	4000000	3
chr6	4000000	5000000	4
chr6	5000000	6000000	2
chr6	6000000	7000000	5
chr6	7000000	8000000	2
chr6	8000000	9000000	3
chr6	9000000	10000000	0
chr6	10000000	11000000	0
chr6	11000000	12000000	1
chr6	12000000	13000000	2
chr6	13000000	14000000	2
chr6	14000000	15000000	1
chr6	15000000	16000000	1
chr6	16000000	17000000	0
chr6	17000000	18000000	1
chr6	18000000	19000000	1
chr6	19000000	20000000	0
chr6	20000000	21000000	0
chr6	21000000	22000000	1
chr6	22000000	23000000	0
chr6	23000000	24000000	3
chr6	24000000	25000000	1
chr6	25000000	26000000	2
chr6	26000000	27000000	0
chr6	27000000	28000000	1
chr6	28000000	29000000	3
chr6	29000000	30000000	4
chr6	30000000	31000000	8
chr6	31000000	32000000	1
chr6	32000000	33000000	0
chr6	33000000	34000000	1
chr6	34000000	35000000	3
chr6	35000000	36000000	2
chr6	36000000	37000000	1
chr6	37000000	38000000	2
chr6	38000000	39000000	6
chr6	39000000	40000000	4
chr6	40000000	41000000	2
chr6	41000000	42000000	0
chr6	42000000	43000000	3
chr6	43000000	44000000	0
chr6	44000000	45000000	0
chr6	45000000	46000000	1
chr6	46000000	47000000	1
chr6	47000000	48000000	8
chr6	48000000	49000000	3
chr6	49000000	50000000	1
chr6	50000000	51000000	1
chr6	51000000	52000000	1
chr6	52000000	53000000	3
chr6	53000000	54000000	1
chr6	54000000	55000000	4
chr6	55000000	56000000	2
chr6	56000000	57000000	4
chr6	57000000	58000000	3
chr6	58000000	59000000	2
[truncated: 785 more rows]

## Sheet: Table F4HIJ
S1 Data - Table F4HIJ: Data for Fig 4H-4J
RNA Expression Levels (FPKM) in P0 Cortices from WizcKO vs Wizf/f Mice
Gene	Wizf/f-1	Wizf/f-2	WizCKO-1	WizCKO-2
Pcdha1	0.42941	0.47027	0.844934	0.801486
Pcdha2	2.20624	2.04249	4.62449	4.10259
Pcdha3	1.89486	2.11303	4.75574	4.28358
Pcdha4	2.17935	1.76283	3.58268	3.32425
Pcdha5	2.63557	2.83893	4.49862	3.95014
Pcdha6	2.28438	2.43534	2.6093	3.60947
Pcdha7	1.60078	1.84779	2.47424	3.67784
Pcdha8	0.185751	0.145324	0.417299	0.325536
Pcdha9	3.28147	2.66464	4.4725	3.45969
Pcdha10	1.32591	1.54642	1.42718	1.365
Pcdha11	1.64885	2.08788	3.34828	2.53535
Pcdha12	3.75499	3.09806	5.02824	5.64408
Pcdhac1	0.612393	0.432896	0.935972	1.28348
Pcdhac2	8.28088	8.1913	8.16309	9.33759
Pcdhb1	0	0	0.0286514	0
Pcdhb2	0.501182	0.419557	1.19175	1.09011
Pcdhb3	1.22256	1.18944	1.53253	1.78428
Pcdhb4	1.05278	1.08522	1.58658	1.8741
Pcdhb5	1.47738	1.30322	1.69188	1.84483
Pcdhb6	0.646094	0.653007	1.02182	0.904584
Pcdhb7	3.00062	2.81372	4.57222	4.24919
Pcdhb8	0.961235	0.818303	1.15582	1.53938
Pcdhb9	2.09471	2.47846	2.56654	2.93378
Pcdhb10	0.484205	0.669773	1.42438	1.16468
Pcdhb11	1.1006	1.25684	1.93123	1.48681
Pcdhb12	1.27054	1.13325	1.72009	1.54435
Pcdhb13	0.670403	0.754669	0.734018	0.783143
Pcdhb14	1.0995	1.44351	1.46628	1.37557
Pcdhb15	1.0768	1.27509	0.782733	1.09971
Pcdhb16	1.58708	1.7468	2.13525	1.98056
Pcdhb17	4.44486	4.53452	5.31638	5.56536
Pcdhb18	1.63413	1.75602	2.17444	2.22509
Pcdhb19	2.35715	2.32478	2.39389	2.52717
Pcdhb20	4.21218	3.7737	4.90189	3.961
Pcdhb21	1.56985	1.57751	1.32115	1.16716
Pcdhb22	2.57863	2.79834	2.94855	2.47439
Pcdhga1	3.00068	2.7886	2.54908	2.37209
Pcdhga2	4.69627	4.20513	4.56969	4.28397
Pcdhga3	6.30558	6.71996	6.61398	6.50758
Pcdhgb1	2.74782	2.94605	2.14436	2.34917
Pcdhga4	3.99753	4.07782	4.42444	4.81187
Pcdhgb2	2.61367	2.97971	3.61119	2.69323
Pcdhga5	2.20267	2.07843	3.16389	2.2403
Pcdhga6	4.29527	4.58949	3.74336	3.83292
Pcdhga7	4.37452	3.92322	3.34659	3.61152
Pcdhgb4	2.62454	2.91445	2.74721	2.82091
Pcdhga8	3.54904	3.3872	2.90489	3.07419
Pcdhgb5	2.24263	2.9433	4.08969	4.00133
Pcdhga9	1.73176	2.15657	4.67711	3.9946
Pcdhgb6	8.1849	8.07062	11.8522	12.956
Pcdhga10	4.30305	4.14843	7.36215	6.36202
Pcdhgb7	5.21068	4.9201	9.09418	8.72269
Pcdhga11	11.4661	11.8426	10.8408	12.0218
Pcdhgb8	0.459248	0.482502	1.34033	1.54212
Pcdhga12	6.1253	6.04568	5.00853	5.1933
Pcdhgc3	73.464	73.7347	46.8704	46.2132
Pcdhgc4	12.6168	12.0722	29.9158	28.9273
Pcdhgc5	2.36005	2.16675	2.68792	3.08398

## Sheet: Table F5IJ
S1 Data - Table F5IJ: Data for Fig 5I-5J
Total RPKM at Each cPcdh Gene
Gene	CTCF		Rad21
Group	WT	ΔWiz	WT	ΔWiz
Pcdhb9	474.945	718.425	520.947	1142.09
Pcdha8	445.546	808.732	480.72	670.915
Pcdha4	133.578	184.644	174.908	177.465
Pcdhga7	107.319	141.597	65.3406	153.715
Pcdhb14	415.577	743.337	403.156	1087.8
Pcdhb7	405.301	707.434	448.939	692.895
Pcdhb11	490.358	1045.95	1047.67	1119.08
Pcdhb21	777.208	1052.73	917.213	1587.15
Pcdhb17	486.932	1171.79	741.638	1053.28
Pcdhb10	536.025	869.547	486.054	869.475
Pcdhgb8	793.763	1613.44	1461.05	2457.66
Pcdhgb7	266.586	262.861	332.037	317.608
Pcdhgb6	173.823	208.274	193.799	338.998
Pcdhgb5	109.603	158.449	151.128	129.079
Pcdhgb4	190.663	159.182	136.904	169.351
Pcdhgb2	160.979	153.32	58.6732	175.252
Pcdhgb1	706.994	1294.34	1230.58	1679.94
Pcdhga9	112.742	137.933	94.4549	215.377
Pcdhga8	158.695	110.457	233.137	121.26
Pcdhga6	90.4792	167.608	108.679	181.3
Pcdhga5	85.627	178.232	117.124	204.903
Pcdhga4	141.285	236.85	177.575	228.211
Pcdhga3	435.842	794.261	387.376	567.357
Pcdhga2	178.961	189.04	234.47	272.172
Pcdhga12	228.91	422.226	781.865	776.243
Pcdhga11	73.0684	300.046	146.461	215.377
Pcdhga10	102.752	130.423	84.2316	128.341
Pcdhga1	197.228	243.627	240.916	203.428
Pcdhb8	419.287	864.785	407.601	823.007
Pcdhb6	595.108	808.549	822.758	1249.48
Pcdhb5	291.703	956.557	818.091	1486.4
Pcdhb4	510.052	1134.42	690.966	1195.05
Pcdhb3	625.363	835.11	410.49	973.033
Pcdhb22	208.359	421.676	241.805	545.524
Pcdhb20	387.891	563.457	640.96	1187.53
Pcdhb2	500.062	1035.51	1150.35	1325.16
Pcdhb19	304.262	550.084	424.492	811.5
Pcdhb18	360.204	840.239	714.301	765.179
Pcdhb16	335.373	756.526	666.074	1213.93
Pcdhb15	540.878	928.164	531.837	929.81
Pcdhb13	199.226	453.366	366.041	453.62
Pcdhb12	557.147	1345.44	567.174	1892.52
Pcdhb1	291.988	90.6733	227.359	109.901
Pcdha9	543.732	765.502	627.181	1172.48
Pcdha7	170.112	224.577	146.016	191.037
Pcdha6	152.416	176.217	124.014	176.875
Pcdha5	112.171	224.577	221.802	164.483
Pcdha3	157.554	265.975	136.015	251.372
Pcdha2	234.618	327.889	168.019	316.723
Pcdha12	299.409	705.053	618.735	1058.45
Pcdha11	91.6209	117.784	89.5655	259.485
Pcdha10	305.118	152.404	102.9	276.745
Pcdha1	642.774	1158.6	694.077	1000.77

## Sheet: Table F6AB
S1 Data - Table F6AB: Data for Fig 6A-6B
Log2FC in Expression Level
Gene	Distance to enhancer	Cell	Mouse
Pcdhb2	585172	2.48667	1.30935
Pcdhb3	579213	1.81456	0.459566
Pcdhb4	572557	1.74288	0.694794
Pcdhb5	559631	1.48821	0.347012
Pcdhb6	546152	1.07116	0.568397
Pcdhb7	538310	1.4368	0.601394
Pcdhb8	524741	1.12396	0.59889
Pcdhb9	479157	3.09672	0.266321
Pcdhb10	468338	2.34413	1.16581
Pcdhb11	458594	1.57112	0.535948
Pcdhb12	444391	1.39413	0.441525
Pcdhb13	437495	1.80262	0.090339
Pcdhb14	432355	1.289	0.160293
Pcdhb15	406466	1.60256	-0.32121
Pcdhb16	402244	1.61497	0.303974
Pcdhb17	394991	1.34798	0.277222
Pcdhb18	390547	1.07804	0.376
Pcdhb19	383014	1.0333	0.071866
Pcdhb20	375748	1.45973	0.150326
Pcdhb21	366360	1.38006	-0.33898
Pcdhb22	361659	1.12399	0.012282
Pcdha1	287819	0.985994	0.871849
Pcdha2	278899	1.6685	1.03847
Pcdha3	272016	1.53598	1.17337
Pcdha4	265415	0.785757	0.809051
Pcdha5	257828	0.226847	0.626012
Pcdha6	250479	0.656554	0.397928
Pcdha7	244293	1.20594	0.835076
Pcdha8	225637	1.07349	1.16588
Pcdha9	220224	0.641157	0.415773
Pcdha10	212784	0.798108	-0.04083
Pcdha11	207246	1.51795	0.65493
Pcdha12	197874	0.439725	0.639056
Pcdhga1	189669	1.99513	-0.23438
Pcdhga2	182517	-2.9615	-0.00776
Pcdhga3	177109	-0.653681	0.010596
Pcdhgb1	171172	0.507809	-0.34156
Pcdhga4	166207	2.1347	0.193792
Pcdhgb2	161585	0.80363	0.172643
Pcdhga5	157069	1.18583	0.336097
Pcdhga6	144343	0.700857	-0.22984
Pcdhga7	136610	0.00126978	-0.25402
Pcdhgb4	131068	1.2216	0.007567
Pcdhac1	127968	0.500099	1.0863
Pcdhga8	125738	0.0171314	-0.21423
Pcdhgb5	120473	-0.085829	0.641719
Pcdhga9	114508	0.0355181	1.15717
Pcdhgb6	109350	-2.00508	0.609887
Pcdhga10	104428	-0.280783	0.699443
Pcdhgb7	99825	0.714832	0.814499
Pcdhga11	95671	-1.00574	-0.02788
Pcdhgb8	89609	-0.643049	1.61388
Pcdhga12	85864	-0.12705	-0.25462
Pcdhac2	74426	-0.0829894	0.087379
Pcdhgc3	45034	-0.802434	-0.66117
Pcdhgc4	36365	-1.1685	1.253
Pcdhgc5	31898	-0.0941045	0.350555

## Sheet: Table F6CD
S1 Data - Table F6CD: Data for Fig 6C-6D
Average Log2 Fold Change in CTCF and Rad21 Enrichment (ΔWiz / WT)
CTCF			Rad21
Pcdhb	Pcdha	Pcdhg	Pcdhb	Pcdha	Pcdhg
-1.36523	0.558237	0.112168	-1.30656	0.038133	-0.47847
0.893433	0.39883	-0.18398	0.312619	-0.0854	-0.19993
0.190996	0.255017	0.636327	0.913298	-0.00703	0.217097
0.899487	-0.15854	0.339571	0.704227	-0.76334	0.06847
1.35381	0.050412	0.090014	0.396819	-0.76064	-0.22302
0.212702	0.09831	-0.67801	-0.16274	-0.54222	-0.35994
0.924908	0.091391	0.153837	0.30419	-0.33051	0.254365
0.490467	1.00448	0.070006	0.615197	0.135159	-0.0225
0.500863	0.583709	-0.40747	0.271871	0.381776	0.011809
0.725978	-0.4165	-0.50135	0.011209	0.289806	-0.1891
0.386637	0.048282	-0.35677	0.014202	0.925829	-0.96954
0.939379	1.10316	0.287813	1.26112	0.259981	-0.66809
0.700848		-0.49333	0.157477		-0.13276
0.441567		0.060564	0.588127		0.233528
0.49897		-0.01855	0.449018		-0.12941
0.692497		-0.07093	0.561078		-0.41459
1.02028		0.990558	0.270479		-0.39474
1.08953		0.475868	-0.43125		0.491967
0.485107		0.802317	0.24454		-0.86285
0.445545			0.53057
0.437757			0.245145
0.841214			0.942476

## Sheet: Table F6FGH
S1 Data - Table F6FGH: Data for Fig 6F-6H
Log2FC in ΔWiz vs WT Contact Probability
Gene	Distance to enhancer	VP:BC	VP:D	VP:E
pcdhb1	615014	-0.03664	0.080838	0.300879
pcdhb2	585172	-0.21161	0.290668	0.761851
pcdhb3	579213	-0.01537	0.483309	0.890307
pcdhb4	572557	-0.16119	0.352425	0.511337
pcdhb5	559631	-0.14296	0.15461	0.499451
pcdhb6	546152	-0.06552	0.200279	1.03229
pcdhb7	538310	-0.38985	0.157359	0.772238
pcdhb8	524741	0.124575	0.221219	0.687402
pcdhb9	479157	0.219881	0.171498	0.488152
pcdhb10	468338	0.855959	0.510476	0.863907
pcdhb11	458594	1.0103	0.631488	1.32054
pcdhb12	444391	0.922476	0.753741	1.28118
pcdhb13	437495	0.645293	0.476467	1.27545
pcdhb14	432355	0.669584	0.448934	1.12193
pcdhb15	406466	0.552422	0.876849	1.49713
pcdhb16	402244	0.627349	0.570629	1.18988
pcdhb17	394991	0.669459	0.781937	1.09956
pcdhb18	390547	0.605571	0.727661	1.29582
pcdhb19	383014	0.923695	1.16007	1.49062
pcdhb20	375748	1.00743	1.01191	1.71109
pcdhb21	366360	1.28225	1.25267	1.59564
pcdhb22	361659	0.947352	0.998952	1.51507
pcdhga1	189669	0.033861	0.377888	0.493704
pcdhga2	182517	0.297104	0.715365	0.517408
pcdhga3	177109	0.456298	0.586819	0.644898
pcdhgb1	171172	0.43102	0.822801	0.595909
pcdhga4	166207	0.006542	-0.00903	0.264862
pcdhgb2	161585	0.474416	0.732529	0.980612
pcdhga5	157069	-0.03968	0.543204	0.308945
pcdhga6	144343	-0.73984	-0.45531	-0.3652
pcdhga7	136610	-1.18268	-0.79073	-0.94968
pcdhgb4	131068	-0.04612	0.109389	0.282728
pcdhga8	125738	-0.75657	-0.90247	-0.56739
pcdhgb5	120473	-1.23646	-1.28543	-1.38991
pcdhga9	114508	-0.41692	-0.45783	-0.37712
pcdhgb6	109350	-0.52372	-0.74025	-0.39272
pcdhga10	104428	-0.37567	-0.63179	-0.22693
pcdhgb7	99825	-0.54732	-0.65509	-0.36847
pcdhga11	95671	-0.15418	-0.63915	-0.13618
pcdhgb8	89609	0.035514	-0.03364	0.38608
pcdhga12	85864	-0.31904	-0.67925	-0.22772
pcdhgc3	45034	-0.40146	-0.46601	-0.76625
pcdhgc4	36365	-0.52998	-0.47727	-0.91457
pcdhgc5	31898	-0.4723	-0.29797	-0.79421

## Sheet: Table S4E
S1 Data - Table S4E: Data for S4E Fig
Wiz Binding Intensity and Transcriptional Changes
Gene	Expression change	Binding state	Binding signal
Rapgef1	Stable	Bound by Wiz	309.383
Gdf15	Up	Bound by Wiz	242.594
Acbd4	Stable	Bound by Wiz	227.112
Trp53	Stable	Bound by Wiz	170.252
Wrap53	Stable	Bound by Wiz	170.252
Med4	Stable	Bound by Wiz	163.587
Adprhl2	Stable	Bound by Wiz	155.573
Alg5	Stable	Bound by Wiz	150.546
Exosc8	Stable	Bound by Wiz	150.546
Vps36	Stable	Bound by Wiz	143.881
Tac4	Stable	Bound by Wiz	141.813
Ndufa4l2	Stable	Bound by Wiz	139.824
Rbm17	Stable	Bound by Wiz	139.695
Gins4	Stable	Bound by Wiz	138.231
Top1mt	Stable	Bound by Wiz	126.738
Slc48a1	Down	Bound by Wiz	126.243
Synm	Down	Bound by Wiz	122.871
Tns2	Stable	Bound by Wiz	115.253
Adrm1	Down	Bound by Wiz	114.032
Kdm3b	Stable	Bound by Wiz	111.279
Calm1	Stable	Bound by Wiz	109.111
Bptf	Stable	Bound by Wiz	107.682
Sh3glb1	Stable	Bound by Wiz	102.616
Gtf3c5	Stable	Bound by Wiz	100.384
Mir6923	Stable	Bound by Wiz	99.5429
Chpf	Down	Bound by Wiz	97.8163
Tmem198	Stable	Bound by Wiz	97.8163
Man2a2	Stable	Bound by Wiz	97.5144
Chp1	Stable	Bound by Wiz	96.3829
Exd1	Up	Bound by Wiz	96.3829
Clpb	Stable	Bound by Wiz	95.6308
Cfap77	Stable	Bound by Wiz	91.4211
Pkn3	Stable	Bound by Wiz	89.195
Zfp398	Stable	Bound by Wiz	88.9318
4930509E16Rik	Stable	Bound by Wiz	86.9785
Rfx7	Stable	Bound by Wiz	86.9785
Man2b2	Stable	Bound by Wiz	83.9172
Sfmbt2	Stable	Bound by Wiz	82.5659
Rsad1	Stable	Bound by Wiz	79.6923
Plekhg4	Up	Bound by Wiz	78.678
Stra8	Stable	Bound by Wiz	78.3883
Mir8093	Stable	Bound by Wiz	78.2434
Snhg17	Stable	Bound by Wiz	74.6253
Nudt15	Stable	Bound by Wiz	71.2884
Col1a1	Down	Bound by Wiz	71.1435
Ntn5	Stable	Bound by Wiz	65.1589
Lif	Stable	Bound by Wiz	65.1358
Usf2	Stable	Bound by Wiz	64.5408
Igfbp4	Down	Bound by Wiz	61.3713
Stag1	Stable	Bound by Wiz	58.5376
Cep164	Stable	Bound by Wiz	58.0301
Rasal1	Stable	Bound by Wiz	57.9145
A430057M04Rik	Down	Bound by Wiz	56.7989
Comtd1	Stable	Bound by Wiz	56.7989
Irak2	Stable	Bound by Wiz	56.1559
Piezo1	Down	Bound by Wiz	54.7909
Fuca1	Down	Bound by Wiz	54.4711
Kcnb1	Stable	Bound by Wiz	54.3357
Camta1	Stable	Bound by Wiz	54.1908
Cep170b	Up	Bound by Wiz	53.9833
Gm2109	Stable	Bound by Wiz	53.7561
Ext2	Stable	Bound by Wiz	53.4719
Ccdc71l	Stable	Bound by Wiz	53.4663
Erbb3	Up	Bound by Wiz	53.259
Setmar	Stable	Bound by Wiz	52.8867
Dnajc11	Down	Bound by Wiz	52.4156
Fdxacb1	Stable	Bound by Wiz	51.6725
1110032A03Rik	Up	Bound by Wiz	51.6725
Mis18bp1	Stable	Bound by Wiz	50.8582
Zbtb39	Down	Bound by Wiz	50.7133
Pfkfb3	Stable	Bound by Wiz	50.2608
Mterf1a	Stable	Bound by Wiz	49.352
Dhrs13	Stable	Bound by Wiz	48.6848
Dhrs13os	Stable	Bound by Wiz	48.6848
Ppm1n	Up	Bound by Wiz	48.3282
Gucy2g	Up	Bound by Wiz	47.9512
Fam129c	Up	Bound by Wiz	47.8154
Ttc9b	Stable	Bound by Wiz	47.7753
Ccdc110	Stable	Bound by Wiz	47.2035
Gm13003	Stable	Bound by Wiz	47.0909
Dner	Stable	Bound by Wiz	45.3522
Mir5126	Stable	Bound by Wiz	45.3522
Snord1c	Stable	Bound by Wiz	44.6277
Erc2	Up	Bound by Wiz	44.0481
Map3k5	Stable	Bound by Wiz	43.3167
Apba1	Up	Bound by Wiz	42.1632
Sost	Stable	Bound by Wiz	41.9767
4930478P22Rik	Stable	Bound by Wiz	41.1338
Dtwd2	Stable	Bound by Wiz	40.8604
Lsm11	Stable	Bound by Wiz	40.1662
Tcea2	Stable	Bound by Wiz	39.6082
Rps29	Stable	Bound by Wiz	39.5925
Nfatc4	Down	Bound by Wiz	39.4115
Bambi	Down	Bound by Wiz	38.1803
Apbb2	Stable	Bound by Wiz	37.4579
Fbp2	Stable	Bound by Wiz	37.238
Notum	Stable	Bound by Wiz	37.238
Parl	Stable	Bound by Wiz	36.5935
Def8	Stable	Bound by Wiz	35.8056
Bms1	Stable	Bound by Wiz	35.4993
Dhx8	Stable	Bound by Wiz	34.4566
Vps18	Stable	Bound by Wiz	34.3401
Klhdc9	Up	Bound by Wiz	34.2722
Fam171a2	Stable	Bound by Wiz	33.9325
Kdelr1	Stable	Bound by Wiz	33.9325
Gsta4	Down	Bound by Wiz	33.7606
Zc3h14	Stable	Bound by Wiz	33.4613
2610524H06Rik	Stable	Bound by Wiz	33.0361
Dennd6b	Stable	Bound by Wiz	32.7663
Gm20219	Stable	Bound by Wiz	32.4565
Plekho2	Stable	Bound by Wiz	32.2709
Azi2	Stable	Bound by Wiz	32.1667
1700016H13Rik	Stable	Bound by Wiz	31.5613
Tanc2	Stable	Bound by Wiz	30.869
Bmp1	Down	Bound by Wiz	30.8627
Cebpe	Stable	Bound by Wiz	30.2831
Ddo	Stable	Bound by Wiz	29.9933
Fnta	Stable	Bound by Wiz	29.9886
Chkb	Stable	Bound by Wiz	29.1863
Gm44502	Stable	Bound by Wiz	29.1863
Kansl1	Stable	Bound by Wiz	29.0747
Ctcf	Stable	Bound by Wiz	28.7389
Gm5914	Stable	Bound by Wiz	28.7389
Mterf1b	Up	Bound by Wiz	28.6892
Arid3a	Stable	Bound by Wiz	28.6856
4930579G18Rik	Up	Bound by Wiz	28.492
Gm15517	Stable	Bound by Wiz	28.4733
Rplp0	Stable	Bound by Wiz	28.1096
Carm1	Down	Bound by Wiz	27.8199
Trim65	Down	Bound by Wiz	27.6504
Mir127	Stable	Bound by Wiz	27.0673
Mir136	Stable	Bound by Wiz	27.0673
Mir3071	Stable	Bound by Wiz	27.0673
Mir432	Stable	Bound by Wiz	27.0673
Mir434	Stable	Bound by Wiz	27.0673
Ccdc88c	Stable	Bound by Wiz	26.976
Fam171a1	Down	Bound by Wiz	26.3709
Abca1	Stable	Bound by Wiz	26.3709
Cwf19l2	Stable	Bound by Wiz	26.3709
6030440G07Rik	Stable	Bound by Wiz	26.226
Vav1	Stable	Bound by Wiz	25.8285
Map7	Stable	Bound by Wiz	25.7557
B4galnt1	Stable	Bound by Wiz	25.6272
Myrf	Stable	Bound by Wiz	25.5015
Klf1	Up	Bound by Wiz	25.4011
Vps11	Stable	Bound by Wiz	25.2117
2310001K24Rik	Stable	Bound by Wiz	25.1173
Fitm2	Stable	Bound by Wiz	25.1173
Syt11	Stable	Bound by Wiz	25.0868
Ifitm3	Down	Bound by Wiz	25.0669
Adnp	Stable	Bound by Wiz	25.0256
Scnn1g	Stable	Bound by Wiz	24.7771
Fh1	Up	Bound by Wiz	24.7711
Nyap1	Stable	Bound by Wiz	24.6302
Tbx6	Stable	Bound by Wiz	24.4549
Arl2	Stable	Bound by Wiz	24.4537
Cd300lg	Stable	Bound by Wiz	24.1649
Dll4	Stable	Bound by Wiz	23.7628
Gm14207	Stable	Bound by Wiz	23.7628
Oxtr	Stable	Bound by Wiz	23.6649
Rtn4	Stable	Bound by Wiz	23.6337
Ppp1r42	Stable	Bound by Wiz	23.5323
Got2	Stable	Bound by Wiz	23.4222
Jag2	Stable	Bound by Wiz	23.3281
Cry1	Stable	Bound by Wiz	22.908
A330069E16Rik	Stable	Bound by Wiz	22.7059
Ddb2	Up	Bound by Wiz	22.7059
Letm2	Stable	Bound by Wiz	22.3695
Midn	Stable	Bound by Wiz	22.0241
Asb6	Down	Bound by Wiz	21.6283
Aanat	Stable	Bound by Wiz	21.6194
Mst1r	Up	Bound by Wiz	21.4445
Wdr70	Stable	Bound by Wiz	21.0421
Trrap	Stable	Bound by Wiz	20.9713
Rhbdf2	Up	Bound by Wiz	20.8649
Rimbp3	Up	Bound by Wiz	20.7979
Kcnk4	Stable	Bound by Wiz	20.7828
Ddx47	Stable	Bound by Wiz	20.6979
Tmem44	Stable	Bound by Wiz	20.5751
Faap20	Down	Bound by Wiz	20.4302
Grk4	Stable	Bound by Wiz	20.2853
Nop14	Stable	Bound by Wiz	20.2853
Ptger1	Stable	Bound by Wiz	20.1404
Mycn	Stable	Bound by Wiz	20.1383
Cyp46a1	Stable	Bound by Wiz	20.0128
Necab2	Stable	Bound by Wiz	19.8506
Fam220a	Stable	Bound by Wiz	19.451
N4bp2	Stable	Bound by Wiz	19.4159
Itga3	Down	Bound by Wiz	19.271
Pagr1a	Stable	Bound by Wiz	19.271
Coq2	Up	Bound by Wiz	19.271
Fbxo7	Stable	Bound by Wiz	19.2309
Aff1	Stable	Bound by Wiz	19.1262
Arrdc3	Stable	Bound by Wiz	19.1262
Plxnc1	Up	Bound by Wiz	19.1262
Tph2	Stable	Bound by Wiz	19.0634
4930524O08Rik	Stable	Bound by Wiz	18.9813
Mrgpre	Stable	Bound by Wiz	18.8364
2610028E06Rik	Down	Bound by Wiz	18.5466
Snapin	Stable	Bound by Wiz	18.5466
Amz2	Up	Bound by Wiz	18.4528
Psmc6	Stable	Bound by Wiz	18.4017
Ptma	Stable	Bound by Wiz	18.2568
Fam92b	Stable	Bound by Wiz	18.0776
S100a14	Stable	Bound by Wiz	18.0185
Nectin1	Stable	Bound by Wiz	17.8221
Trib2	Stable	Bound by Wiz	17.5323
Cemip	Up	Bound by Wiz	17.5323
Rps6ka1	Stable	Bound by Wiz	17.4319
Abhd11os	Stable	Bound by Wiz	17.4318
Nup62	Stable	Bound by Wiz	17.2425
Atf5	Up	Bound by Wiz	17.2425
Bbs10	Up	Bound by Wiz	16.7019
Tbc1d9b	Stable	Bound by Wiz	16.6969
Matn4	Up	Bound by Wiz	16.6779
Rbpjl	Up	Bound by Wiz	16.6779
Ccdc59	Stable	Bound by Wiz	16.6629
Mettl25	Stable	Bound by Wiz	16.6629
E130311K13Rik	Stable	Bound by Wiz	16.2961
Wwox	Up	Bound by Wiz	16.2613
Cdh22	Stable	Bound by Wiz	16.2283
Wif1	Stable	Bound by Wiz	16.2283
Carmn	Stable	Bound by Wiz	16.1352
Mafa	Stable	Bound by Wiz	16.1277
Letmd1	Stable	Bound by Wiz	16.0088
Fuz	Stable	Bound by Wiz	15.9801
Stag2	Down	Bound by Wiz	15.9385
Nabp2	Down	Bound by Wiz	15.8561
Rnf41	Down	Bound by Wiz	15.8561
Igsf8	Up	Bound by Wiz	15.5422
Dusp1	Stable	Bound by Wiz	15.4971
1500004A13Rik	Stable	Bound by Wiz	15.4869
Gon4l	Stable	Bound by Wiz	15.4869
Snora41	Stable	Bound by Wiz	15.3589
Farp1	Stable	Bound by Wiz	15.214
Nsfl1c	Stable	Bound by Wiz	15.214
Cux1	Stable	Bound by Wiz	15.0683
Ankrd13b	Stable	Bound by Wiz	14.9242
Git1	Stable	Bound by Wiz	14.9242
Hmg20a	Stable	Bound by Wiz	14.9072
Peak1	Stable	Bound by Wiz	14.9072
Gtf2h2	Stable	Bound by Wiz	14.6539
Ocstamp	Stable	Bound by Wiz	14.6344
Abhd8	Stable	Bound by Wiz	14.4263
Mrpl34	Stable	Bound by Wiz	14.4263
Mtfmt	Stable	Bound by Wiz	14.3556
Gbp3	Up	Bound by Wiz	14.3088
Scd2	Stable	Bound by Wiz	14.2406
Marcksl1	Stable	Bound by Wiz	14.1997
Depdc1b	Down	Bound by Wiz	14.1938
4930465K10Rik	Stable	Bound by Wiz	14.1859
8030462N17Rik	Up	Bound by Wiz	14.1859
Abcb8	Stable	Bound by Wiz	14.0726
Gpr84	Stable	Bound by Wiz	14.0571
4930553P18Rik	Stable	Bound by Wiz	14.0548
Pitpnc1	Up	Bound by Wiz	14.0548
LOC100861615	Stable	Bound by Wiz	13.9099
Slc25a1	Stable	Bound by Wiz	13.9099
Camk1d	Down	Bound by Wiz	13.8299
Ankrd52	Down	Bound by Wiz	13.765
Zbtb45	Stable	Bound by Wiz	13.7021
Ube2cbp	Stable	Bound by Wiz	13.6201
Fam71f2	Stable	Bound by Wiz	13.5935
Ascl4	Stable	Bound by Wiz	13.4752
Cndp2	Stable	Bound by Wiz	13.4752
Kif23	Down	Bound by Wiz	13.4714
Cnksr1	Stable	Bound by Wiz	13.4273
Gm11517	Stable	Bound by Wiz	13.3597
Api5	Stable	Bound by Wiz	13.3303
Cct6b	Stable	Bound by Wiz	13.3303
Zfp830	Stable	Bound by Wiz	13.3303
Fcho2	Stable	Bound by Wiz	13.2036
Mrps33	Stable	Bound by Wiz	13.2036
Fam102b	Stable	Bound by Wiz	13.1855
Tex261	Stable	Bound by Wiz	13.1785
Zfp746	Stable	Bound by Wiz	13.0308
Fam234a	Stable	Bound by Wiz	12.9837
Tssk5	Stable	Bound by Wiz	12.8819
Igf1r	Down	Bound by Wiz	12.7508
Ltb	Stable	Bound by Wiz	12.7048
Mir6973a	Stable	Bound by Wiz	12.7048
Meaf6	Stable	Bound by Wiz	12.6534
Abhd16a	Stable	Bound by Wiz	12.6059
Cstl1	Stable	Bound by Wiz	12.6059
Gm12602	Stable	Bound by Wiz	12.6059
Mrpl23	Stable	Bound by Wiz	12.6059
Srcin1	Up	Bound by Wiz	12.6059
Reps1	Stable	Bound by Wiz	12.4779
Upk3bl	Stable	Bound by Wiz	12.461
Pxylp1	Down	Bound by Wiz	12.454
Slc37a1	Stable	Bound by Wiz	12.4256
Irgq	Stable	Bound by Wiz	12.3535
Sh3rf1	Down	Bound by Wiz	12.3422
Tmprss9	Stable	Bound by Wiz	12.3233
2900097C17Rik	Stable	Bound by Wiz	12.3215
Celf5	Stable	Bound by Wiz	12.3161
Sik2	Stable	Bound by Wiz	12.3161
Ddx20	Stable	Bound by Wiz	12.3068
Mc1r	Up	Bound by Wiz	12.2874
1700007K13Rik	Stable	Bound by Wiz	12.2275
Mrps2	Stable	Bound by Wiz	12.2275
4933427E11Rik	Stable	Bound by Wiz	12.2023
Jrk	Stable	Bound by Wiz	12.2023
D6Wsu163e	Stable	Bound by Wiz	12.1712
Rad51ap1	Stable	Bound by Wiz	12.1712
Rnd2	Stable	Bound by Wiz	12.1032
Vat1	Stable	Bound by Wiz	12.1032
Ccdc28a	Stable	Bound by Wiz	12.0625
Eml3	Stable	Bound by Wiz	12.0263
Rom1	Stable	Bound by Wiz	12.0263
Fam187b	Stable	Bound by Wiz	12.0068
Lsr	Stable	Bound by Wiz	12.0068
Wnt1	Down	Bound by Wiz	11.9973
Mtnr1a	Stable	Bound by Wiz	11.9495
Alyref2	Up	Bound by Wiz	11.8897
Cebpb	Stable	Bound by Wiz	11.8814
Itgbl1	Up	Bound by Wiz	11.8814
Hic1	Stable	Bound by Wiz	11.7365
Nxph3	Stable	Bound by Wiz	11.7365
Scai	Stable	Bound by Wiz	11.7365
Prep	Stable	Bound by Wiz	11.7243
Rpl38	Stable	Bound by Wiz	11.7167
Cct2	Stable	Bound by Wiz	11.6081
Grk5	Stable	Bound by Wiz	11.5916
Foxd2	Stable	Bound by Wiz	11.5879
Foxd2os	Stable	Bound by Wiz	11.5879
Rcc1	Down	Bound by Wiz	11.5265
Ggcx	Stable	Bound by Wiz	11.4706
Tpbgl	Down	Bound by Wiz	11.454
Pde5a	Stable	Bound by Wiz	11.4467
Abca2	Stable	Bound by Wiz	11.3175
Hectd1	Down	Bound by Wiz	11.3018
Itpk1	Down	Bound by Wiz	11.3018
Creg2	Up	Bound by Wiz	11.2788
B3gnt9	Down	Bound by Wiz	11.259
Gadd45b	Stable	Bound by Wiz	11.2261
Sphk1	Stable	Bound by Wiz	11.1569
Sumo2	Stable	Bound by Wiz	11.1285
Rufy2	Stable	Bound by Wiz	11.1235
Brd7	Stable	Bound by Wiz	11.084
Sh3gl1	Stable	Bound by Wiz	11.0532
Dip2b	Stable	Bound by Wiz	11.0255
Sh3pxd2a	Down	Bound by Wiz	11.012
Crem	Stable	Bound by Wiz	11.012
Ddx27	Stable	Bound by Wiz	11.012
Tmem121	Stable	Bound by Wiz	11.012
H2-K2	Up	Bound by Wiz	11.012
Olfm1	Down	Bound by Wiz	11.0038
Rai1	Stable	Bound by Wiz	11.0011
Atg101	Stable	Bound by Wiz	10.9812
Hcrt	Stable	Bound by Wiz	10.9572
Kcnh4	Stable	Bound by Wiz	10.9572
G630025P09Rik	Stable	Bound by Wiz	10.94
Lrrc59	Stable	Bound by Wiz	10.94
Tmem102	Stable	Bound by Wiz	10.94
Fgf11	Up	Bound by Wiz	10.94
Eef2kmt	Stable	Bound by Wiz	10.8898
AU022754	Stable	Bound by Wiz	10.8723
Sema6b	Down	Bound by Wiz	10.8641
9930014A18Rik	Down	Bound by Wiz	10.8533
Rilp	Stable	Bound by Wiz	10.8503
Syngr1	Stable	Bound by Wiz	10.7603
4931428F04Rik	Stable	Bound by Wiz	10.7477
Abhd14a	Stable	Bound by Wiz	10.7222
Abhd14b	Stable	Bound by Wiz	10.7222
C230035I16Rik	Stable	Bound by Wiz	10.7222
Minpp1	Stable	Bound by Wiz	10.7222
Matn2	Up	Bound by Wiz	10.7222
Tsfm	Stable	Bound by Wiz	10.7142
Tab1	Stable	Bound by Wiz	10.6504
Slc9a1	Down	Bound by Wiz	10.5951
Mir5122	Stable	Bound by Wiz	10.5951
Fkbp10	Down	Bound by Wiz	10.5887
P3h4	Down	Bound by Wiz	10.5887
Extl3	Down	Bound by Wiz	10.5773
Fam3c	Down	Bound by Wiz	10.5773
Ankle1	Stable	Bound by Wiz	10.5773
Ankrd2	Stable	Bound by Wiz	10.5773
Col23a1	Stable	Bound by Wiz	10.5773
Rhof	Stable	Bound by Wiz	10.5773
Mast1	Up	Bound by Wiz	10.5773
Kcnh1	Up	Bound by Wiz	10.5323
Pex7	Stable	Bound by Wiz	10.4747
Cd47	Down	Bound by Wiz	10.4666
Gorasp2	Stable	Bound by Wiz	10.4324
Itprip	Stable	Bound by Wiz	10.4324
Sec24b	Stable	Bound by Wiz	10.4324
Wdfy3	Stable	Bound by Wiz	10.4324
Prickle1	Stable	Bound by Wiz	10.3525
Tmem106c	Stable	Bound by Wiz	10.3491
Cyp27a1	Up	Bound by Wiz	10.3341
Ppp1r9a	Stable	Bound by Wiz	10.3314
1700017G19Rik	Stable	Bound by Wiz	10.2876
Ccl1	Stable	Bound by Wiz	10.2876
Iqgap3	Stable	Bound by Wiz	10.2876
Tcaf2	Stable	Bound by Wiz	10.2876
Dnhd1	Up	Bound by Wiz	10.2876
Nfil3	Up	Bound by Wiz	10.2876
Hoxc10	Stable	Bound by Wiz	10.2613
4632415L05Rik	Up	Bound by Wiz	10.239
Rhou	Down	Bound by Wiz	10.2053
Cfd	Stable	Bound by Wiz	10.2016
Arid2	Down	Bound by Wiz	10.1667
Cdkn2aipnl	Stable	Bound by Wiz	10.1427
Gm26710	Stable	Bound by Wiz	10.1427
Klf16	Stable	Bound by Wiz	10.1427
Mgat5b	Stable	Bound by Wiz	10.1427
Tap2	Stable	Bound by Wiz	10.1427
AU021063	Stable	Bound by Wiz	10.0778
Tnp2	Stable	Bound by Wiz	10.0773
Pafah2	Stable	Bound by Wiz	10.0759
Nefh	Stable	Bound by Wiz	10.0568
Ap5s1	Stable	Bound by Wiz	10.0536
Dnajc22	Stable	Bound by Wiz	10.0463
1110017D15Rik	Stable	Bound by Wiz	9.99776
Ago1	Stable	Bound by Wiz	9.99776
Ccdc126	Stable	Bound by Wiz	9.99776
Taf1c	Stable	Bound by Wiz	9.96924
Agrp	Stable	Bound by Wiz	9.87852
Atp6v0d1	Stable	Bound by Wiz	9.87852
C030006K11Rik	Stable	Bound by Wiz	9.87758
Lrrc24	Stable	Bound by Wiz	9.87758
Kif26a	Stable	Bound by Wiz	9.85287
Mir143	Stable	Bound by Wiz	9.85287
Mir145a	Stable	Bound by Wiz	9.85287
Esco1	Up	Bound by Wiz	9.85287
Fis1	Stable	Bound by Wiz	9.82221
Tmem192	Stable	Bound by Wiz	9.78444
Dapk2	Stable	Bound by Wiz	9.77294
Gh	Up	Bound by Wiz	9.76641
Rpl7a	Down	Bound by Wiz	9.73776
Med22	Stable	Bound by Wiz	9.73776
Celf1	Stable	Bound by Wiz	9.7375
Snrpg	Stable	Bound by Wiz	9.73591
Ccr10	Stable	Bound by Wiz	9.71729
Cntnap1	Stable	Bound by Wiz	9.71729
4930525C09Rik	Stable	Bound by Wiz	9.70797
4931408D14Rik	Stable	Bound by Wiz	9.70797
BC024386	Stable	Bound by Wiz	9.70797
Camta2	Stable	Bound by Wiz	9.70797
Ube2e3	Stable	Bound by Wiz	9.70797
Plin3	Stable	Bound by Wiz	9.70633
Suclg1	Stable	Bound by Wiz	9.67169
Rasgrp2	Stable	Bound by Wiz	9.65152
Fanca	Down	Bound by Wiz	9.60316
Amdhd1	Stable	Bound by Wiz	9.56308
Brpf3	Stable	Bound by Wiz	9.56308
D5Ertd605e	Stable	Bound by Wiz	9.56308
Vps37d	Stable	Bound by Wiz	9.56308
Zfp809	Stable	Bound by Wiz	9.56308
Dtl	Stable	Bound by Wiz	9.55193
Ints7	Stable	Bound by Wiz	9.55193
Dpp8	Stable	Bound by Wiz	9.5392
Ankrd46	Stable	Bound by Wiz	9.53852
Aldh16a1	Stable	Bound by Wiz	9.53662
Pih1d1	Stable	Bound by Wiz	9.53662
Runx3	Stable	Bound by Wiz	9.53662
Myl6	Down	Bound by Wiz	9.53405
Kcna7	Stable	Bound by Wiz	9.51859
Mapk14	Stable	Bound by Wiz	9.50616
Slc26a8	Stable	Bound by Wiz	9.50616
Adora2a	Down	Bound by Wiz	9.49556
Pigo	Stable	Bound by Wiz	9.45422
Pds5a	Stable	Bound by Wiz	9.42172
Fam228b	Stable	Bound by Wiz	9.41818
Lpcat3	Stable	Bound by Wiz	9.41818
Pfn4	Stable	Bound by Wiz	9.41818
Plcl2	Stable	Bound by Wiz	9.41818
Smap2	Stable	Bound by Wiz	9.41818
Xkr6	Stable	Bound by Wiz	9.41818
Dagla	Up	Bound by Wiz	9.41818
Pard3	Down	Bound by Wiz	9.40917
Mir7020	Stable	Bound by Wiz	9.40671
Fem1a	Up	Bound by Wiz	9.40521
Zfp786	Stable	Bound by Wiz	9.3945
Pink1	Stable	Bound by Wiz	9.37138
Nme6	Down	Bound by Wiz	9.3541
3000002C10Rik	Stable	Bound by Wiz	9.3541
Scaf11	Stable	Bound by Wiz	9.34471
Ndufb10	Stable	Bound by Wiz	9.32816
Aaas	Down	Bound by Wiz	9.31662
Gm36246	Stable	Bound by Wiz	9.31662
Wdr38	Stable	Bound by Wiz	9.27422
Itga8	Down	Bound by Wiz	9.27329
Dnah2	Stable	Bound by Wiz	9.27329
E030013I19Rik	Stable	Bound by Wiz	9.27329
Tmed3	Stable	Bound by Wiz	9.27329
Ptpre	Up	Bound by Wiz	9.27329
Pip5k1c	Down	Bound by Wiz	9.21448
Tjp3	Up	Bound by Wiz	9.21448
Crhr1	Down	Bound by Wiz	9.20312
Fam133b	Stable	Bound by Wiz	9.19192
Palm	Stable	Bound by Wiz	9.18457
2700038G22Rik	Stable	Bound by Wiz	9.14753
Snord93	Stable	Bound by Wiz	9.14753
Idh1	Up	Bound by Wiz	9.1443
Eva1c	Down	Bound by Wiz	9.12839
Abi2	Stable	Bound by Wiz	9.12839
Gm29679	Stable	Bound by Wiz	9.12839
Rab31	Stable	Bound by Wiz	9.12839
Cdc42bpg	Up	Bound by Wiz	9.12839
Gm15816	Stable	Bound by Wiz	9.07702
Rpl10a	Stable	Bound by Wiz	9.07605
Dusp23	Up	Bound by Wiz	9.07605
Cdc73	Stable	Bound by Wiz	9.02243
Pxn	Stable	Bound by Wiz	9.00575
Akt1	Stable	Bound by Wiz	8.9835
Ap5b1	Stable	Bound by Wiz	8.9835
Atad2b	Stable	Bound by Wiz	8.9835
Ddah2	Stable	Bound by Wiz	8.9835
Flt3l	Stable	Bound by Wiz	8.9835
Gli1	Stable	Bound by Wiz	8.9835
Mapk9	Stable	Bound by Wiz	8.9835
Mmp17	Stable	Bound by Wiz	8.9835
Phax	Stable	Bound by Wiz	8.9835
Psmd6	Stable	Bound by Wiz	8.9835
Zcchc4	Stable	Bound by Wiz	8.9835
Aldh7a1	Up	Bound by Wiz	8.9835
Hoxc5	Stable	Bound by Wiz	8.9233
Mir615	Stable	Bound by Wiz	8.9233
Hexim1	Down	Bound by Wiz	8.88329
Gpr135	Stable	Bound by Wiz	8.87686
Mir7055	Stable	Bound by Wiz	8.8386
Mtus2	Stable	Bound by Wiz	8.8386
Nudt17	Stable	Bound by Wiz	8.8386
Specc1	Stable	Bound by Wiz	8.8386
Rwdd3	Up	Bound by Wiz	8.8386
Mapt	Stable	Bound by Wiz	8.83177
Baz2a	Stable	Bound by Wiz	8.79564
Pou2f2	Stable	Bound by Wiz	8.79564
Csmd3	Stable	Bound by Wiz	8.77601
Zfp341	Stable	Bound by Wiz	8.77235
Tmem87b	Stable	Bound by Wiz	8.74427
Ctxn1	Stable	Bound by Wiz	8.71551
Aamdc	Stable	Bound by Wiz	8.71429
Rsf1	Stable	Bound by Wiz	8.71429
Rae1	Stable	Bound by Wiz	8.69788
Slc35b2	Down	Bound by Wiz	8.69371
Spns1	Down	Bound by Wiz	8.69371
2310039H08Rik	Stable	Bound by Wiz	8.69371
Bcl7c	Stable	Bound by Wiz	8.69371
Col6a2	Stable	Bound by Wiz	8.69371
Jkamp	Stable	Bound by Wiz	8.69371
L3hypdh	Stable	Bound by Wiz	8.69371
Mir1199	Stable	Bound by Wiz	8.69371
Mir762	Stable	Bound by Wiz	8.69371
Pcsk7	Stable	Bound by Wiz	8.69371
Rnf214	Stable	Bound by Wiz	8.69371
Trim25	Stable	Bound by Wiz	8.69371
Ybx2	Stable	Bound by Wiz	8.69371
Irs1	Up	Bound by Wiz	8.69371
Gnat1	Stable	Bound by Wiz	8.67712
Mtfp1	Stable	Bound by Wiz	8.65603
C1ql4	Stable	Bound by Wiz	8.65535
Sf3a3	Stable	Bound by Wiz	8.62634
Pcdha1	Up	Bound by Wiz	8.61178
Trim67	Stable	Bound by Wiz	8.59043
Hnrnph1	Stable	Bound by Wiz	8.5901
Snai1	Down	Bound by Wiz	8.57182
Syn3	Stable	Bound by Wiz	8.57182
Fbxo4	Down	Bound by Wiz	8.55132
Gga1	Stable	Bound by Wiz	8.55005
1810058I24Rik	Stable	Bound by Wiz	8.54881
Cenpb	Stable	Bound by Wiz	8.54881
Hs1bp3	Stable	Bound by Wiz	8.54881
Kcnj11	Stable	Bound by Wiz	8.54881
Rtca	Stable	Bound by Wiz	8.54881
Epb41l4aos	Up	Bound by Wiz	8.54881
Marcks	Stable	Bound by Wiz	8.54298
Arhgef28	Up	Bound by Wiz	8.50252
Tmem65	Down	Bound by Wiz	8.49929
H3f3b	Stable	Bound by Wiz	8.48464
Rrm2	Down	Bound by Wiz	8.47929
Nptn	Stable	Bound by Wiz	8.42858
Csnk2a2	Stable	Bound by Wiz	8.41787
Trmu	Stable	Bound by Wiz	8.41535
Cdc42ep4	Up	Bound by Wiz	8.41264
B9d1	Stable	Bound by Wiz	8.40392
Casp2	Stable	Bound by Wiz	8.40392
Gys1	Stable	Bound by Wiz	8.40392
Rgcc	Stable	Bound by Wiz	8.40392
Ruvbl2	Stable	Bound by Wiz	8.40392
Samd1	Stable	Bound by Wiz	8.40392
Tomm40l	Up	Bound by Wiz	8.40392
BC051226	Stable	Bound by Wiz	8.38763
Daxx	Stable	Bound by Wiz	8.38763
Spata20	Stable	Bound by Wiz	8.3768
Gimap8	Up	Bound by Wiz	8.3768
Wnt11	Down	Bound by Wiz	8.31971
Hes2	Stable	Bound by Wiz	8.29513
Socs3	Stable	Bound by Wiz	8.29513
Kif1b	Stable	Bound by Wiz	8.2827
Mir1904	Stable	Bound by Wiz	8.27337
Snx18	Down	Bound by Wiz	8.27273
Gnb3	Stable	Bound by Wiz	8.25902
Gnptab	Stable	Bound by Wiz	8.25902
Pcdhac1	Stable	Bound by Wiz	8.25902
Rab12	Stable	Bound by Wiz	8.25902
Telo2	Stable	Bound by Wiz	8.25902
Tox	Stable	Bound by Wiz	8.25902
Hcn3	Up	Bound by Wiz	8.25902
Nckap1	Stable	Bound by Wiz	8.25222
Zdhhc18	Down	Bound by Wiz	8.23719
Hsd3b7	Stable	Bound by Wiz	8.23719
Saal1	Stable	Bound by Wiz	8.23429
Eid2b	Stable	Bound by Wiz	8.21602
Mir129-1	Stable	Bound by Wiz	8.21602
Ush1g	Stable	Bound by Wiz	8.21431
Crb2	Stable	Bound by Wiz	8.21277
Gm16793	Stable	Bound by Wiz	8.20465
Mfhas1	Stable	Bound by Wiz	8.20465
Wdr41	Stable	Bound by Wiz	8.17121
Snx33	Stable	Bound by Wiz	8.16627
Il17rc	Stable	Bound by Wiz	8.1349
Btnl10	Up	Bound by Wiz	8.12337
Unc45a	Stable	Bound by Wiz	8.11834
Cby1	Stable	Bound by Wiz	8.11458
Fam227a	Stable	Bound by Wiz	8.11458
Snx19	Down	Bound by Wiz	8.11413
Egr2	Stable	Bound by Wiz	8.11413
Gm12216	Stable	Bound by Wiz	8.11413
Hnrnpul1	Stable	Bound by Wiz	8.11413
Ino80d	Stable	Bound by Wiz	8.11413
Ino80dos	Stable	Bound by Wiz	8.11413
Mir6403	Stable	Bound by Wiz	8.11413
Necap1	Stable	Bound by Wiz	8.11413
Ocel1	Stable	Bound by Wiz	8.11413
Rhov	Stable	Bound by Wiz	8.11413
Tram1	Stable	Bound by Wiz	8.11413
Zfp444	Stable	Bound by Wiz	8.11413
Lamtor2	Stable	Bound by Wiz	8.09791
Ubqln4	Stable	Bound by Wiz	8.09791
Fosl2	Stable	Bound by Wiz	8.09758
Gm16702	Stable	Bound by Wiz	8.08182
Ythdf2	Stable	Bound by Wiz	8.08182
Hddc3	Stable	Bound by Wiz	8.05199
Prkag1	Stable	Bound by Wiz	7.98962
1700034H15Rik	Stable	Bound by Wiz	7.98733
Slc30a1	Stable	Bound by Wiz	7.98733
Rnf139	Stable	Bound by Wiz	7.98284
Nrp2	Down	Bound by Wiz	7.96923
Clptm1	Stable	Bound by Wiz	7.96923
Crls1	Stable	Bound by Wiz	7.96923
Cul5	Stable	Bound by Wiz	7.96923
Hif1an	Stable	Bound by Wiz	7.96923
Hnrnpc	Stable	Bound by Wiz	7.96923
Mir124a-3	Stable	Bound by Wiz	7.96923
Tctn1	Stable	Bound by Wiz	7.96923
Trex1	Stable	Bound by Wiz	7.96923
Pcdhb10	Up	Bound by Wiz	7.96923
Slc26a6	Stable	Bound by Wiz	7.95796
Nus1	Stable	Bound by Wiz	7.93447
Zc3h7a	Stable	Bound by Wiz	7.93447
Mir8105	Stable	Bound by Wiz	7.91216
Smarcc2	Stable	Bound by Wiz	7.91216
4933417D19Rik	Stable	Bound by Wiz	7.91172
Spata2l	Up	Bound by Wiz	7.91172
Mrgbp	Stable	Bound by Wiz	7.89735
Dennd4b	Up	Bound by Wiz	7.84325
Atf3	Up	Bound by Wiz	7.83946
Dstyk	Down	Bound by Wiz	7.82434
Cryba2	Stable	Bound by Wiz	7.82434
Inpp5e	Stable	Bound by Wiz	7.82434
Iscu	Stable	Bound by Wiz	7.82434
Pmpcb	Stable	Bound by Wiz	7.82434
Ppa2	Stable	Bound by Wiz	7.82434
Rusc1	Stable	Bound by Wiz	7.82434
Sart3	Stable	Bound by Wiz	7.82434
Vti1b	Stable	Bound by Wiz	7.82434
Efna4	Stable	Bound by Wiz	7.81835
Zc3h15	Stable	Bound by Wiz	7.81549
Cnn3	Stable	Bound by Wiz	7.8121
Alms1	Stable	Bound by Wiz	7.81029
3110040N11Rik	Stable	Bound by Wiz	7.8085
Troap	Down	Bound by Wiz	7.80569
Gm34284	Stable	Bound by Wiz	7.80569
Usp2	Stable	Bound by Wiz	7.78797
Eogt	Stable	Bound by Wiz	7.73146
Mrm2	Stable	Bound by Wiz	7.71967
Nudt1	Stable	Bound by Wiz	7.71967
Tmem201	Down	Bound by Wiz	7.71159
P3h3	Down	Bound by Wiz	7.69403
Nr1h3	Stable	Bound by Wiz	7.68943
Klhdc10	Stable	Bound by Wiz	7.68436
Rac3	Stable	Bound by Wiz	7.68436
Eif3g	Down	Bound by Wiz	7.67944
Tyro3	Down	Bound by Wiz	7.67944
Xxylt1	Down	Bound by Wiz	7.67944
1700063H04Rik	Stable	Bound by Wiz	7.67944
Borcs5	Stable	Bound by Wiz	7.67944
Ccdc6	Stable	Bound by Wiz	7.67944
Gm38415	Stable	Bound by Wiz	7.67944
Gnai3	Stable	Bound by Wiz	7.67944
Mir7653	Stable	Bound by Wiz	7.67944
Nek8	Stable	Bound by Wiz	7.67944
Polm	Stable	Bound by Wiz	7.67944
Tlcd1	Stable	Bound by Wiz	7.67944
Mettl21a	Stable	Bound by Wiz	7.67367
Erlin2	Stable	Bound by Wiz	7.64188
Csdc2	Stable	Bound by Wiz	7.62705
Col14a1	Down	Bound by Wiz	7.61425
Icosl	Stable	Bound by Wiz	7.61226
Usb1	Stable	Bound by Wiz	7.59204
Zfp319	Stable	Bound by Wiz	7.59204
Iqgap2	Down	Bound by Wiz	7.58333
Ppy	Up	Bound by Wiz	7.58333
Ddx18	Stable	Bound by Wiz	7.57382
Nat8f1	Stable	Bound by Wiz	7.57124
Tprkb	Stable	Bound by Wiz	7.57124
Bola3	Stable	Bound by Wiz	7.56337
Ccin	Stable	Bound by Wiz	7.56337
Asic1	Stable	Bound by Wiz	7.55971
1110002L01Rik	Stable	Bound by Wiz	7.53912
Asxl2	Stable	Bound by Wiz	7.53912
Sgpl1	Stable	Bound by Wiz	7.53527
Tmem242	Stable	Bound by Wiz	7.53527
Alpl	Down	Bound by Wiz	7.53455
Apold1	Stable	Bound by Wiz	7.53455
Cbx4	Stable	Bound by Wiz	7.53455
Crbn	Stable	Bound by Wiz	7.53455
Gm5820	Stable	Bound by Wiz	7.53455
Mir3086	Stable	Bound by Wiz	7.53455
Mir499	Stable	Bound by Wiz	7.53455
Mir7001	Stable	Bound by Wiz	7.53455
Mrpl39	Stable	Bound by Wiz	7.53455
Tbc1d4	Stable	Bound by Wiz	7.53455
Uba2	Stable	Bound by Wiz	7.53455
Uckl1	Stable	Bound by Wiz	7.53455
Uckl1os	Stable	Bound by Wiz	7.53455
Rimbp2	Stable	Bound by Wiz	7.51663
Ggt5	Stable	Bound by Wiz	7.50599
Arrdc2	Up	Bound by Wiz	7.49449
Mlkl	Stable	Bound by Wiz	7.49387
Ankrd39	Stable	Bound by Wiz	7.4866
Uchl5	Stable	Bound by Wiz	7.47536
Slc35b1	Stable	Bound by Wiz	7.4596
Gpr37l1	Up	Bound by Wiz	7.4536
Flii	Stable	Bound by Wiz	7.43732
Mief2	Stable	Bound by Wiz	7.43732
Mir5100	Stable	Bound by Wiz	7.43732
Bace2	Stable	Bound by Wiz	7.41938
Puf60	Down	Bound by Wiz	7.40456
Ddx23	Stable	Bound by Wiz	7.40456
Wbp2	Stable	Bound by Wiz	7.40456
Dnm1	Stable	Bound by Wiz	7.39951
Hoxd3os1	Stable	Bound by Wiz	7.39951
Ube2l6	Up	Bound by Wiz	7.39951
Glod5	Stable	Bound by Wiz	7.38965
Tmed2	Stable	Bound by Wiz	7.38965
Ctso	Up	Bound by Wiz	7.38965
Xrcc5	Up	Bound by Wiz	7.38965
Scn8a	Stable	Bound by Wiz	7.38808
Traf5	Stable	Bound by Wiz	7.37776
Tmem211	Up	Bound by Wiz	7.37198
Ciz1	Stable	Bound by Wiz	7.36317
Patz1	Stable	Bound by Wiz	7.36173
Mir5132	Stable	Bound by Wiz	7.35976
Mir718	Stable	Bound by Wiz	7.35976
Irak1	Up	Bound by Wiz	7.35976
Pdxp	Stable	Bound by Wiz	7.34529
Prss41	Stable	Bound by Wiz	7.3438
Ago2	Stable	Bound by Wiz	7.30313
Kcnj6	Stable	Bound by Wiz	7.30313
Gm5099	Stable	Bound by Wiz	7.26589
Rev1	Stable	Bound by Wiz	7.26589
AY702103	Stable	Bound by Wiz	7.2599
Sod2	Stable	Bound by Wiz	7.2547
Ccdc138	Up	Bound by Wiz	7.2547
Rrp9	Down	Bound by Wiz	7.24476
Akap8l	Stable	Bound by Wiz	7.24476
Btbd16	Stable	Bound by Wiz	7.24476
Fam222a	Stable	Bound by Wiz	7.24476
Gm6225	Stable	Bound by Wiz	7.24476
Mir6538	Stable	Bound by Wiz	7.24476
Ncbp3	Stable	Bound by Wiz	7.24476
Parp3	Stable	Bound by Wiz	7.24476
Pfas	Stable	Bound by Wiz	7.24476
Rffl	Stable	Bound by Wiz	7.24476
Rnf144a	Stable	Bound by Wiz	7.24476
Tsc22d3	Stable	Bound by Wiz	7.24476
Zbp1	Stable	Bound by Wiz	7.24476
Zbtb34	Stable	Bound by Wiz	7.24476
Zfp282	Stable	Bound by Wiz	7.24476
Pcdha8	Up	Bound by Wiz	7.24476
E130309D02Rik	Stable	Bound by Wiz	7.24425
Rnf215	Down	Bound by Wiz	7.23931
Dhfr	Down	Bound by Wiz	7.23904
Msh3	Stable	Bound by Wiz	7.23904
Slc7a6os	Stable	Bound by Wiz	7.23864
Rnf181	Stable	Bound by Wiz	7.23185
Mcph1	Stable	Bound by Wiz	7.21496
Chd1l	Stable	Bound by Wiz	7.21316
Agfg1	Up	Bound by Wiz	7.21316
Enc1	Stable	Bound by Wiz	7.21285
Tonsl	Down	Bound by Wiz	7.20169
1700110K17Rik	Stable	Bound by Wiz	7.18521
Cep135	Stable	Bound by Wiz	7.18521
Rassf5	Up	Bound by Wiz	7.18521
Yars2	Stable	Bound by Wiz	7.15876
Scaf8	Stable	Bound by Wiz	7.15193
Med23	Stable	Bound by Wiz	7.14306
Plcb3	Stable	Bound by Wiz	7.12962
Tor2a	Stable	Bound by Wiz	7.12784
Zmym2	Stable	Bound by Wiz	7.12028
Cars2	Stable	Bound by Wiz	7.11255
Atf1	Stable	Bound by Wiz	7.10561
Cyhr1	Stable	Bound by Wiz	7.10561
Kifc2	Up	Bound by Wiz	7.10561
Aars2	Down	Bound by Wiz	7.09986
Bysl	Down	Bound by Wiz	7.09986
Nsmce4a	Down	Bound by Wiz	7.09986
Tgm2	Down	Bound by Wiz	7.09986
C920006O11Rik	Stable	Bound by Wiz	7.09986
Cnppd1	Stable	Bound by Wiz	7.09986
Lrrc75a	Stable	Bound by Wiz	7.09986
Lsm4	Stable	Bound by Wiz	7.09986
Med20	Stable	Bound by Wiz	7.09986
Mmgt2	Stable	Bound by Wiz	7.09986
Mnd1	Stable	Bound by Wiz	7.09986
Msl3	Stable	Bound by Wiz	7.09986
Tmem95	Stable	Bound by Wiz	7.09986
Dgkz	Stable	Bound by Wiz	7.09946
Plxdc1	Stable	Bound by Wiz	7.09946
Snord12	Stable	Bound by Wiz	7.09125
Zfas1	Stable	Bound by Wiz	7.09125
Nr2c1	Stable	Bound by Wiz	7.0733
Ercc1	Stable	Bound by Wiz	7.07226
Nup50	Down	Bound by Wiz	7.05982
Tex2	Stable	Bound by Wiz	7.05915
Zfp568	Stable	Bound by Wiz	7.05915
Fcor	Stable	Bound by Wiz	7.05609
Man2c1	Stable	Bound by Wiz	7.05483
Man2c1os	Stable	Bound by Wiz	7.05483
Narf	Stable	Bound by Wiz	7.02853
Cercam	Stable	Bound by Wiz	7.02191
Espn	Stable	Bound by Wiz	7.02191
Cacybp	Stable	Bound by Wiz	7.02042
Mlf2	Stable	Bound by Wiz	7.00884
Socs1	Stable	Bound by Wiz	7.00884
Odf2	Stable	Bound by Wiz	7.00454
Dusp3	Stable	Bound by Wiz	6.99586
2410006H16Rik	Stable	Bound by Wiz	6.99077
Snord49a	Stable	Bound by Wiz	6.99077
Snord49b	Stable	Bound by Wiz	6.99077
Snord65	Stable	Bound by Wiz	6.99077
Trio	Stable	Bound by Wiz	6.99077
Kpnb1	Stable	Bound by Wiz	6.98643
Ghr	Stable	Bound by Wiz	6.97272
Lrrk1	Down	Bound by Wiz	6.96799
Upk2	Stable	Bound by Wiz	6.96799
Asap2	Down	Bound by Wiz	6.95496
Fbxl7	Down	Bound by Wiz	6.95496
4833412C05Rik	Stable	Bound by Wiz	6.95496
Bdnf	Stable	Bound by Wiz	6.95496
Cdc37l1	Stable	Bound by Wiz	6.95496
Chmp1a	Stable	Bound by Wiz	6.95496
Cltb	Stable	Bound by Wiz	6.95496
Det1	Stable	Bound by Wiz	6.95496
Gng8	Stable	Bound by Wiz	6.95496
Kcnip2	Stable	Bound by Wiz	6.95496
Kctd6	Stable	Bound by Wiz	6.95496
Kpna6	Stable	Bound by Wiz	6.95496
Neurog2	Stable	Bound by Wiz	6.95496
Phb	Stable	Bound by Wiz	6.95496
Soga1	Stable	Bound by Wiz	6.95496
Spata33	Stable	Bound by Wiz	6.95496
Tspan18	Stable	Bound by Wiz	6.95496
Ttc39aos1	Stable	Bound by Wiz	6.95496
Mkrn3	Up	Bound by Wiz	6.95496
P2rx1	Up	Bound by Wiz	6.95496
Ttc12	Up	Bound by Wiz	6.95496
Rab32	Down	Bound by Wiz	6.94699
Rab3ip	Stable	Bound by Wiz	6.93309
4933412E12Rik	Up	Bound by Wiz	6.93309
Syt7	Stable	Bound by Wiz	6.93187
Slc1a4	Stable	Bound by Wiz	6.91156
Dync1li2	Stable	Bound by Wiz	6.90709
Tmem231	Stable	Bound by Wiz	6.9039
Prkaa1	Stable	Bound by Wiz	6.89502
Xylb	Stable	Bound by Wiz	6.88942
Pop5	Stable	Bound by Wiz	6.88006
Cse1l	Stable	Bound by Wiz	6.87033
Arl5c	Stable	Bound by Wiz	6.8525
Gm16897	Stable	Bound by Wiz	6.84989
Mien1	Stable	Bound by Wiz	6.84106
Snrpd1	Stable	Bound by Wiz	6.84106
Frg1	Stable	Bound by Wiz	6.8333
Ppp2cb	Stable	Bound by Wiz	6.82184
Adamts8	Stable	Bound by Wiz	6.81007
Asb4	Stable	Bound by Wiz	6.81007
Epha1	Stable	Bound by Wiz	6.81007
Mycbpap	Stable	Bound by Wiz	6.81007
Nup210	Stable	Bound by Wiz	6.81007
Oxa1l	Stable	Bound by Wiz	6.81007
Paip1	Stable	Bound by Wiz	6.81007
Pip5kl1	Stable	Bound by Wiz	6.81007
Sema3g	Stable	Bound by Wiz	6.81007
Snord14c	Stable	Bound by Wiz	6.81007
Susd6	Stable	Bound by Wiz	6.81007
Utp3	Stable	Bound by Wiz	6.81007
Oxct1	Down	Bound by Wiz	6.80934
BC037032	Stable	Bound by Wiz	6.80934
Timp2	Down	Bound by Wiz	6.79677
9530052E02Rik	Stable	Bound by Wiz	6.79596
Irs2	Stable	Bound by Wiz	6.79596
Gaa	Up	Bound by Wiz	6.77904
Smpd4	Stable	Bound by Wiz	6.76737
Mex3b	Stable	Bound by Wiz	6.76074
2210409E12Rik	Stable	Bound by Wiz	6.75693
Apoa1	Stable	Bound by Wiz	6.75693
Coil	Stable	Bound by Wiz	6.75693
Usp34	Stable	Bound by Wiz	6.75693
Zdhhc1	Stable	Bound by Wiz	6.73228
Dvl1	Stable	Bound by Wiz	6.72279
Gm16796	Stable	Bound by Wiz	6.71855
Pfdn4	Stable	Bound by Wiz	6.71855
Hars	Stable	Bound by Wiz	6.71181
Hars2	Stable	Bound by Wiz	6.71181
Atg16l2	Stable	Bound by Wiz	6.70144
Dusp16	Stable	Bound by Wiz	6.70144
Dnase2a	Stable	Bound by Wiz	6.68451
Deptor	Down	Bound by Wiz	6.67976
Gm9920	Stable	Bound by Wiz	6.67976
Inhbe	Up	Bound by Wiz	6.67976
Nek3	Stable	Bound by Wiz	6.66562
Nle1	Down	Bound by Wiz	6.66517
Sh3kbp1	Down	Bound by Wiz	6.66517
Arf5	Stable	Bound by Wiz	6.66517
Bola2	Stable	Bound by Wiz	6.66517
Bspry	Stable	Bound by Wiz	6.66517
Cblc	Stable	Bound by Wiz	6.66517
Cdk9	Stable	Bound by Wiz	6.66517
Dtymk	Stable	Bound by Wiz	6.66517
Fbxo34	Stable	Bound by Wiz	6.66517
Hps1	Stable	Bound by Wiz	6.66517
Ing5	Stable	Bound by Wiz	6.66517
Kctd18	Stable	Bound by Wiz	6.66517
Mir2861	Stable	Bound by Wiz	6.66517
Mir3960	Stable	Bound by Wiz	6.66517
Nr6a1	Stable	Bound by Wiz	6.66517
Olfml2a	Stable	Bound by Wiz	6.66517
Rabggta	Stable	Bound by Wiz	6.66517
Rcor2	Stable	Bound by Wiz	6.66517
Slx1b	Stable	Bound by Wiz	6.66517
Tmc8	Up	Bound by Wiz	6.66517
Mocs1	Stable	Bound by Wiz	6.66414
Vps4a	Down	Bound by Wiz	6.65757
Tas1r1	Stable	Bound by Wiz	6.63723
Atmin	Stable	Bound by Wiz	6.6293
1700040D17Rik	Stable	Bound by Wiz	6.62444
Homer3	Stable	Bound by Wiz	6.62444
Kbtbd13	Stable	Bound by Wiz	6.62444
Tdrkh	Stable	Bound by Wiz	6.62444
Gm17762	Stable	Bound by Wiz	6.58568
Ap4e1	Stable	Bound by Wiz	6.57955
Npr1	Stable	Bound by Wiz	6.56183
Fam136a	Stable	Bound by Wiz	6.55602
Tmem167b	Stable	Bound by Wiz	6.55492
Wipf2	Stable	Bound by Wiz	6.55492
Fbxo33	Stable	Bound by Wiz	6.54924
Cog1	Stable	Bound by Wiz	6.54044
Pomk	Stable	Bound by Wiz	6.53696
Rnf216	Stable	Bound by Wiz	6.52895
Nckipsd	Down	Bound by Wiz	6.52028
Stat6	Down	Bound by Wiz	6.52028
1700109G15Rik	Stable	Bound by Wiz	6.52028
9430083A17Rik	Stable	Bound by Wiz	6.52028
A230083G16Rik	Stable	Bound by Wiz	6.52028
Cdk17	Stable	Bound by Wiz	6.52028
Gart	Stable	Bound by Wiz	6.52028
Mical3	Stable	Bound by Wiz	6.52028
Mir1931	Stable	Bound by Wiz	6.52028
Mpp6	Stable	Bound by Wiz	6.52028
Mxd3	Stable	Bound by Wiz	6.52028
Pcdhga12	Stable	Bound by Wiz	6.52028
Pgam5	Stable	Bound by Wiz	6.52028
Ptms	Stable	Bound by Wiz	6.52028
Son	Stable	Bound by Wiz	6.52028
Spin1	Stable	Bound by Wiz	6.52028
Tgfb1	Stable	Bound by Wiz	6.52028
Zfp54	Stable	Bound by Wiz	6.52028
1700048M11Rik	Stable	Bound by Wiz	6.49196
Diaph1	Stable	Bound by Wiz	6.49184
Htr6	Stable	Bound by Wiz	6.49184
Pds5b	Stable	Bound by Wiz	6.49184
Rnf207	Stable	Bound by Wiz	6.49184
Gm15408	Stable	Bound by Wiz	6.49175
Fmnl3	Down	Bound by Wiz	6.4916
Renbp	Stable	Bound by Wiz	6.48992
Zfp609	Stable	Bound by Wiz	6.48392
Hacd2	Stable	Bound by Wiz	6.44288
AI413582	Stable	Bound by Wiz	6.44282
Dph7	Stable	Bound by Wiz	6.44247
Rabepk	Stable	Bound by Wiz	6.4421
Zfp212	Stable	Bound by Wiz	6.44114
Acss2	Up	Bound by Wiz	6.44087
Nob1	Stable	Bound by Wiz	6.43893
Mrpl17	Stable	Bound by Wiz	6.43434
Katnbl1	Stable	Bound by Wiz	6.42887
Pts	Stable	Bound by Wiz	6.42887
Gm3336	Stable	Bound by Wiz	6.42221
Mir6999	Stable	Bound by Wiz	6.42221
Gmeb1	Stable	Bound by Wiz	6.42144
Arhgap39	Stable	Bound by Wiz	6.39485
Col4a3bp	Stable	Bound by Wiz	6.39319
Hira	Stable	Bound by Wiz	6.38172
Kmt2b	Stable	Bound by Wiz	6.38172
Mir3569	Stable	Bound by Wiz	6.38172
Mrpl40	Stable	Bound by Wiz	6.38172
Ppox	Up	Bound by Wiz	6.38172
Vamp5	Down	Bound by Wiz	6.37806
Polr3e	Down	Bound by Wiz	6.37538
2700081O15Rik	Stable	Bound by Wiz	6.37538
9330162012Rik	Stable	Bound by Wiz	6.37538
Amfr	Stable	Bound by Wiz	6.37538
Arhgap26	Stable	Bound by Wiz	6.37538
Cab39	Stable	Bound by Wiz	6.37538
Ccdc73	Stable	Bound by Wiz	6.37538
D14Ertd670e	Stable	Bound by Wiz	6.37538
Dbil5	Stable	Bound by Wiz	6.37538
Dtd1	Stable	Bound by Wiz	6.37538
Fbxl15	Stable	Bound by Wiz	6.37538
Gatad1	Stable	Bound by Wiz	6.37538
Gemin4	Stable	Bound by Wiz	6.37538
Leo1	Stable	Bound by Wiz	6.37538
Polr2j	Stable	Bound by Wiz	6.37538
Sema6a	Stable	Bound by Wiz	6.37538
Sfr1	Stable	Bound by Wiz	6.37538
Suds3	Stable	Bound by Wiz	6.37538
Upk1a	Stable	Bound by Wiz	6.37538
Aldh5a1	Up	Bound by Wiz	6.37538
4933432I09Rik	Stable	Bound by Wiz	6.37456
Fam207a	Stable	Bound by Wiz	6.37456
1600029O15Rik	Stable	Bound by Wiz	6.3706
Islr2	Stable	Bound by Wiz	6.3706
Ascc1	Stable	Bound by Wiz	6.36785
Gm1673	Stable	Bound by Wiz	6.35947
Prima1	Stable	Bound by Wiz	6.35947
Rasa4	Stable	Bound by Wiz	6.35947
Lama5	Down	Bound by Wiz	6.35538
Slc39a13	Stable	Bound by Wiz	6.35538
Cnn2	Down	Bound by Wiz	6.3452
Pym1	Stable	Bound by Wiz	6.34114
Gm36738	Stable	Bound by Wiz	6.33689
Dnajc7	Stable	Bound by Wiz	6.32715
Ets2	Stable	Bound by Wiz	6.31772
Pear1	Stable	Bound by Wiz	6.30281
C330013E15Rik	Stable	Bound by Wiz	6.30053
Dazap2	Stable	Bound by Wiz	6.30053
Wdr37	Up	Bound by Wiz	6.29199
Pcbp2	Down	Bound by Wiz	6.2842
Aurkaip1	Stable	Bound by Wiz	6.2826
Mir760	Stable	Bound by Wiz	6.27937
Cebpd	Down	Bound by Wiz	6.27169
Smim1	Stable	Bound by Wiz	6.27169
Gfm1	Stable	Bound by Wiz	6.26393
Gm16104	Stable	Bound by Wiz	6.2514
Gm9736	Stable	Bound by Wiz	6.2514
Cox19	Stable	Bound by Wiz	6.24759
Magel2	Stable	Bound by Wiz	6.24295
Gjd3	Stable	Bound by Wiz	6.23893
Tomm5	Stable	Bound by Wiz	6.23893
Dennd2a	Down	Bound by Wiz	6.23049
Gprc5b	Down	Bound by Wiz	6.23049
P2ry6	Down	Bound by Wiz	6.23049
Scarb2	Down	Bound by Wiz	6.23049
3110082J24Rik	Stable	Bound by Wiz	6.23049
Cped1	Stable	Bound by Wiz	6.23049
Fam45a	Stable	Bound by Wiz	6.23049
Gdnf	Stable	Bound by Wiz	6.23049
Glipr2	Stable	Bound by Wiz	6.23049
Jade1	Stable	Bound by Wiz	6.23049
Lmod3	Stable	Bound by Wiz	6.23049
Lzts2	Stable	Bound by Wiz	6.23049
Mir375	Stable	Bound by Wiz	6.23049
Rdh10	Stable	Bound by Wiz	6.23049
Rpl7	Stable	Bound by Wiz	6.23049
Spsb2	Stable	Bound by Wiz	6.23049
Tirap	Stable	Bound by Wiz	6.23049
Tmem151a	Stable	Bound by Wiz	6.23049
Yif1a	Stable	Bound by Wiz	6.23049
Zfp65	Stable	Bound by Wiz	6.23049
Zfp85os	Stable	Bound by Wiz	6.23049
Zzz3	Stable	Bound by Wiz	6.23049
Esr2	Up	Bound by Wiz	6.23049
H3f3a	Stable	Bound by Wiz	6.22837
Smarcd1	Stable	Bound by Wiz	6.22837
Kdm1a	Stable	Bound by Wiz	6.22782
Aup1	Stable	Bound by Wiz	6.22698
Grn	Stable	Bound by Wiz	6.22698
Htra2	Stable	Bound by Wiz	6.22698
Insrr	Stable	Bound by Wiz	6.22698
Ntrk1	Stable	Bound by Wiz	6.22698
Upf3a	Stable	Bound by Wiz	6.21514
Tmem170	Stable	Bound by Wiz	6.21487
Copg1	Stable	Bound by Wiz	6.20692
Npdc1	Stable	Bound by Wiz	6.20692
Zfp949	Stable	Bound by Wiz	6.20692
Kdm7a	Up	Bound by Wiz	6.19181
Ndufv2	Stable	Bound by Wiz	6.17676
Wnt9a	Stable	Bound by Wiz	6.17676
Gm4890	Stable	Bound by Wiz	6.16833
Mmaa	Up	Bound by Wiz	6.16833
Caskin2	Stable	Bound by Wiz	6.16256
Tsen54	Stable	Bound by Wiz	6.16256
Hmg20b	Stable	Bound by Wiz	6.15653
Eif5b	Stable	Bound by Wiz	6.15401
Txndc9	Stable	Bound by Wiz	6.15401
Tmem101	Stable	Bound by Wiz	6.14997
Irak3	Up	Bound by Wiz	6.14997
Mpnd	Stable	Bound by Wiz	6.14299
Rbp7	Stable	Bound by Wiz	6.14299
Stap2	Stable	Bound by Wiz	6.14299
Camk2d	Up	Bound by Wiz	6.14299
A730043L09Rik	Stable	Bound by Wiz	6.13118
1810010H24Rik	Up	Bound by Wiz	6.12226
Wdr18	Down	Bound by Wiz	6.11012
Elovl7	Down	Bound by Wiz	6.10331
Plekha2	Up	Bound by Wiz	6.10119
1700026J14Rik	Stable	Bound by Wiz	6.09449
Atp6v0e2	Stable	Bound by Wiz	6.09449
Itpr3	Stable	Bound by Wiz	6.09449
Kdm3a	Up	Bound by Wiz	6.08965
Otud3	Stable	Bound by Wiz	6.08594
4931440P22Rik	Stable	Bound by Wiz	6.08559
Dlx3	Stable	Bound by Wiz	6.08559
Elf4	Stable	Bound by Wiz	6.08559
Ermp1	Stable	Bound by Wiz	6.08559
Fhad1os1	Stable	Bound by Wiz	6.08559
Gm3636	Stable	Bound by Wiz	6.08559
Hoga1	Stable	Bound by Wiz	6.08559
Igsf11	Stable	Bound by Wiz	6.08559
Lmbrd1	Stable	Bound by Wiz	6.08559
Mir6376	Stable	Bound by Wiz	6.08559
Mir7056	Stable	Bound by Wiz	6.08559
Olfml3	Stable	Bound by Wiz	6.08559
Rhog	Stable	Bound by Wiz	6.08559
Rnu73b	Stable	Bound by Wiz	6.08559
Rps3a1	Stable	Bound by Wiz	6.08559
Scn3a	Stable	Bound by Wiz	6.08559
Scpep1	Stable	Bound by Wiz	6.08559
Slc43a2	Stable	Bound by Wiz	6.08559
Srsf3	Stable	Bound by Wiz	6.08559
Tiparp	Stable	Bound by Wiz	6.08559
Ttc34	Stable	Bound by Wiz	6.08559
Pde2a	Down	Bound by Wiz	6.08301
Echdc1	Stable	Bound by Wiz	6.07683
Necap2	Stable	Bound by Wiz	6.05463
Peg13	Stable	Bound by Wiz	6.05235
Gm16712	Stable	Bound by Wiz	6.05163
Prnd	Stable	Bound by Wiz	6.05163
Gm5577	Stable	Bound by Wiz	6.0507
Prmt3	Stable	Bound by Wiz	6.0507
Ptpru	Stable	Bound by Wiz	6.0507
Zfp639	Stable	Bound by Wiz	6.0507
Nkiras2	Stable	Bound by Wiz	6.04955
Rcor3	Stable	Bound by Wiz	6.023
Gm10516	Up	Bound by Wiz	6.023
Ptger4	Up	Bound by Wiz	6.0167
Csrnp1	Down	Bound by Wiz	6.01336
Grifin	Stable	Bound by Wiz	6.01096
Slc12a9	Stable	Bound by Wiz	6.00389
C1qc	Stable	Bound by Wiz	6.00338
Lsm10	Stable	Bound by Wiz	6.00338
Msl3l2	Up	Bound by Wiz	6.00338
Rps17	Stable	Bound by Wiz	5.99655
Mif4gd	Stable	Bound by Wiz	5.99538
Nol9	Down	Bound by Wiz	5.99222
Plxna4	Down	Bound by Wiz	5.97475
Plekhh3	Stable	Bound by Wiz	5.97475
Samd4b	Stable	Bound by Wiz	5.962
Gmfg	Up	Bound by Wiz	5.962
Actb	Down	Bound by Wiz	5.95271
Gtpbp4	Stable	Bound by Wiz	5.95197
AI854703	Stable	Bound by Wiz	5.94718
Smim5	Stable	Bound by Wiz	5.94718
Phlda1	Down	Bound by Wiz	5.9466
Ache	Stable	Bound by Wiz	5.9416
Fbl	Stable	Bound by Wiz	5.9416
Gm11532	Stable	Bound by Wiz	5.9416
H2-T23	Stable	Bound by Wiz	5.9416
Mir7079	Stable	Bound by Wiz	5.9416
Gnpda1	Up	Bound by Wiz	5.9416
9530068E07Rik	Down	Bound by Wiz	5.9407
Mrps24	Down	Bound by Wiz	5.9407
Sct	Down	Bound by Wiz	5.9407
Tfap4	Down	Bound by Wiz	5.9407
5031434O11Rik	Stable	Bound by Wiz	5.9407
Apex2	Stable	Bound by Wiz	5.9407
Csf3	Stable	Bound by Wiz	5.9407
Epc1	Stable	Bound by Wiz	5.9407
Gm6525	Stable	Bound by Wiz	5.9407
Mc5r	Stable	Bound by Wiz	5.9407
Mir1893	Stable	Bound by Wiz	5.9407
Mir92b	Stable	Bound by Wiz	5.9407
Npm3	Stable	Bound by Wiz	5.9407
Pcgf2	Stable	Bound by Wiz	5.9407
Setd7	Stable	Bound by Wiz	5.9407
Slc4a9	Stable	Bound by Wiz	5.9407
Vcp	Stable	Bound by Wiz	5.9407
Zfp51	Stable	Bound by Wiz	5.9407
Atcay	Up	Bound by Wiz	5.9407
Muc1	Up	Bound by Wiz	5.9407
Pfkfb1	Up	Bound by Wiz	5.9407
Zfr2	Up	Bound by Wiz	5.9407
Tgfb3	Down	Bound by Wiz	5.93995
Slco3a1	Stable	Bound by Wiz	5.93692
Kifc1	Stable	Bound by Wiz	5.92464
Pdlim7	Stable	Bound by Wiz	5.92464
Ccdc65	Up	Bound by Wiz	5.90143
Stk11	Stable	Bound by Wiz	5.89957
Plekhg5	Down	Bound by Wiz	5.89075
Fndc5	Stable	Bound by Wiz	5.89075
Dip2a	Stable	Bound by Wiz	5.88244
Trappc5	Stable	Bound by Wiz	5.87748
Galt	Stable	Bound by Wiz	5.87018
Eef2	Stable	Bound by Wiz	5.86917
Mad2l1	Down	Bound by Wiz	5.86376
Abhd18	Up	Bound by Wiz	5.86376
Mdm2	Stable	Bound by Wiz	5.85985
Arl8b	Stable	Bound by Wiz	5.85711
Pigv	Stable	Bound by Wiz	5.85711
Slc41a3	Stable	Bound by Wiz	5.85509
Rpl7l1	Stable	Bound by Wiz	5.84446
Rab27a	Up	Bound by Wiz	5.83497
Dhx58	Stable	Bound by Wiz	5.83303
Pcdhb12	Up	Bound by Wiz	5.83157
Ptpn9	Down	Bound by Wiz	5.82481
Bhlhe40	Up	Bound by Wiz	5.82221
Tmcc2	Stable	Bound by Wiz	5.79859
Ehd2	Down	Bound by Wiz	5.7958
Slc6a6	Down	Bound by Wiz	5.7958
1700125H20Rik	Stable	Bound by Wiz	5.7958
5033417F24Rik	Stable	Bound by Wiz	5.7958
5730455P16Rik	Stable	Bound by Wiz	5.7958
Abcf2	Stable	Bound by Wiz	5.7958
Ablim3	Stable	Bound by Wiz	5.7958
BC004004	Stable	Bound by Wiz	5.7958
Capn1	Stable	Bound by Wiz	5.7958
Cys1	Stable	Bound by Wiz	5.7958
Ddx46	Stable	Bound by Wiz	5.7958
Gm15772	Stable	Bound by Wiz	5.7958
Grb14	Stable	Bound by Wiz	5.7958
Ifit2	Stable	Bound by Wiz	5.7958
Megf10	Stable	Bound by Wiz	5.7958
Nlrx1	Stable	Bound by Wiz	5.7958
Pcdhgb1	Stable	Bound by Wiz	5.7958
Pex10	Stable	Bound by Wiz	5.7958
Rnpepl1	Stable	Bound by Wiz	5.7958
Rpl26	Stable	Bound by Wiz	5.7958
Rpp14	Stable	Bound by Wiz	5.7958
Slfn3	Stable	Bound by Wiz	5.7958
Zbed3	Stable	Bound by Wiz	5.7958
Zdhhc22	Stable	Bound by Wiz	5.7958
A930015D03Rik	Up	Bound by Wiz	5.7958
Zfp345	Up	Bound by Wiz	5.7958
Chsy1	Stable	Bound by Wiz	5.78164
Spr	Stable	Bound by Wiz	5.78164
Slc46a3	Stable	Bound by Wiz	5.77121
Tmub2	Stable	Bound by Wiz	5.77053
Map2k1	Stable	Bound by Wiz	5.7612
4930405A21Rik	Stable	Bound by Wiz	5.7571
Dlgap4	Stable	Bound by Wiz	5.7571
Lmo1	Down	Bound by Wiz	5.75373
Cdk5rap3	Up	Bound by Wiz	5.74849
BC065403	Stable	Bound by Wiz	5.74495
Tmem82	Up	Bound by Wiz	5.74025
Mlst8	Stable	Bound by Wiz	5.72623
0610009B22Rik	Stable	Bound by Wiz	5.72415
Mylpf	Stable	Bound by Wiz	5.72415
Ptpn7	Stable	Bound by Wiz	5.72415
Ptprv	Up	Bound by Wiz	5.72415
Zyx	Down	Bound by Wiz	5.72154
Steap1	Stable	Bound by Wiz	5.72154
Tpd52l2	Stable	Bound by Wiz	5.71449
Apol9b	Stable	Bound by Wiz	5.70444
Lpcat4	Stable	Bound by Wiz	5.70003
Ppp5c	Stable	Bound by Wiz	5.70003
Rasl11a	Stable	Bound by Wiz	5.70003
Ccar1	Stable	Bound by Wiz	5.69702
Tapbp	Stable	Bound by Wiz	5.69642
Hsd17b6	Stable	Bound by Wiz	5.6839
Ube2t	Stable	Bound by Wiz	5.68055
Nt5m	Stable	Bound by Wiz	5.67253
Zfp647	Stable	Bound by Wiz	5.67082
Gm15506	Stable	Bound by Wiz	5.66889
Nipal3	Stable	Bound by Wiz	5.66226
Stpg1	Stable	Bound by Wiz	5.66226
Adam5	Stable	Bound by Wiz	5.66187
App	Down	Bound by Wiz	5.65091
Bak1	Down	Bound by Wiz	5.65091
Npr2	Down	Bound by Wiz	5.65091
Nrip1	Down	Bound by Wiz	5.65091
Spryd4	Down	Bound by Wiz	5.65091
4921507G05Rik	Stable	Bound by Wiz	5.65091
Dnpep	Stable	Bound by Wiz	5.65091
Dpysl3	Stable	Bound by Wiz	5.65091
E2f5	Stable	Bound by Wiz	5.65091
Grin2c	Stable	Bound by Wiz	5.65091
I920046F24Rik	Stable	Bound by Wiz	5.65091
Kif3c	Stable	Bound by Wiz	5.65091
Med13	Stable	Bound by Wiz	5.65091
Mir7011	Stable	Bound by Wiz	5.65091
Mtcl1	Stable	Bound by Wiz	5.65091
Mycl	Stable	Bound by Wiz	5.65091
Ncs1	Stable	Bound by Wiz	5.65091
Noc3l	Stable	Bound by Wiz	5.65091
Polr3a	Stable	Bound by Wiz	5.65091
Rnd3	Stable	Bound by Wiz	5.65091
Rps13	Stable	Bound by Wiz	5.65091
Scarna2	Stable	Bound by Wiz	5.65091
Tctn3	Stable	Bound by Wiz	5.65091
Tmem158	Stable	Bound by Wiz	5.65091
Zfp598	Stable	Bound by Wiz	5.65091
4933436E23Rik	Up	Bound by Wiz	5.65091
Mok	Up	Bound by Wiz	5.65091
Slc26a2	Up	Bound by Wiz	5.65091
Sema4c	Stable	Bound by Wiz	5.65031
Tnk2	Stable	Bound by Wiz	5.64534
Npff	Stable	Bound by Wiz	5.64487
Dnm1l	Stable	Bound by Wiz	5.644
Eif3f	Stable	Bound by Wiz	5.63005
Psg16	Up	Bound by Wiz	5.62003
Rab42	Stable	Bound by Wiz	5.61151
Gm4598	Stable	Bound by Wiz	5.59609
Lpgat1	Stable	Bound by Wiz	5.58671
Cdc123	Stable	Bound by Wiz	5.58453
Nudt5	Stable	Bound by Wiz	5.58453
Ppard	Stable	Bound by Wiz	5.58453
Slc10a4	Stable	Bound by Wiz	5.58453
Trpv2	Stable	Bound by Wiz	5.58453
Zfp90	Stable	Bound by Wiz	5.58453
Bcl6b	Up	Bound by Wiz	5.58453
Ccdc177	Stable	Bound by Wiz	5.57878
Cdk5rap1	Stable	Bound by Wiz	5.56525
Fgf15	Stable	Bound by Wiz	5.56453
Kcnk13	Stable	Bound by Wiz	5.56453
Lrig2	Stable	Bound by Wiz	5.56453
Lrrc45	Stable	Bound by Wiz	5.56453
Gm13031	Stable	Bound by Wiz	5.55506
Adck2	Stable	Bound by Wiz	5.55481
Galnt6	Up	Bound by Wiz	5.55079
Nr4a3	Down	Bound by Wiz	5.54647
Ppdpf	Stable	Bound by Wiz	5.54647
Abcb4	Up	Bound by Wiz	5.54647
Ttf1	Stable	Bound by Wiz	5.53837
Nit2	Stable	Bound by Wiz	5.53009
Prpf18	Stable	Bound by Wiz	5.53009
Basp1	Stable	Bound by Wiz	5.52238
Gm5468	Stable	Bound by Wiz	5.52238
AI506816	Stable	Bound by Wiz	5.51429
Unk	Stable	Bound by Wiz	5.51429
Arrdc5	Stable	Bound by Wiz	5.50601
Ccr4	Stable	Bound by Wiz	5.50601
Ddx55	Stable	Bound by Wiz	5.50601
Dpep3	Stable	Bound by Wiz	5.50601
Fam131b	Stable	Bound by Wiz	5.50601
Gadd45g	Stable	Bound by Wiz	5.50601
Gclm	Stable	Bound by Wiz	5.50601
H2-M5	Stable	Bound by Wiz	5.50601
Icam4	Stable	Bound by Wiz	5.50601
Kazald1	Stable	Bound by Wiz	5.50601
Mafb	Stable	Bound by Wiz	5.50601
Micalcl	Stable	Bound by Wiz	5.50601
Nr3c1	Stable	Bound by Wiz	5.50601
Peg12	Stable	Bound by Wiz	5.50601
Slc27a3	Stable	Bound by Wiz	5.50601
Slc3a2	Stable	Bound by Wiz	5.50601
Slc6a4	Stable	Bound by Wiz	5.50601
Spata5l1	Stable	Bound by Wiz	5.50601
Ttc19	Stable	Bound by Wiz	5.50601
Zswim7	Stable	Bound by Wiz	5.50601
Srrm4	Up	Bound by Wiz	5.50601
Tigd2	Up	Bound by Wiz	5.50601
Ttc39c	Up	Bound by Wiz	5.50601
Zfp882	Up	Bound by Wiz	5.50425
Cnnm3	Up	Bound by Wiz	5.50188
Pcdhgb8	Down	Bound by Wiz	5.50148
Nol11	Stable	Bound by Wiz	5.48892
9130409I23Rik	Up	Bound by Wiz	5.48296
Nrxn2	Stable	Bound by Wiz	5.47734
Zhx2	Stable	Bound by Wiz	5.47734
Sorbs2os	Stable	Bound by Wiz	5.4627
Spg20	Stable	Bound by Wiz	5.46227
Endov	Stable	Bound by Wiz	5.45671
Kcnk9	Stable	Bound by Wiz	5.45551
Metrn	Down	Bound by Wiz	5.4546
Slc2a8	Stable	Bound by Wiz	5.44492
Taf8	Stable	Bound by Wiz	5.44492
Armc5	Stable	Bound by Wiz	5.43204
Mthfd2l	Stable	Bound by Wiz	5.43204
9130023H24Rik	Up	Bound by Wiz	5.43204
Bloc1s4	Stable	Bound by Wiz	5.43129
Dnlz	Stable	Bound by Wiz	5.42042
Sycp2	Up	Bound by Wiz	5.42042
Amh	Stable	Bound by Wiz	5.41223
Pdzd2	Down	Bound by Wiz	5.40987
Cdc34	Stable	Bound by Wiz	5.40987
Cdh23	Stable	Bound by Wiz	5.40987
Cmtm3	Stable	Bound by Wiz	5.40987
Ptpn2	Stable	Bound by Wiz	5.40987
U2af2	Stable	Bound by Wiz	5.40987
Zc3hav1l	Stable	Bound by Wiz	5.40987
E130018N17Rik	Stable	Bound by Wiz	5.40954
Ppp1r3b	Up	Bound by Wiz	5.40584
Memo1	Stable	Bound by Wiz	5.40345
Gzmm	Stable	Bound by Wiz	5.3986
Sertad1	Down	Bound by Wiz	5.39184
Sdhaf3	Stable	Bound by Wiz	5.39145
Klhl11	Stable	Bound by Wiz	5.38458
Thbs3	Down	Bound by Wiz	5.38337
Pcdhb11	Up	Bound by Wiz	5.38337
Ccdc153	Stable	Bound by Wiz	5.38078
Hbq1b	Stable	Bound by Wiz	5.37667
Morn3	Stable	Bound by Wiz	5.37591
Tmco1	Stable	Bound by Wiz	5.3752
Adamtsl5	Down	Bound by Wiz	5.36112
Chrnb4	Down	Bound by Wiz	5.36112
Ngfr	Down	Bound by Wiz	5.36112
Aadat	Stable	Bound by Wiz	5.36112
Atg4d	Stable	Bound by Wiz	5.36112
Cep120	Stable	Bound by Wiz	5.36112
Chek2	Stable	Bound by Wiz	5.36112
Dusp28	Stable	Bound by Wiz	5.36112
Fam199x	Stable	Bound by Wiz	5.36112
Gng7	Stable	Bound by Wiz	5.36112
Mir17	Stable	Bound by Wiz	5.36112
Mir18	Stable	Bound by Wiz	5.36112
Mir19a	Stable	Bound by Wiz	5.36112
Mir19b-1	Stable	Bound by Wiz	5.36112
Mir20a	Stable	Bound by Wiz	5.36112
Olfr225	Stable	Bound by Wiz	5.36112
Plaa	Stable	Bound by Wiz	5.36112
Ubr5	Stable	Bound by Wiz	5.36112
Uchl3	Stable	Bound by Wiz	5.36112
Uqcrc1	Stable	Bound by Wiz	5.36112
Vti1a	Stable	Bound by Wiz	5.36112
Zdhhc6	Stable	Bound by Wiz	5.36112
Hscb	Up	Bound by Wiz	5.36112
Lmtk2	Stable	Bound by Wiz	5.35825
Tk1	Down	Bound by Wiz	5.35795
Afmid	Stable	Bound by Wiz	5.35795
Hook2	Stable	Bound by Wiz	5.35113
Tm7sf2	Stable	Bound by Wiz	5.34588
Cyb561	Up	Bound by Wiz	5.33855
Myc	Stable	Bound by Wiz	5.32904
Adck5	Stable	Bound by Wiz	5.32579
Ints1	Stable	Bound by Wiz	5.32441
Rrbp1	Down	Bound by Wiz	5.30531
2200002D01Rik	Stable	Bound by Wiz	5.30531
Adgrb1	Stable	Bound by Wiz	5.30531
Brk1	Stable	Bound by Wiz	5.30531
Dera	Stable	Bound by Wiz	5.30531
Fgfbp3	Stable	Bound by Wiz	5.30531
Mir191	Stable	Bound by Wiz	5.30531
Mir425	Stable	Bound by Wiz	5.30531
Ndufaf3	Stable	Bound by Wiz	5.30531
Spry1	Stable	Bound by Wiz	5.30531
Apobec3	Down	Bound by Wiz	5.30324
D730005E14Rik	Stable	Bound by Wiz	5.30324
Foxs1	Stable	Bound by Wiz	5.29956
Prss32	Stable	Bound by Wiz	5.29956
Atxn3	Stable	Bound by Wiz	5.29436
Tapt1	Stable	Bound by Wiz	5.29436
Nek7	Down	Bound by Wiz	5.29082
Asb16	Stable	Bound by Wiz	5.29082
Slc35e4	Down	Bound by Wiz	5.28965
Med11	Stable	Bound by Wiz	5.28965
Slc2a4	Stable	Bound by Wiz	5.28965
Wnt10b	Stable	Bound by Wiz	5.28767
Ap1m1	Stable	Bound by Wiz	5.28535
Itpkc	Stable	Bound by Wiz	5.28238
Hspb6	Down	Bound by Wiz	5.279
Gm38670	Stable	Bound by Wiz	5.279
Proser3	Stable	Bound by Wiz	5.279
Zfp41	Stable	Bound by Wiz	5.27781
Trim21	Up	Bound by Wiz	5.27781
Hspb9	Stable	Bound by Wiz	5.27448
1700063D05Rik	Stable	Bound by Wiz	5.2714
Mettl24	Stable	Bound by Wiz	5.26854
Tor1aip1	Stable	Bound by Wiz	5.26854
Lgr6	Up	Bound by Wiz	5.26854
4930558K02Rik	Stable	Bound by Wiz	5.26341
Tmem50a	Stable	Bound by Wiz	5.26341
Pigc	Up	Bound by Wiz	5.26341
Slc16a3	Stable	Bound by Wiz	5.25083
Igfbp7	Stable	Bound by Wiz	5.2453
Cd164	Stable	Bound by Wiz	5.22607
1700001L05Rik	Stable	Bound by Wiz	5.21874
Fpgs	Down	Bound by Wiz	5.21622
Mfsd10	Down	Bound by Wiz	5.21622
Oat	Down	Bound by Wiz	5.21622
Plekhg2	Down	Bound by Wiz	5.21622
Trim28	Down	Bound by Wiz	5.21622
1600014C23Rik	Stable	Bound by Wiz	5.21622
B230217O12Rik	Stable	Bound by Wiz	5.21622
Entpd6	Stable	Bound by Wiz	5.21622
F630040K05Rik	Stable	Bound by Wiz	5.21622
Fam160b1	Stable	Bound by Wiz	5.21622
Fzd5	Stable	Bound by Wiz	5.21622
Gm15201	Stable	Bound by Wiz	5.21622
Gm2011	Stable	Bound by Wiz	5.21622
Kif13a	Stable	Bound by Wiz	5.21622
Lrrc8c	Stable	Bound by Wiz	5.21622
Mfsd8	Stable	Bound by Wiz	5.21622
Ptgr1	Stable	Bound by Wiz	5.21622
Rftn1	Stable	Bound by Wiz	5.21622
Slc22a7	Stable	Bound by Wiz	5.21622
St7	Stable	Bound by Wiz	5.21622
Trpm5	Stable	Bound by Wiz	5.21622
Usp9x	Stable	Bound by Wiz	5.21622
Vstm2l	Stable	Bound by Wiz	5.21622
9430021M05Rik	Up	Bound by Wiz	5.21622
Gcsam	Up	Bound by Wiz	5.21622
Lyrm9	Up	Bound by Wiz	5.21622
Ptprt	Up	Bound by Wiz	5.21622
Slc16a14	Up	Bound by Wiz	5.21622
Rgs9	Up	Bound by Wiz	5.21231
Nat8f4	Up	Bound by Wiz	5.20881
Nuf2	Stable	Bound by Wiz	5.20567
Tor3a	Stable	Bound by Wiz	5.20327
Esyt1	Stable	Bound by Wiz	5.19789
Jup	Down	Bound by Wiz	5.19193
Gm12348	Stable	Bound by Wiz	5.19193
Faim2	Stable	Bound by Wiz	5.18867
Ddx19a	Stable	Bound by Wiz	5.17724
Mxd1	Stable	Bound by Wiz	5.17717
Cbx6	Stable	Bound by Wiz	5.17569
Npcd	Stable	Bound by Wiz	5.17569
Nipbl	Stable	Bound by Wiz	5.17456
Vps25	Stable	Bound by Wiz	5.17446
Polr2c	Stable	Bound by Wiz	5.17378
Rfwd3	Stable	Bound by Wiz	5.17378
Slc17a7	Up	Bound by Wiz	5.17305
Atoh8	Stable	Bound by Wiz	5.17225
Hbq1a	Stable	Bound by Wiz	5.17225
Kremen2	Up	Bound by Wiz	5.17045
Phrf1	Stable	Bound by Wiz	5.16943
Usp42	Stable	Bound by Wiz	5.16943
Baz1b	Stable	Bound by Wiz	5.16831
Crebbp	Stable	Bound by Wiz	5.16831
D930020B18Rik	Stable	Bound by Wiz	5.16831
Srd5a3	Stable	Bound by Wiz	5.16831
Npc1	Stable	Bound by Wiz	5.16707
Txnrd2	Stable	Bound by Wiz	5.16707
Snrpe	Up	Bound by Wiz	5.16707
Fasn	Stable	Bound by Wiz	5.12876
Ercc4	Stable	Bound by Wiz	5.12832
Fam49b	Stable	Bound by Wiz	5.10245
Uck1	Stable	Bound by Wiz	5.10245
Wdr61	Stable	Bound by Wiz	5.08796
Trib1	Stable	Bound by Wiz	5.0875
Pmm1	Stable	Bound by Wiz	5.08431
Tomm22	Stable	Bound by Wiz	5.08038
Mettl2	Stable	Bound by Wiz	5.07616
Nt5c	Stable	Bound by Wiz	5.07162
Cfl1	Down	Bound by Wiz	5.07133
Nfkb2	Down	Bound by Wiz	5.07133
Pld2	Down	Bound by Wiz	5.07133
Sypl	Down	Bound by Wiz	5.07133
Trim47	Down	Bound by Wiz	5.07133
Trp53i11	Down	Bound by Wiz	5.07133
Zfp777	Down	Bound by Wiz	5.07133
1700016L04Rik	Stable	Bound by Wiz	5.07133
4833438C02Rik	Stable	Bound by Wiz	5.07133
4933406C10Rik	Stable	Bound by Wiz	5.07133
Amn	Stable	Bound by Wiz	5.07133
Ccdc148	Stable	Bound by Wiz	5.07133
Crk	Stable	Bound by Wiz	5.07133
Ctsa	Stable	Bound by Wiz	5.07133
Dbt	Stable	Bound by Wiz	5.07133
Denr	Stable	Bound by Wiz	5.07133
Foxa1	Stable	Bound by Wiz	5.07133
Gm7932	Stable	Bound by Wiz	5.07133
Mir6360	Stable	Bound by Wiz	5.07133
Mir697	Stable	Bound by Wiz	5.07133
Mrm1	Stable	Bound by Wiz	5.07133
Mus81	Stable	Bound by Wiz	5.07133
Neurl2	Stable	Bound by Wiz	5.07133
Pi16	Stable	Bound by Wiz	5.07133
Pkp4	Stable	Bound by Wiz	5.07133
Plrg1	Stable	Bound by Wiz	5.07133
Tcerg1	Stable	Bound by Wiz	5.07133
Tmod1	Stable	Bound by Wiz	5.07133
Trappc3l	Stable	Bound by Wiz	5.07133
Tsc1	Stable	Bound by Wiz	5.07133
Vta1	Stable	Bound by Wiz	5.07133
Wnt7a	Stable	Bound by Wiz	5.07133
Dusp13	Up	Bound by Wiz	5.07133
Ebf4	Up	Bound by Wiz	5.07133
Pcdha9	Up	Bound by Wiz	5.07133
Has2	Up	Bound by Wiz	5.06919
2310015A10Rik	Stable	Bound by Wiz	5.0667
Cbl	Stable	Bound by Wiz	5.0667
1700025N23Rik	Stable	Bound by Wiz	5.06136
Inppl1	Down	Bound by Wiz	5.05677
Hexb	Stable	Bound by Wiz	5.05556
Mgst3	Up	Bound by Wiz	5.05288
5430431A17Rik	Stable	Bound by Wiz	5.04921
Gm11627	Stable	Bound by Wiz	5.04921
Idnk	Up	Bound by Wiz	5.04921
9530082P21Rik	Stable	Bound by Wiz	5.04749
Dtx4	Stable	Bound by Wiz	5.04225
Rpl36a	Stable	Bound by Wiz	5.04209
Trpc4ap	Stable	Bound by Wiz	5.04209
Cpsf1	Down	Bound by Wiz	5.04117
1700066J03Rik	Stable	Bound by Wiz	5.03458
Gm13807	Stable	Bound by Wiz	5.03458
Grin1os	Stable	Bound by Wiz	5.03458
Ovca2	Stable	Bound by Wiz	5.03458
Sumo3	Stable	Bound by Wiz	5.03458
Tlr6	Stable	Bound by Wiz	5.03458
Slc4a3	Stable	Bound by Wiz	5.02608
Zbtb48	Stable	Bound by Wiz	5.02608
Tnni2	Stable	Bound by Wiz	5.0247
Lactbl1	Stable	Bound by Wiz	5.01827
Tmem41b	Stable	Bound by Wiz	5.01242
Lemd2	Stable	Bound by Wiz	5.01113
Snai3	Stable	Bound by Wiz	5.00653
Tor1aip2	Stable	Bound by Wiz	4.9863
Map1b	Stable	Bound by Wiz	4.9813
Prph	Down	Bound by Wiz	4.97925
Kxd1	Stable	Bound by Wiz	4.97855
Rbm45	Stable	Bound by Wiz	4.97018
Suox	Stable	Bound by Wiz	4.97018
1700047G03Rik	Stable	Bound by Wiz	4.96593
Ggt7	Stable	Bound by Wiz	4.95133
Cog2	Stable	Bound by Wiz	4.94586
Cox17	Stable	Bound by Wiz	4.9452
Hebp2	Stable	Bound by Wiz	4.94066
Mir1668	Stable	Bound by Wiz	4.94066
G730013B05Rik	Up	Bound by Wiz	4.94066
Avl9	Up	Bound by Wiz	4.93024
1700069L16Rik	Stable	Bound by Wiz	4.92899
Gucy1b2	Stable	Bound by Wiz	4.92899
Ltbp4	Stable	Bound by Wiz	4.92899
Saa3	Stable	Bound by Wiz	4.92899
Dlk2	Up	Bound by Wiz	4.92899
Faf2	Up	Bound by Wiz	4.92899
Actn1	Down	Bound by Wiz	4.92643
Adamtsl4	Down	Bound by Wiz	4.92643
Aldh1b1	Down	Bound by Wiz	4.92643
Lgi1	Down	Bound by Wiz	4.92643
1700017B05Rik	Stable	Bound by Wiz	4.92643
B4galnt3	Stable	Bound by Wiz	4.92643
Ccny	Stable	Bound by Wiz	4.92643
Cdh24	Stable	Bound by Wiz	4.92643
Cenpc1	Stable	Bound by Wiz	4.92643
Cracr2a	Stable	Bound by Wiz	4.92643
Dpf3	Stable	Bound by Wiz	4.92643
Fndc8	Stable	Bound by Wiz	4.92643
Gm11544	Stable	Bound by Wiz	4.92643
Gzf1	Stable	Bound by Wiz	4.92643
Iah1	Stable	Bound by Wiz	4.92643
Mir6948	Stable	Bound by Wiz	4.92643
Ncoa2	Stable	Bound by Wiz	4.92643
Ndufaf4	Stable	Bound by Wiz	4.92643
Nmur1	Stable	Bound by Wiz	4.92643
Olfr90	Stable	Bound by Wiz	4.92643
Prrc2a	Stable	Bound by Wiz	4.92643
Rad51d	Stable	Bound by Wiz	4.92643
Rmnd5b	Stable	Bound by Wiz	4.92643
Rpia	Stable	Bound by Wiz	4.92643
Tcp11	Stable	Bound by Wiz	4.92643
Ubr3	Stable	Bound by Wiz	4.92643
C330018D20Rik	Up	Bound by Wiz	4.92643
Becn1	Stable	Bound by Wiz	4.92167
Gpr150	Stable	Bound by Wiz	4.91619
Rpl32	Stable	Bound by Wiz	4.91619
Snora7a	Stable	Bound by Wiz	4.91619
Zfp74	Stable	Bound by Wiz	4.91619
Cox14	Stable	Bound by Wiz	4.91595
Gm16537	Stable	Bound by Wiz	4.91595
Hdac10	Stable	Bound by Wiz	4.91252
Cd276	Stable	Bound by Wiz	4.90782
Pcnx2	Up	Bound by Wiz	4.90272
Tmem191c	Up	Bound by Wiz	4.90272
Eln	Down	Bound by Wiz	4.90209
Fgf18	Down	Bound by Wiz	4.90209
Aif1l	Stable	Bound by Wiz	4.90209
Mir3065	Stable	Bound by Wiz	4.90209
Mir338	Stable	Bound by Wiz	4.90209
Vmo1	Stable	Bound by Wiz	4.90209
Alkbh4	Stable	Bound by Wiz	4.88647
Lrwd1	Stable	Bound by Wiz	4.88647
Nectin2	Stable	Bound by Wiz	4.88647
Pga5	Stable	Bound by Wiz	4.88647
Rnf141	Stable	Bound by Wiz	4.88647
Uimc1	Stable	Bound by Wiz	4.88647
Clec4g	Stable	Bound by Wiz	4.88093
Otos	Stable	Bound by Wiz	4.86875
Nphp3	Stable	Bound by Wiz	4.86795
A630001O12Rik	Stable	Bound by Wiz	4.85668
Arpc3	Stable	Bound by Wiz	4.85558
Dusp12	Stable	Bound by Wiz	4.85558
Fchsd2	Stable	Bound by Wiz	4.85558
Mtrf1l	Stable	Bound by Wiz	4.85558
Slc37a3	Stable	Bound by Wiz	4.84925
Samd5	Stable	Bound by Wiz	4.84733
Ak9	Stable	Bound by Wiz	4.84569
Fig4	Stable	Bound by Wiz	4.84569
4930461G14Rik	Stable	Bound by Wiz	4.8413
Llgl1	Stable	Bound by Wiz	4.8413
4930401G09Rik	Up	Bound by Wiz	4.8413
Galns	Down	Bound by Wiz	4.83681
Orai1	Stable	Bound by Wiz	4.83681
Trappc2l	Stable	Bound by Wiz	4.83681
Hsd17b14	Stable	Bound by Wiz	4.8312
Prss57	Stable	Bound by Wiz	4.82576
Rdh11	Up	Bound by Wiz	4.82576
Rpl18a	Stable	Bound by Wiz	4.82479
Snora68	Stable	Bound by Wiz	4.82479
Hormad2	Stable	Bound by Wiz	4.81438
Axin2	Stable	Bound by Wiz	4.80877
Krtcap2	Stable	Bound by Wiz	4.80877
Mir677	Stable	Bound by Wiz	4.80877
Trim46	Stable	Bound by Wiz	4.80877
Syngr4	Up	Bound by Wiz	4.80877
Tmem143	Up	Bound by Wiz	4.80877
Rbm28	Stable	Bound by Wiz	4.79974
B3galt6	Stable	Bound by Wiz	4.79814
Scrn2	Stable	Bound by Wiz	4.79814
Sdf4	Stable	Bound by Wiz	4.79814
Gdf5	Stable	Bound by Wiz	4.79014
Zfp663	Stable	Bound by Wiz	4.79014
Ttc21b	Stable	Bound by Wiz	4.78795
Aarsd1	Stable	Bound by Wiz	4.78331
Rint1	Stable	Bound by Wiz	4.78331
Ank	Down	Bound by Wiz	4.78154
Clu	Down	Bound by Wiz	4.78154
1810034E14Rik	Stable	Bound by Wiz	4.78154
4833439L19Rik	Stable	Bound by Wiz	4.78154
Adam17	Stable	Bound by Wiz	4.78154
B4galt6	Stable	Bound by Wiz	4.78154
Birc3	Stable	Bound by Wiz	4.78154
Dhrs4	Stable	Bound by Wiz	4.78154
Ephb3	Stable	Bound by Wiz	4.78154
F3	Stable	Bound by Wiz	4.78154
Fam98b	Stable	Bound by Wiz	4.78154
Fancg	Stable	Bound by Wiz	4.78154
G530011O06Rik	Stable	Bound by Wiz	4.78154
Gm2237	Stable	Bound by Wiz	4.78154
Gm2762	Stable	Bound by Wiz	4.78154
Gucy1a2	Stable	Bound by Wiz	4.78154
Itih1	Stable	Bound by Wiz	4.78154
Kidins220	Stable	Bound by Wiz	4.78154
Klc2	Stable	Bound by Wiz	4.78154
Lrrc3c	Stable	Bound by Wiz	4.78154
Mipep	Stable	Bound by Wiz	4.78154
Mrpl16	Stable	Bound by Wiz	4.78154
Myo1h	Stable	Bound by Wiz	4.78154
Nop10	Stable	Bound by Wiz	4.78154
Nxn	Stable	Bound by Wiz	4.78154
Rmdn3	Stable	Bound by Wiz	4.78154
Secisbp2	Stable	Bound by Wiz	4.78154
Smim12	Stable	Bound by Wiz	4.78154
Tmem8	Stable	Bound by Wiz	4.78154
Tmpo	Stable	Bound by Wiz	4.78154
Zfp704	Stable	Bound by Wiz	4.78154
Zfp868	Stable	Bound by Wiz	4.78154
Zpbp	Stable	Bound by Wiz	4.78154
Drd1	Up	Bound by Wiz	4.78154
Mreg	Up	Bound by Wiz	4.78154
Scn9a	Up	Bound by Wiz	4.78154
Lrrc66	Up	Bound by Wiz	4.77133
Cbx2	Stable	Bound by Wiz	4.76732
Clcn2	Stable	Bound by Wiz	4.76732
Polr2h	Stable	Bound by Wiz	4.76732
Ppfia4	Up	Bound by Wiz	4.76732
Mchr1	Stable	Bound by Wiz	4.76669
Ahdc1	Stable	Bound by Wiz	4.76276
Fads2	Up	Bound by Wiz	4.75196
4930412O13Rik	Down	Bound by Wiz	4.75003
Gata3	Down	Bound by Wiz	4.75003
Samd4	Stable	Bound by Wiz	4.75003
Cdk5	Stable	Bound by Wiz	4.74685
Ep400	Stable	Bound by Wiz	4.74685
Gm15559	Stable	Bound by Wiz	4.74685
Neurl1a	Stable	Bound by Wiz	4.74685
Per2	Stable	Bound by Wiz	4.74685
Slc4a2	Stable	Bound by Wiz	4.74685
Zfp113	Stable	Bound by Wiz	4.7459
Ppp6r2	Up	Bound by Wiz	4.7361
Lmo2	Up	Bound by Wiz	4.73297
Cyb561d1	Stable	Bound by Wiz	4.73127
Madcam1	Stable	Bound by Wiz	4.73127
Actl10	Stable	Bound by Wiz	4.73082
Ap1g1	Stable	Bound by Wiz	4.73004
Tbkbp1	Stable	Bound by Wiz	4.72814
Mir344	Stable	Bound by Wiz	4.7275
Rnf103	Down	Bound by Wiz	4.72478
Lingo1	Down	Bound by Wiz	4.71086
Gm44505	Stable	Bound by Wiz	4.71086
Hgfac	Stable	Bound by Wiz	4.71086
Zfp91	Stable	Bound by Wiz	4.71086
Mir8109	Stable	Bound by Wiz	4.70406
Pir	Stable	Bound by Wiz	4.6975
Bcr	Stable	Bound by Wiz	4.69323
Adam19	Down	Bound by Wiz	4.68855
Abcd4	Stable	Bound by Wiz	4.68855
Gipc3	Stable	Bound by Wiz	4.68855
Trmo	Stable	Bound by Wiz	4.68855
Ppp1r13l	Up	Bound by Wiz	4.68855
Pole	Stable	Bound by Wiz	4.68569
Pxmp2	Stable	Bound by Wiz	4.68569
Cpe	Up	Bound by Wiz	4.68569
Pole2	Stable	Bound by Wiz	4.68373
Rpl11	Stable	Bound by Wiz	4.68373
4930517E11Rik	Stable	Bound by Wiz	4.67278
Gimap3	Stable	Bound by Wiz	4.66408
Rfc3	Stable	Bound by Wiz	4.66408
Vgll4	Stable	Bound by Wiz	4.66408
Whamm	Stable	Bound by Wiz	4.66051
Phyh	Up	Bound by Wiz	4.66051
Plbd2	Stable	Bound by Wiz	4.64935
Atp1a1	Stable	Bound by Wiz	4.649
Rbpms	Stable	Bound by Wiz	4.64447
Adcy7	Stable	Bound by Wiz	4.63711
N4bp2l2	Stable	Bound by Wiz	4.63711
Phospho2	Stable	Bound by Wiz	4.63711
Ccdc173	Up	Bound by Wiz	4.63711
Dgka	Up	Bound by Wiz	4.63711
Mettl5	Up	Bound by Wiz	4.63711
Dpagt1	Down	Bound by Wiz	4.63664
Oprd1	Down	Bound by Wiz	4.63664
Peg10	Down	Bound by Wiz	4.63664
Ppp1r14a	Down	Bound by Wiz	4.63664
Wwtr1	Down	Bound by Wiz	4.63664
4930447M23Rik	Stable	Bound by Wiz	4.63664
Atp2c1	Stable	Bound by Wiz	4.63664
Catip	Stable	Bound by Wiz	4.63664
Cib2	Stable	Bound by Wiz	4.63664
Cox15	Stable	Bound by Wiz	4.63664
Cpeb1	Stable	Bound by Wiz	4.63664
Cutc	Stable	Bound by Wiz	4.63664
Gm13363	Stable	Bound by Wiz	4.63664
Gm19897	Stable	Bound by Wiz	4.63664
Gosr1	Stable	Bound by Wiz	4.63664
Hcrtr1	Stable	Bound by Wiz	4.63664
Lrrc71	Stable	Bound by Wiz	4.63664
Mmp19	Stable	Bound by Wiz	4.63664
Ndufab1	Stable	Bound by Wiz	4.63664
Ndufb7	Stable	Bound by Wiz	4.63664
Pnp	Stable	Bound by Wiz	4.63664
Sgce	Stable	Bound by Wiz	4.63664
Spsb4	Stable	Bound by Wiz	4.63664
St3gal1	Stable	Bound by Wiz	4.63664
Syt12	Stable	Bound by Wiz	4.63664
Thra	Stable	Bound by Wiz	4.63664
Thumpd2	Stable	Bound by Wiz	4.63664
Tmem220	Stable	Bound by Wiz	4.63664
Tmem62	Stable	Bound by Wiz	4.63664
Trpm7	Stable	Bound by Wiz	4.63664
Usp43	Stable	Bound by Wiz	4.63664
Ptp4a1	Up	Bound by Wiz	4.63664
Nenf	Stable	Bound by Wiz	4.62878
Fam83d	Down	Bound by Wiz	4.628
Nfs1	Stable	Bound by Wiz	4.62124
Romo1	Stable	Bound by Wiz	4.62124
Exosc4	Stable	Bound by Wiz	4.62099
Gpr3	Stable	Bound by Wiz	4.61839
Cgref1	Stable	Bound by Wiz	4.60998
Myo1b	Stable	Bound by Wiz	4.60931
Man2a1	Stable	Bound by Wiz	4.60724
Nes	Stable	Bound by Wiz	4.60724
Ppil1	Stable	Bound by Wiz	4.60724
Zfp773	Stable	Bound by Wiz	4.60724
Wfdc12	Up	Bound by Wiz	4.60724
Ubtf	Stable	Bound by Wiz	4.6015
Kif18b	Down	Bound by Wiz	4.60072
Pex11g	Up	Bound by Wiz	4.60072
Mthfd1l	Stable	Bound by Wiz	4.60011
Sstr2	Stable	Bound by Wiz	4.59596
Ppm1j	Up	Bound by Wiz	4.59596
Tacr2	Up	Bound by Wiz	4.5816
Lgi4	Down	Bound by Wiz	4.56833
Zfp952	Stable	Bound by Wiz	4.56833
BC048644	Up	Bound by Wiz	4.56445
Egr1	Up	Bound by Wiz	4.56445
Nucks1	Stable	Bound by Wiz	4.55496
Yes1	Stable	Bound by Wiz	4.53956
Cs	Down	Bound by Wiz	4.53892
Rhbdd2	Stable	Bound by Wiz	4.53892
Rinl	Stable	Bound by Wiz	4.53892
Gm11715	Stable	Bound by Wiz	4.53802
Rap1gap	Stable	Bound by Wiz	4.53802
Rab1a	Stable	Bound by Wiz	4.5262
Rpl37	Stable	Bound by Wiz	4.52616
Snord72	Stable	Bound by Wiz	4.52616
Limd2	Stable	Bound by Wiz	4.51659
Tmem248	Stable	Bound by Wiz	4.51618
Gm13848	Stable	Bound by Wiz	4.51121
Mtf1	Stable	Bound by Wiz	4.51121
Prtg	Down	Bound by Wiz	4.50462
Cpz	Stable	Bound by Wiz	4.50462
Znrf1	Stable	Bound by Wiz	4.50462
Mfsd5	Down	Bound by Wiz	4.50299
Nsg2	Up	Bound by Wiz	4.49739
Ceacam1	Down	Bound by Wiz	4.49175
1700003M07Rik	Stable	Bound by Wiz	4.49175
2410004P03Rik	Stable	Bound by Wiz	4.49175
Arl3	Stable	Bound by Wiz	4.49175
Cdc42ep2	Stable	Bound by Wiz	4.49175
Ctdsp1	Stable	Bound by Wiz	4.49175
Eps15l1	Stable	Bound by Wiz	4.49175
Fxyd3	Stable	Bound by Wiz	4.49175
Gatb	Stable	Bound by Wiz	4.49175
Gdf7	Stable	Bound by Wiz	4.49175
Lrrc73	Stable	Bound by Wiz	4.49175
Myh11	Stable	Bound by Wiz	4.49175
Nme1	Stable	Bound by Wiz	4.49175
Npm3-ps1	Stable	Bound by Wiz	4.49175
Plcg1	Stable	Bound by Wiz	4.49175
Pparg	Stable	Bound by Wiz	4.49175
Pstk	Stable	Bound by Wiz	4.49175
Sec31b	Stable	Bound by Wiz	4.49175
Setbp1	Stable	Bound by Wiz	4.49175
Sfxn2	Stable	Bound by Wiz	4.49175
Slc35f1	Stable	Bound by Wiz	4.49175
Swap70	Stable	Bound by Wiz	4.49175
Gstm1	Up	Bound by Wiz	4.49175
Sncb	Up	Bound by Wiz	4.49175
P4ha1	Stable	Bound by Wiz	4.49045
Cfap74	Stable	Bound by Wiz	4.48106
Ndufa3	Stable	Bound by Wiz	4.47576
Oscar	Stable	Bound by Wiz	4.47576
Mief1	Stable	Bound by Wiz	4.4739
Antxr1	Down	Bound by Wiz	4.46464
1700037C18Rik	Stable	Bound by Wiz	4.44877
Cluap1	Stable	Bound by Wiz	4.44877
Gm41410	Stable	Bound by Wiz	4.44877
Ipo9	Stable	Bound by Wiz	4.44811
Aoc2	Stable	Bound by Wiz	4.44797
Mapk1ip1	Stable	Bound by Wiz	4.44596
Ppp2r2d	Stable	Bound by Wiz	4.44596
Dkk4	Stable	Bound by Wiz	4.43336
A730063M14Rik	Stable	Bound by Wiz	4.42907
Tspan31	Stable	Bound by Wiz	4.42907
Pex5	Stable	Bound by Wiz	4.42482
Lfng	Down	Bound by Wiz	4.42435
Rtbdn	Stable	Bound by Wiz	4.42181
Tpr	Stable	Bound by Wiz	4.42132
Galnt2	Stable	Bound by Wiz	4.42081
Aftph	Stable	Bound by Wiz	4.41348
Apol9a	Down	Bound by Wiz	4.41282
Ccdc116	Stable	Bound by Wiz	4.41197
Jagn1	Stable	Bound by Wiz	4.41197
Ydjc	Stable	Bound by Wiz	4.41197
Asl	Stable	Bound by Wiz	4.40491
Gm10509	Stable	Bound by Wiz	4.40118
Mir1903	Stable	Bound by Wiz	4.39283
Nrp1	Stable	Bound by Wiz	4.39283
Iba57	Stable	Bound by Wiz	4.38335
Plpp5	Stable	Bound by Wiz	4.38074
Ehd1	Stable	Bound by Wiz	4.38051
D330023K18Rik	Stable	Bound by Wiz	4.37784
Gpr107	Stable	Bound by Wiz	4.37784
Dbnl	Stable	Bound by Wiz	4.37532
Map1lc3b	Stable	Bound by Wiz	4.37294
Crocc	Stable	Bound by Wiz	4.37241
Il27ra	Stable	Bound by Wiz	4.37213
Morc1	Up	Bound by Wiz	4.37213
Plek2	Stable	Bound by Wiz	4.36616
Traf3	Stable	Bound by Wiz	4.36616
Gas2l1	Down	Bound by Wiz	4.36159
Dus3l	Stable	Bound by Wiz	4.36159
Pigz	Stable	Bound by Wiz	4.36159
Nae1	Stable	Bound by Wiz	4.35798
Abhd5	Down	Bound by Wiz	4.34685
Jun	Down	Bound by Wiz	4.34685
Mogs	Down	Bound by Wiz	4.34685
Pola2	Down	Bound by Wiz	4.34685
Tiam1	Down	Bound by Wiz	4.34685
9430015G10Rik	Stable	Bound by Wiz	4.34685
Atp11b	Stable	Bound by Wiz	4.34685
C2cd4a	Stable	Bound by Wiz	4.34685
Cnot10	Stable	Bound by Wiz	4.34685
Cntnap5c	Stable	Bound by Wiz	4.34685
Ect2l	Stable	Bound by Wiz	4.34685
Gm19345	Stable	Bound by Wiz	4.34685
Kcnk15	Stable	Bound by Wiz	4.34685
Kif20b	Stable	Bound by Wiz	4.34685
Lcor	Stable	Bound by Wiz	4.34685
Mafg	Stable	Bound by Wiz	4.34685
Mir6912	Stable	Bound by Wiz	4.34685
Msrb2	Stable	Bound by Wiz	4.34685
Slc37a2	Stable	Bound by Wiz	4.34685
Tmem232	Stable	Bound by Wiz	4.34685
Bscl2	Up	Bound by Wiz	4.34685
D5Ertd615e	Up	Bound by Wiz	4.34685
Gng3	Up	Bound by Wiz	4.34685
Pirt	Up	Bound by Wiz	4.34685
Slc39a3	Up	Bound by Wiz	4.34685
4930528A17Rik	Stable	Bound by Wiz	4.34359
Pnisr	Stable	Bound by Wiz	4.34359
Pfkl	Stable	Bound by Wiz	4.33856
Itgb3	Down	Bound by Wiz	4.331
[truncated: 33,979 more rows]

## Sheet: Table S5G
S1 Data - Table S5G: Data for S5G Fig
Total RPKM at Each cPcdh Gene Promoter				Total RPKM at Each cPcdh Gene Enhancer
H3K4me3				H3K27ac
Gene	WT	ΔWiz		Gene	WT	ΔWiz
Pcdhb9	295.653	395.024		CBSa	271.744	301.938
Pcdha8	6405.81	6445.21		CBSbc	519.977	566.675
Pcdha4	4.75326	15.1189		CBSd	684.549	1133.72
Pcdhga7	1.9013	10.1964		CBSe	703.188	1516.24
Pcdhb14	1174.69	1070.1		CBSf	214.769	266.59
Pcdhb7	59.5742	79.9894		HS5-1	1519.9	2225.42
Pcdhb11	1496.01	1742.01
Pcdhb21	1521.04	1949.45
Pcdhb17	487.368	894.298
Pcdhb10	1449.43	2244.8
Pcdhgb8	1707.69	1647.43
Pcdhgb7	57.9898	34.4569
Pcdhgb6	0	0.527402
Pcdhgb5	0.950652	16.5253
Pcdhgb4	0.950652	5.80142
Pcdhgb2	1.9013	5.80142
Pcdhgb1	3091.52	3552.58
Pcdhga9	1.9013	0.527402
Pcdhga8	6.0208	0.879004
Pcdhga6	25.6676	1.0548
Pcdhga5	6.0208	10.0207
Pcdhga4	0.950652	12.6577
Pcdhga3	64.9612	141.344
Pcdhga2	53.2365	2.46121
Pcdhga12	15.2104	13.3609
Pcdhga11	0	8.26263
Pcdhga10	14.2598	23.7331
Pcdhga1	6.65456	18.2833
Pcdhb8	217.382	123.588
Pcdhb6	3025.92	3877.81
Pcdhb5	2494.19	3124.33
Pcdhb4	1822.08	2335.51
Pcdhb3	987.727	940.183
Pcdhb22	0	42.1922
Pcdhb20	1368.3	2131.06
Pcdhb2	876.184	1412.91
Pcdhb19	257.944	548.499
Pcdhb18	1291.94	747.153
Pcdhb16	712.355	835.581
Pcdhb15	2886.18	3543.97
Pcdhb13	22.1819	163.143
Pcdhb12	882.522	648.353
Pcdhb1	954.454	1344
Pcdha9	3494.6	3655.6
Pcdha7	6.65457	8.26264
Pcdha6	19.6468	6.50464
Pcdha5	35.1741	0.527402
Pcdha3	19.6468	1.0548
Pcdha2	25.0338	0.527402
Pcdha12	410.048	101.085
Pcdha11	4.43637	6.68043
Pcdha10	0.950652	44.126
Pcdha1	5690.92	5461.43

[truncated: 1 more sheets: Table S9ABC]
